# Supplementary material for: Transcriptome and Cellular Evidence of Depot-Specific Function in Beef Cattle Intramuscular, Subcutaneous, and Visceral Adipose Tissues
Source: Biology (Basel). 2025 Jul 11;14(7):848. doi: 10.3390/biology14070848 (PMC12292588; doi:10.3390/biology14070848)
Supplement: Supplementary file 1 [file biology-14-00848-s001.zip › biology-3683260-supplementary/Supplementary materials_Tegeler et al 2025/Suppl. Table 1.xlsx]

## Sheet: Sheet1
RNA Concentration (ng/µL) and RNA Integrity Number
Sample ID	Depot	RNA Concentration(ng/µL)	RIN
Beef 4	VIAT	17.74	6
Beef 5	VIAT	25.26	8
Beef 7	IMAT	39.35	5.3
Beef 6	VIAT	163.06	6.8
Beef 7	VIAT	25.75	6.5
Beef 6	IMAT	47.71	6.2
Beef 6	SCAT	23.21	5.3
Beef 7	SCAT	25.67	5.9
Beef 4	IMAT	72.42	4.8
Beef 4	SCAT	48.64	4.8
Beef 5	IMAT	242.8	5.2
Beef 5	SCAT	138.14	6
