# Supplementary material for: Transcriptome and Cellular Evidence of Depot-Specific Function in Beef Cattle Intramuscular, Subcutaneous, and Visceral Adipose Tissues
Source: Biology (Basel). 2025 Jul 11;14(7):848. doi: 10.3390/biology14070848 (PMC12292588; doi:10.3390/biology14070848)
Supplement: Supplementary file 1 [file biology-14-00848-s001.zip › biology-3683260-supplementary/Supplementary materials_Tegeler et al 2025/Suppl. Table 2.xlsx]

## Sheet: IMvSC
IMvSC_B6VIAT_removed Top 100 Up+Down DEG				IMvSC_Full Top 100 Up+Down DEG
Gene_Name	log2FoldChange	padj		Gene_Name	log2FoldChange	padj		Gene	B6OM Removed	Full	Count
FRAS1	26.058	1.92464e-15		MYBPC1	30	2.44068e-19		FRAS1	1	1	2		Shared	157
LOC112441774	24.5513	3.16925e-10		UCP3	28.8485	2.08696e-18		LOC112441774	1	1	2		Full Only	43
MIR2302	23.9238	1.02095e-09		FRAS1	24.901	2.70026e-11		MIR2302	1	1	2		B6VIAT Removed Only	43
MYH2	21.6397	3.28336e-22		LOC112441774	24.1915	4.5765e-09		MYH2	1	1	2
MYBPC1	19.8226	3.45648e-17		MIR2302	23.2349	2.34224e-08		MYBPC1	1	1	2
MYLPF	19.7415	1.36368e-49		MYH8	22.3312	9.89823e-08		MYLPF	1	1	2
MYL1	19.5024	1.87905e-23		MYH2	21.6471	2.80943e-20		MYL1	1	1	2
MYL2	19.0197	1.16542e-20		CDH16	20.5123	1.0734e-12		MYL2	1	1	2
MYH1	18.0366	3.08992e-11		MYLPF	19.7465	2.30596e-45		MYH1	1	1	2
TNNI1	17.85	1.79209e-23		MYL1	19.5083	1.71425e-20		TNNI1	1	1	2
IGFN1	17.1355	1.93426e-20		MYL2	19.0259	7.84351e-19		IGFN1	1	1	2
LMOD2	16.761	9.22657e-12		DSG2	18.9718	1.62239e-06		LMOD2	1	1	2
TRIM72	16.3628	7.22379e-12		MYH1	18.0408	1.35296e-10		TRIM72	1	1	2
ACTA1	16.2511	2.72545e-60		TNNI1	17.8568	1.0953e-33		ACTA1	1	1	2
SLN	16.2416	2.67781e-33		IGFN1	17.1473	9.34751e-11		SLN	1	1	2
NMRK2	16.2207	2.38918e-15		LMOD2	16.7676	5.78042e-10		NMRK2	1	1	2
MYOT	15.9691	8.62803e-17		TRIM72	16.3683	3.65658e-10		MYOT	1	1	2
CACNG1	15.9564	6.4021e-14		SLN	16.2617	2.08642e-07		CACNG1	1	1	2
UCP3	15.9106	8.26145e-13		ACTA1	16.2604	1.52973e-51		UCP3	1	1	2
TNNC1	15.8937	6.69723e-42		NMRK2	16.2262	5.47031e-14		TNNC1	1	1	2
TRIM54	15.8804	6.43829e-15		CACNG1	15.9613	1.10674e-12		TRIM54	1	1	2
DUSP13	15.3022	2.50127e-11		MYOT	15.9431	3.38905e-29		DUSP13	1	1	2
KBTBD12	15.2989	5.95535e-11		TNNC1	15.9014	2.32988e-30		KBTBD12	1	1	2
DHRS7C	15.1093	7.01687e-15		TRIM54	15.8858	1.31817e-13		DHRS7C	1	1	2
PPP1R3A	15.0306	2.52755e-12		DUSP13	15.3072	2.48993e-10		PPP1R3A	1	1	2
NEB	15.0128	1.78022e-18		KBTBD12	15.3043	2.7852e-07		NEB	1	1	2
CKM	14.9084	4.07038e-83		DHRS7C	15.1146	1.28473e-24		CKM	1	1	2
TNNT1	14.82	3.25939e-20		PPP1R3A	15.0388	3.35886e-11		TNNT1	1	1	2
MYO18B	14.7769	3.7454e-15		NEB	15.0183	8.56919e-16		MYO18B	1	1	2
C6H4orf54	14.7729	1.48916e-13		CKM	14.9123	5.52908e-55		C6H4orf54	1	1	2
MYPN	14.6676	6.20398e-14		TNNT1	14.8249	3.06737e-15		MYPN	1	1	2
CLCN1	14.5931	4.01241e-08		C6H4orf54	14.7809	5.46394e-23		CLCN1	1	1	2
MYOZ2	14.566	1.59079e-12		MYO18B	14.7737	2.09081e-12		MYOZ2	1	1	2
ACTN2	14.5593	1.37987e-22		MYPN	14.6864	6.00349e-22		ACTN2	1	1	2
MYH7	14.5328	4.67262e-18		CLCN1	14.598	1.7986e-07		MYH7	1	1	2
RAPSN	14.4338	4.7888e-11		MYOZ2	14.5724	7.20266e-22		RAPSN	1	1	2
TNNC2	14.4209	1.80153e-83		ACTN2	14.5629	2.49957e-27		TNNC2	1	1	2
HJV	14.2875	3.03534e-24		MYH7	14.5415	1.64912e-14		HJV	1	1	2
CACNG6	14.2222	2.28483e-09		RAPSN	14.4389	4.73644e-10		CACNG6	1	1	2
UNC45B	13.903	4.61796e-14		TNNC2	14.422	4.12117e-72		UNC45B	1	1	2
DUSP27	13.864	9.53984e-13		HJV	14.2935	7.20266e-22		DUSP27	1	1	2
CACNA1S	13.6574	4.04224e-16		CACNG6	14.2272	1.59302e-08		CACNA1S	1	1	2
MYOD1	13.6307	4.50634e-10		UNC45B	13.8988	8.37303e-11		MYOD1	1	1	2
MYADML2	13.6057	3.5456e-08		DUSP27	13.8574	1.85603e-19		MYADML2	1	1	2
VGLL2	13.2947	4.71171e-10		CACNA1S	13.6618	5.06476e-09		VGLL2	1	1	2
LOC101904397	13.2177	2.45247e-10		MYOD1	13.6353	3.97054e-09		LOC101904397	1	1	2
MYOM2	13.2049	3.99103e-12		MYADML2	13.6114	1.94264e-07		MYOM2	1	1	2
TTN	13.0857	3.83966e-63		VGLL2	13.2971	1.86903e-09		TTN	1	1	2
LRRC30	13.0135	3.26103e-08		LOC101904397	13.2236	1.48667e-17		LRRC30	1	1	2
LOC112448021	13.0013	5.55066e-07		MYOM2	13.2112	2.81577e-10		LOC112448021	1	1	2
ABRA	12.9123	4.38701e-10		TTN	13.0934	4.08116e-41		ABRA	1	1	2
CA3	12.8605	6.2447e-35		LRRC30	13.0181	1.83829e-07		CA3	1	1	2
TMEM233	12.7541	1.53057e-09		LOC112448021	13.0096	9.87863e-06		TMEM233	1	1	2
LOC112442545	12.6984	1.67951e-14		ABRA	12.9179	9.29889e-17		LOC112442545	1	1	2
DUPD1	12.6706	9.03091e-09		CA3	12.8706	4.6155e-30		DUPD1	1	1	2
SMYD1	12.647	3.51613e-08		TMEM233	12.7593	4.4877e-16		SMYD1	1	1	2
ATP2A1	12.643	6.67983e-52		LOC112442545	12.6927	6.32227e-23		ATP2A1	1	1	2
TRDN	12.619	5.73534e-07		DUPD1	12.6762	2.60332e-15		TRDN	1	1	2
AGBL1	12.4548	8.88027e-05		ATP2A1	12.648	2.39862e-46		AGBL1	1	1	2
LOC100295728	12.2514	5.60493e-06		SMYD1	12.6442	1.41687e-07		LOC100295728	1	1	2
MB	12.2445	1.38347e-59		TRDN	12.6272	2.58973e-06		MB	1	1	2
SMPX	12.2238	2.56269e-07		AGBL1	12.4636	0.000250027		SMPX	1	1	2
MYOG	12.1935	6.77989e-09		LOC100295728	12.2586	2.05509e-05		MYOG	1	1	2
ANO5	12.0511	1.03986e-07		MB	12.2492	8.965e-38		ANO5	1	1	2
LOC785982	12.0363	0.00787428		SMPX	12.2211	3.74102e-06		LOC785982	1	1	2
TNNI2	12.0183	2.22909e-48		MYOG	12.1988	1.82147e-14		TNNI2	1	1	2
PYGM	11.9833	9.44471e-48		ANO5	12.0584	3.03196e-13		PYGM	1	1	2
CSRP3	11.9724	6.12503e-32		LOC785982	12.0406	0.0156754		CSRP3	1	1	2
ASB15	11.9287	4.66997e-16		TNNI2	12.0242	3.88969e-24		ASB15	1	1	2
EEF1A2	11.9025	5.73376e-15		PYGM	11.9865	1.18831e-40		EEF1A2	1	1	2
JPH1	11.8933	4.46923e-26		CSRP3	11.9797	1.8736e-26		JPH1	1	1	2
LOC788915	11.8261	1.80987e-13		ASB15	11.9357	1.7325e-14		LOC788915	1	1	2
NRAP	11.8139	4.69437e-35		EEF1A2	11.9134	6.75722e-08		NRAP	1	1	2
LDB3	11.7773	2.93216e-35		JPH1	11.8984	1.80009e-17		LDB3	1	1	2
ASB18	11.7169	6.38558e-07		LOC788915	11.8321	1.17498e-10		ASB18	1	1	2
KLHL41	11.6718	6.02074e-37		NRAP	11.8155	1.05477e-29		KLHL41	1	1	2
KLHL34	11.6438	8.92848e-10		LDB3	11.7857	1.31183e-24		KLHL34	1	1	2
SNAI3	11.5974	3.75508e-07		ASB18	11.7213	6.09375e-12		SNAI3	1	1	2
ACTN3	11.5758	5.0684e-48		KLHL41	11.6821	1.15814e-25		ACTN3	1	1	2
LOC112447739	11.5352	1.38774e-05		KLHL34	11.6417	3.47237e-17		LOC112447739	1	1	2
LBX1	11.5203	3.739e-05		SNAI3	11.6022	0.00187103		LBX1	1	1	2
FGFR4	11.5052	2.51046e-07		ACTN3	11.5793	5.50772e-46		FGFR4	1	1	2
KY	11.4928	1.49124e-07		LOC112447739	11.544	4.84462e-05		KY	1	1	2
SHISA2	11.4814	2.64441e-10		LBX1	11.5242	0.000119511		SHISA2	1	1	2
ATP1B4	11.4796	2.99794e-06		SHISA2	11.5143	4.11188e-17		ATP1B4	1	1	2
NT5C1A	11.4423	1.67165e-05		FGFR4	11.5088	8.32481e-11		NT5C1A	1	1	2
SYNPO2L	11.3566	2.03085e-31		KY	11.4952	5.06981e-07		SYNPO2L	1	1	2
PRR32	11.2815	0.0144911		ATP1B4	11.4928	2.08089e-05		PRR32	1	1	2
OBSCN	11.2787	3.64884e-27		NT5C1A	11.4435	7.23224e-05		OBSCN	1	1	2
ARX	11.2349	0.00710713		SYNPO2L	11.364	3.20549e-29		ARX	1	1	2
SBK2	11.1016	0.00148723		PRR32	11.2869	0.0273433		SBK2	1	1	2
MYOZ1	11.0837	2.02152e-46		OBSCN	11.2809	5.81429e-20		MYOZ1	1	1	2
PPP1R27	11.0771	7.0087e-28		ARX	11.2404	0.0171886		PPP1R27	1	1	2
RYR1	10.9198	1.62219e-29		SBK2	11.1103	0.00546036		RYR1	1	1	2
MRLN	10.8464	5.664e-15		MYOZ1	11.0889	1.48314e-26		MRLN	1	1	2
MGC138914	10.7844	0.0209621		PPP1R27	11.077	1.54233e-19		MGC138914	1	1	2
SH3RF2	10.7826	1.74545e-09		RYR1	10.923	7.35245e-28		SH3RF2	1	1	2
CKMT2	10.7778	2.40799e-12		MRLN	10.8528	4.12623e-13		C2H2orf72	1	1	2
LOC112449110	10.7701	0.000340697		MGC138914	10.7904	0.0372441		FFAR3	1	1	2
LOC101907823	10.7404	6.72122e-05		SH3RF2	10.7882	3.1919e-07		KCNK4	1	1	2
C2H2orf72	-4.66513	5.35505e-05		ADAMTS16	-3.93745	0.00113534		KCNK17	1	1	2
IRX1	-4.70449	0.0096187		LOC112443630	-3.94908	0.04742		OTUD7A	1	1	2
FFAR3	-4.71118	3.77727e-05		TEX35	-3.98126	0.0402738		ATP13A4	1	1	2
KCNK4	-4.7717	0.000123142		WWC1	-4.0164	0.0372441		GRP	1	1	2
OTUD7A	-4.7791	0.00189574		LEP	-4.0327	0.000295238		TDH	1	1	2
KCNK17	-4.81249	3.0429e-05		FAM84A	-4.05458	0.00195434		HNF4A	1	1	2
CYP2B6	-4.82563	0.00784986		MGC127055	-4.10201	0.0112099		LOC107131857	1	1	2
ATP13A4	-4.90895	1.12882e-05		LIPE	-4.11932	2.61518e-05		LOC112445419	1	1	2
TDH	-4.91518	0.00341746		LOC112448366	-4.13445	0.00989068		LOC112441910	1	1	2
GRP	-4.93465	9.34432e-08		ADRB1	-4.16089	0.0239563		TBC1D21	1	1	2
HNF4A	-4.94417	1.20558e-07		LOC618076	-4.16986	0.00826957		LOC112442640	1	1	2
LOC107131857	-4.9721	8.3441e-06		RAB3B	-4.17148	0.00583856		LOC617698	1	1	2
FSTL4	-4.97414	0.027156		LOC104969981	-4.1747	0.02696		LOC112442664	1	1	2
LOC112447819	-4.9801	0.00843411		GIPR	-4.2181	0.00564111		TDRKH	1	1	2
LOC112443329	-5.00398	0.018746		SNCG	-4.25754	0.00042649		LOC112448045	1	1	2
KLC3	-5.05368	0.0244986		DGAT2	-4.25984	0.000640003		ABO	1	1	2
HSD3B1	-5.08967	0.0173391		LOC616957	-4.27571	0.00561131		LOC104975811	1	1	2
S100A8	-5.11199	0.0194955		LOC107132757	-4.27647	0.0436512		LOC101903265	1	1	2
IRGC	-5.12432	0.0403502		CDH20	-4.28807	0.000145008		LOC104975426	1	1	2
CPN2	-5.17457	0.0340243		ALDH1L1	-4.30657	0.00220115		LOC112447472	1	1	2
LOC112445419	-5.18191	0.000112774		S100A5	-4.3317	0.0485792		LOC112441719	1	1	2
LOC112442840	-5.19162	0.0173391		LOC100849237	-4.33528	6.98131e-07		LOC112441879	1	1	2
MIR2373	-5.25927	0.021144		TGM3	-4.33583	1.1573e-05		LOC101907335	1	1	2
LOC112445418	-5.27638	0.0215929		DLX5	-4.36877	0.00479976		SYCE3	1	1	2
LOC112441910	-5.29111	0.0246401		ABCC11	-4.38792	0.00218346		LOC104972065	1	1	2
LOC112442071	-5.31057	0.0407161		SLC6A3	-4.40973	0.0427175		LOC101905821	1	1	2
TBC1D21	-5.31332	0.0035007		SPIN2B	-4.41384	0.0413206		LOC112446761	1	1	2
LOC112442640	-5.34814	5.62105e-05		XPNPEP2	-4.43015	8.40935e-07		BCL2L10	1	1	2
CCKBR	-5.35342	0.0276682		THRSP	-4.43731	0.00220656		LRTM2	1	1	2
LOC100848912	-5.37144	0.02624		TSKS	-4.48184	0.00539222		LRRC31	1	1	2
LOC617698	-5.39611	0.00957662		ATP4A	-4.50751	0.0416525		DMRT3	1	1	2
SPOCD1	-5.4089	0.012248		LOC527744	-4.59267	0.000802248		LOC101904013	1	1	2
TSSK6	-5.4216	0.00926459		LOC112445090	-4.60041	0.000154689		KLHL35	1	1	2
LOC112442664	-5.43411	0.00645975		LOC112443510	-4.60598	0.0239161		LAMC3	1	1	2
TDRKH	-5.44287	7.88564e-06		FCGR2A	-4.63432	2.32815e-05		LOC787770	1	1	2
LOC107131802	-5.53083	0.0191891		C2H2orf72	-4.69007	0.0139175		ASIC1	1	1	2
CACNA1F	-5.63423	0.019138		FFAR3	-4.70836	0.0001527		LOC112445065	1	1	2
LOC112448045	-5.64201	1.36264e-05		KCNK4	-4.75213	0.0125882		LOC112443011	1	1	2
PIP5KL1	-5.67057	0.0313874		KCNK17	-4.81093	8.12402e-05		LOC104973929	1	1	2
LOC101903340	-5.67439	0.0455912		OTUD7A	-4.85421	0.0304915		LOC112443811	1	1	2
KRT42	-5.68147	0.0360904		ATP13A4	-4.90178	0.0082231		LOC785933	1	1	2
ABO	-5.70026	7.12515e-06		GRP	-4.93037	0.000121852		LOC112448155	1	1	2
LOC101903265	-5.77611	0.00670217		TDH	-4.93878	0.0441103		LOC112441601	1	1	2
LOC104975811	-5.78345	8.376e-06		HNF4A	-4.95411	0.00168195		LOC112446741	1	1	2
LOC107132664	-5.7903	0.0035724		LOC107131857	-5.03271	0.00230466		F2RL3	1	1	2
LOC101907357	-5.79661	0.0190572		LOC112445419	-5.27193	0.00999108		LOC101905505	1	1	2
LOC101905780	-5.82766	0.0315564		LOC112441910	-5.28569	0.0304973		LOC104975756	1	1	2
OCSTAMP	-5.87003	0.0310645		TBC1D21	-5.30676	0.0306294		FTCD	1	1	2
LOC104975426	-5.87997	0.00900321		LOC112442640	-5.36089	0.00221829		GPR158	1	1	2
LOC104973119	-5.92573	0.026016		LOC617698	-5.4249	0.0427175		LOC783926	1	1	2
ZNF597	-5.95759	0.0227033		LOC112442664	-5.42969	0.0122776		MLC1	1	1	2
LOC112447472	-6.0855	0.00197771		TDRKH	-5.44145	1.63155e-05		SP9	1	1	2
SLC32A1	-6.10077	0.0156121		LOC112448045	-5.73159	0.00313441		MDGA2	1	1	2
LOC112441719	-6.10415	0.00586426		ABO	-5.73208	0.000105661		TRPM1	1	1	2
MOGAT2	-6.11228	0.0440897		LOC104975811	-5.75716	0.00451428		LOC112446632	1	1	2
SEZ6L2	-6.11442	0.0440097		LOC101903265	-5.77447	0.0437122		SLC5A9	1	1	2
ODF4	-6.14673	0.0167132		LOC104975426	-5.8764	0.0371563		SCRT1	1	1	2
LOC112441864	-6.17656	0.0316254		LOC112447472	-6.07706	0.0195407		CKMT2	1	0	1
LOC112441879	-6.21589	0.000627137		LOC112441719	-6.09509	0.0122291		LOC112449110	1	0	1
KCNH1	-6.25206	0.0126184		LOC112441879	-6.20787	0.00180212		LOC101907823	1	0	1
SCG2	-6.25461	0.0102747		TF	-6.2087	6.1594e-06		MYH8	0	1	1
LOC101907335	-6.25665	0.0176038		LOC101907335	-6.25386	0.0109551		CDH16	0	1	1
SYCE3	-6.30279	0.00683679		SYCE3	-6.29621	0.0435101		DSG2	0	1	1
LOC112446828	-6.3083	0.02091		LOC104972065	-6.32293	0.000744921		ADAMTS16	0	1	1
LOC101905821	-6.32897	0.000202391		LOC101905821	-6.32678	0.00769402		LOC112443630	0	1	1
LOC104972065	-6.3292	0.00068991		LOC112446761	-6.40076	0.0223263		TEX35	0	1	1
DMRT3	-6.34692	6.2664e-08		BCL2L10	-6.41363	0.0114826		WWC1	0	1	1
LOC112446761	-6.40274	0.00304191		LRTM2	-6.42611	0.016273		LEP	0	1	1
LOC112445533	-6.40658	0.0379626		LRRC31	-6.46011	0.00871513		FAM84A	0	1	1
BCL2L10	-6.4228	0.000736349		DMRT3	-6.46144	0.000676899		MGC127055	0	1	1
LRTM2	-6.42844	0.00165121		LOC101904013	-6.52903	0.00676924		LIPE	0	1	1
LRRC31	-6.46455	0.000834459		KLHL35	-6.61558	0.00885652		LOC112448366	0	1	1
LOC101904013	-6.53645	0.000218542		LAMC3	-6.71282	0.00195021		ADRB1	0	1	1
SCRT1	-6.57907	0.0186297		LOC787770	-6.73566	0.00276468		LOC618076	0	1	1
KLHL35	-6.62074	0.0049674		ASIC1	-6.761	0.00308049		RAB3B	0	1	1
ZSWIM2	-6.69257	0.0225823		LOC112445065	-6.81446	0.00276468		LOC104969981	0	1	1
LAMC3	-6.72511	2.08389e-05		LOC112443011	-6.83373	0.000476333		GIPR	0	1	1
LOC787770	-6.73883	3.10137e-05		LOC104973929	-6.84749	0.000235939		SNCG	0	1	1
ASIC1	-6.7613	0.00131863		LOC112443811	-6.85789	0.0212796		DGAT2	0	1	1
LOC112445065	-6.82051	3.16449e-05		LOC785933	-6.89483	0.017986		LOC616957	0	1	1
LOC112443011	-6.83726	0.000348024		LOC112448155	-6.93128	0.00295641		LOC107132757	0	1	1
LOC104973929	-6.85369	2.40003e-05		LOC112441601	-6.96364	0.00325477		CDH20	0	1	1
LOC112443811	-6.8626	0.0025319		LOC112446741	-7.00513	0.0466762		ALDH1L1	0	1	1
LOC785933	-6.90116	0.00194137		F2RL3	-7.03075	0.0480189		S100A5	0	1	1
LOC112448155	-6.93621	0.000993406		LOC101905505	-7.12113	0.000808307		LOC100849237	0	1	1
LOC112449511	-6.95256	0.0103383		LOC104975756	-7.33043	0.00073778		TGM3	0	1	1
LOC112441601	-6.97002	0.000190427		FTCD	-7.42355	0.0267041		DLX5	0	1	1
LOC112446741	-7.01491	0.0101735		GPR158	-7.48955	0.00414739		ABCC11	0	1	1
F2RL3	-7.03225	0.00842974		LOC783926	-7.53416	0.00967111		SLC6A3	0	1	1
LOC101905505	-7.12489	4.76171e-06		MLC1	-7.55974	6.86449e-07		SPIN2B	0	1	1
LOC104975756	-7.33532	3.62457e-06		SP9	-7.70706	0.0326903		XPNPEP2	0	1	1
FTCD	-7.42796	0.00404988		MDGA2	-7.93601	0.0131723		THRSP	0	1	1
GPR158	-7.50176	0.000512308		TRPM1	-7.96068	0.000135281		TSKS	0	1	1
LOC783926	-7.53347	0.000831865		LOC112446632	-8.0142	0.00118672		ATP4A	0	1	1
MLC1	-7.56485	5.0585e-07		SLC5A9	-9.02476	3.82788e-06		LOC527744	0	1	1
SP9	-7.70765	0.00600218		LOC101906766	-17.6306	8.74401e-05		LOC112445090	0	1	1
MDGA2	-7.93885	0.00138505		LOC101904647	-19.2006	9.47197e-08		LOC112443510	0	1	1
TRPM1	-7.96224	4.41351e-07		LOC112449597	-19.2526	2.15987e-06		FCGR2A	0	1	1
LOC112446632	-8.01832	5.56919e-05		LOC112444323	-19.5768	1.03608e-06		TF	0	1	1
SLC5A9	-9.02688	2.18972e-09		SCRT1	-21.2222	1.2796e-14		LOC101906766	0	1	1
								LOC101904647	0	1	1
								LOC112449597	0	1	1
								LOC112444323	0	1	1
								IRX1	1	0	1
								CYP2B6	1	0	1
								FSTL4	1	0	1
								LOC112447819	1	0	1
								LOC112443329	1	0	1
								KLC3	1	0	1
								HSD3B1	1	0	1
								S100A8	1	0	1
								IRGC	1	0	1
								CPN2	1	0	1
								LOC112442840	1	0	1
								MIR2373	1	0	1
								LOC112445418	1	0	1
								LOC112442071	1	0	1
								CCKBR	1	0	1
								LOC100848912	1	0	1
								SPOCD1	1	0	1
								TSSK6	1	0	1
								LOC107131802	1	0	1
								CACNA1F	1	0	1
								PIP5KL1	1	0	1
								LOC101903340	1	0	1
								KRT42	1	0	1
								LOC107132664	1	0	1
								LOC101907357	1	0	1
								LOC101905780	1	0	1
								OCSTAMP	1	0	1
								LOC104973119	1	0	1
								ZNF597	1	0	1
								SLC32A1	1	0	1
								MOGAT2	1	0	1
								SEZ6L2	1	0	1
								ODF4	1	0	1
								LOC112441864	1	0	1
								KCNH1	1	0	1
								SCG2	1	0	1
								LOC112446828	1	0	1
								LOC112445533	1	0	1
								ZSWIM2	1	0	1
								LOC112449511	1	0	1

## Sheet: VvIM
IMvSC_B6VIAT_removed Top 100 Up+Down DEG				IMvSC_Full Top 100 Up+Down DEG
Gene_Name	log2FoldChange	padj		Gene_Name	log2FoldChange	padj		Gene	B6OM Removed	Full	Count
WT1	13.0867	0.00489598		LOC101906766	24.7929	1.54107e-09		WT1	1	1	2		Shared	137
LOC781304	12.1106	0.000165982		LOC112444323	21.6764	2.80599e-08		LOC781304	1	1	2		Full Only	63
NKX3-2	10.7401	6.90139e-11		LOC112449597	21.6239	4.01452e-08		NKX3-2	1	1	2		B6VIAT Removed Only	63
HAND2	9.49864	0.0267924		LOC101904647	21.293	1.31564e-09		NKX2-3	1	1	2
NKX2-3	8.90655	7.22882e-06		SCRT1	21.1341	1.65084e-14		LOC112448805	1	1	2
LOC112448805	8.31801	0.00142611		WT1	12.6521	0.00916708		LOC112445065	1	1	2
CYP27C1	7.9086	0.0128369		LOC781304	11.6826	0.0126783		DMRT3	1	1	2
LOC112445065	7.89527	2.4023e-06		C4BPA	10.7016	0.0367249		LOC104975756	1	1	2
DMRT3	7.85735	6.00527e-11		NKX3-2	10.3812	3.09607e-09		SLC5A9	1	1	2
LOC104975756	7.85372	1.72376e-06		LOC505033	9.73669	6.01704e-06		LOC101904013	1	1	2
SLC5A9	7.84814	1.32976e-06		LOC112448155	9.26396	1.39507e-05		LOC104972065	1	1	2
LOC101904013	7.5482	3.30272e-05		NKX2-3	8.64586	1.43768e-05		TRPM1	1	1	2
ISL1	7.5151	0.0182755		IGCGAMMA	8.49587	0.013275		S100A8	1	1	2
LOC104972065	7.44094	0.000100889		LOC112441719	8.48719	9.53563e-05		LOC101903265	1	1	2
TRPM1	7.42812	1.0767e-05		LOC112448805	8.32008	0.00052363		LOC783926	1	1	2
S100A8	7.41482	0.000824638		THEMIS	8.27501	0.0210386		CACNA1F	1	1	2
TEX11	7.41429	0.0143416		LOC112441650	8.21882	0.0215647		LOC101905821	1	1	2
LOC101903265	7.37433	0.000628436		LOC104973929	8.19742	3.48878e-06		KIAA1211L	1	1	2
LOC783926	7.22703	0.00383019		LOC781951	8.12846	0.00222422		BCL2L10	1	1	2
CACNA1F	7.17935	0.00346002		LOC101903087	8.10329	0.0289113		LOC787770	1	1	2
LOC101905821	7.15146	4.60051e-05		SCN5A	8.06071	0.00142199		LRTM2	1	1	2
KIAA1211L	7.11824	0.00976406		GPR84	8.01767	0.0147094		LOC112443329	1	1	2
LOC100139638	7.10895	0.0199078		LOC112447136	8.00408	0.0241484		LOC112445418	1	1	2
F2RL3	7.10021	0.0166526		LOC112449098	7.88404	0.0149447		SCRT1	1	1	2
BCL2L10	7.08599	0.000380349		KLHL35	7.80152	0.00104387		LOC101907357	1	1	2
DUOX1	7.08272	0.0224856		LOC614269	7.75382	0.0452026		TCF23	1	1	2
LOC787770	7.0827	2.78778e-05		LOC104972065	7.72933	1.13516e-05		LOC112446632	1	1	2
LRTM2	7.03767	0.00110822		LOC104973383	7.65642	0.0174431		ADH6	1	1	2
FAM83A	6.94686	0.0320269		DMRT3	7.54852	3.00835e-05		LOC101905505	1	1	2
LOC112443329	6.92836	0.000917857		RPP25	7.51886	0.0052399		HSD3B1	1	1	2
LOC112445418	6.92456	0.00275302		CKMT1A	7.49039	0.0184593		MLC1	1	1	2
SCRT1	6.9065	0.0250085		LOC112445065	7.47435	0.000656204		LOC104973929	1	1	2
LOC101907357	6.88538	0.00780968		LOC104975756	7.42491	0.000546312		LOC112448155	1	1	2
TCF23	6.79203	1.71833e-07		SLC5A9	7.42175	0.000296388		PLEK2	1	1	2
LOC112446632	6.75386	0.00287331		LOC101906463	7.3857	0.00778181		LOC112443011	1	1	2
TFAP2A	6.71203	0.04369		ASAH2	7.3688	0.021982		FAT2	1	1	2
ADH6	6.66637	0.00150632		LOC112444869	7.35329	0.00960809		FASLG	1	1	2
LOC101905505	6.62124	7.34366e-05		COL9A2	7.33834	0.00447497		LOC104973760	1	1	2
HSD3B1	6.55223	0.00230632		CLNK	7.24094	0.0458943		LOC107131694	1	1	2
LOC112445804	6.53629	0.0411803		LOC112446756	7.21051	0.00274385		KLHL35	1	1	2
MLC1	6.5015	7.11075e-05		EOMES	7.20172	0.000145248		ABO	1	1	2
ZNF597	6.49454	0.0220417		LOC112442664	7.20153	0.000258097		LOC112442664	1	1	2
LOC104973929	6.38095	0.000283419		UNC13A	7.1949	0.0145437		ASIC1	1	1	2
CYP4A11	6.3571	0.0304025		SEC14L4	7.15845	0.0376161		LOC100848869	1	1	2
LOC112443811	6.33586	0.0135309		LOC101904013	7.12676	0.0021893		HHATL	1	1	2
LOC112448155	6.33338	0.00739903		SP6	7.12067	0.0223647		MYLK2	1	1	2
MDGA2	6.30385	0.0325702		LOC107131694	7.08792	0.000838094		SYNPO2L	1	1	2
SPOCD1	6.28149	0.00533363		IGHG1	7.04779	0.0306446		LRRC39	1	1	2
CATIP	6.2347	0.0304123		CLEC9A	7.04498	0.0485873		ACTN3	1	1	2
TSSK6	6.21981	0.0042906		KIAA1211L	7.02203	0.00525438		PRR32	1	1	2
SYCE3	6.21198	0.0164583		S100A8	7.01355	0.0145669		SMPX	1	1	2
SLC32A1	6.18659	0.0267794		TRPM1	7.00323	0.00116147		PPP1R27	1	1	2
CCDC87	6.18162	0.0417744		LOC100337081	7.00295	0.00924959		TRIM63	1	1	2
LOC785933	6.17245	0.0148962		LOC101903265	6.9474	0.00865502		LBX1	1	1	2
LOC112446761	6.16256	0.0100265		LOC104976232	6.88224	0.00834988		MYOZ1	1	1	2
TDH	6.1242	0.000526316		FASLG	6.8397	0.000646482		LOC112447739	1	1	2
PLEK2	6.11652	0.00453249		LIM2	6.83762	0.0340593		ATP2A1	1	1	2
LOC112443011	6.07112	0.00476961		TNF	6.81478	0.00154693		MYO18B	1	1	2
SDR16C5	6.0698	0.00684004		LOC783926	6.80723	0.0225018		ASB15	1	1	2
LOC112447472	6.00608	0.00507681		LOC112443630	6.79821	3.72349e-05		ASB18	1	1	2
C2H2orf72	6.0045	4.6719e-07		CACNA1F	6.75682	0.0257202		LOC508916	1	1	2
LOC112445824	5.99316	0.0154058		TNFRSF9	6.74013	0.0191814		HOXC10	1	1	2
LOC112445442	5.98722	0.00109928		KLRB1	6.73423	0.0384376		ZIC1	1	1	2
LOC112442071	5.98091	0.0309623		LOC101905821	6.72829	0.00354575		CA3	1	1	2
LOC104975811	5.95789	2.24236e-05		TFAP2E	6.72564	0.0486848		ITGB6	1	1	2
PIP5KL1	5.93715	0.0399172		CXHXorf65	6.71776	0.0242771		KCNA7	1	1	2
KCNH1	5.87122	0.0389083		BCL2L10	6.6639	0.00733216		ANO5	1	1	2
LOC112447819	5.8317	0.00393836		ZFR2	6.66262	0.0471434		MYOG	1	1	2
MGC133636	5.74725	0.0263954		LOC787770	6.65976	0.00294269		TNMD	1	1	2
MIR2373	5.73717	0.0191005		ABO	6.64412	2.89772e-06		KLHL41	1	1	2
TBC1D21	5.71803	0.00285796		LOC104973760	6.62625	0.000282964		LOC100295728	1	1	2
FAT2	5.68811	0.00281264		MLC1	6.62248	2.42572e-05		MLIP	1	1	2
LOC112442840	5.67239	0.0148962		LOC104970830	6.61927	0.0260559		AGBL1	1	1	2
FASLG	5.66244	0.0183854		LRTM2	6.61697	0.0115581		DUPD1	1	1	2
LOC104973760	5.64012	0.00794774		SYNDIG1L	6.61578	0.0451364		HSPB7	1	1	2
TDRKH	5.62523	1.2625e-05		GZMA	6.57061	0.0262733		NRAP	1	1	2
LAMC3	5.61906	0.0021578		LOC112443011	6.52758	0.000928402		OBSCN	1	1	2
ATP13A4	5.59953	2.08453e-06		LOC112443329	6.49665	0.0131168		TMEM233	1	1	2
LOC107131694	5.59316	0.034346		C19H17orf67	6.49641	0.00827799		TNNT1	1	1	2
LOC112445986	5.57112	0.0315393		LOC112445418	6.49312	0.0203734		TRIM72	1	1	2
GPR158	5.54787	0.0329353		ASIC1	6.46292	0.00491606		LMOD2	1	1	2
LOC506828	5.46748	4.10831e-06		TCF23	6.46021	0.000896455		LOC112442545	1	1	2
KLHL35	5.46221	0.0492082		LOC101907357	6.45425	0.0406632		ABRA	1	1	2
LOC100848912	5.46153	0.0404516		CD69	6.43017	0.00804893		LDB3	1	1	2
ABO	5.4502	6.24015e-05		APOBEC3Z2	6.42063	0.000521323		LRRC30	1	1	2
LOC107132664	5.4333	0.0143416		LOC112446632	6.33207	0.0168328		ACTN2	1	1	2
IRGC	5.41162	0.0466915		GABRD	6.31487	0.0428705		PYGM	1	1	2
LOC101906339	5.38516	0.038135		ADH6	6.30742	0.0462513		TNNC1	1	1	2
LOC112442664	5.35617	0.0158637		LRRC46	6.2726	0.0197311		LOC101904397	1	1	2
CALR3	5.3211	0.0375844		PARD6B	6.26338	0.0381287		TTN	1	1	2
LOC112441879	5.31713	0.0100265		DPEP3	6.24659	0.0149416		LOC112449110	1	1	2
S100A9	5.30545	0.000353996		GFI1	6.24045	0.000531118		SHISA2	1	1	2
LOC112443199	5.27867	7.18802e-05		LOC616840	6.21291	0.0410138		MYADML2	1	1	2
LOC112441601	5.22145	0.0191047		LOC101905505	6.19719	0.00500441		KY	1	1	2
VGF	5.18078	0.00218248		TERT	6.18495	0.0034769		MYOD1	1	1	2
ASIC1	5.12599	0.0417605		LOC104972787	6.16765	0.0461129		LOC112446350	1	1	2
LOC112446668	5.11457	0.037747		HSD3B1	6.12821	0.0227904		MYOM2	1	1	2
LOC112442215	5.10179	0.0263576		FAT2	6.07283	0.000346166		MB	1	1	2
KCNK17	5.09151	5.50622e-05		PLEK2	6.03319	0.00260912		CACNG6	1	1	2
LRRC31	5.02089	0.0290946		LOC509513	5.98956	1.16655e-05		CSRP3	1	1	2
LOC100848869	-11.077	2.9781e-20		LOC101907823	-10.8759	1.39971e-08		RAPSN	1	1	2
HHATL	-11.0809	1.04674e-06		ATP1B4	-10.888	4.5862e-05		MYOZ2	1	1	2
MYLK2	-11.2098	2.03126e-38		MGC138914	-10.9219	0.0318533		ADPRHL1	1	1	2
SYNPO2L	-11.33	1.51357e-26		ZIC4	-10.9576	3.3104e-10		CKM	1	1	2
LRRC39	-11.3616	4.17731e-15		MRLN	-10.9842	1.94065e-13		IGFN1	1	1	2
ACTN3	-11.3764	1.42725e-39		MAFA	-11.0421	7.40127e-08		VGLL2	1	1	2
PRR32	-11.3821	0.0315393		ATP2A1	-11.2226	1.00064e-36		C6H4orf54	1	1	2
SMPX	-11.394	1.35195e-05		CA3	-11.2503	1.06347e-23		HJV	1	1	2
PPP1R27	-11.4495	9.29469e-25		ACTN3	-11.4129	1.02763e-44		KLHL34	1	1	2
TRIM63	-11.4877	4.57098e-21		PRR32	-11.4184	0.0229025		PPP1R3A	1	1	2
LBX1	-11.6209	0.000240211		SYNPO2L	-11.5022	5.37093e-30		DHRS7C	1	1	2
MYOZ1	-11.6297	4.87617e-43		HHATL	-11.5065	2.9324e-07		MYH7	1	1	2
LOC112447739	-11.6358	0.000101258		LOC100848869	-11.5165	3.91149e-19		DUSP27	1	1	2
ATP2A1	-11.691	3.74888e-38		MYLK2	-11.6368	3.89257e-30		DUSP13	1	1	2
SNAI3	-11.698	5.53534e-06		LBX1	-11.6556	8.75512e-05		XIRP2	1	1	2
MYO18B	-11.7462	1.47328e-09		LOC112447739	-11.6754	3.51318e-05		NEB	1	1	2
ASB15	-11.7889	2.19892e-12		TTN	-11.7867	2.37852e-33		SMYD1	1	1	2
ASB18	-11.8175	8.50733e-06		LRRC39	-11.8092	8.70124e-16		TRIM54	1	1	2
LOC508916	-11.8926	1.92509e-05		SMPX	-11.8324	6.91028e-06		CACNG1	1	1	2
HOXC10	-11.915	7.25117e-15		ASB18	-11.8527	3.37227e-12		TNNI1	1	1	2
ZIC1	-12.0413	1.03522e-12		PPP1R27	-11.8735	6.99238e-22		CKMT2	1	1	2
CA3	-12.0617	1.42668e-26		TRIM63	-11.9246	7.19024e-22		MYPN	1	1	2
ITGB6	-12.1366	1.38632e-05		LOC508916	-11.9277	1.59359e-11		NMRK2	1	1	2
KCNA7	-12.1511	8.74424e-07		HOXC10	-11.9501	4.00457e-18		MYL1	1	1	2
ANO5	-12.1517	1.82842e-06		NRAP	-11.9826	1.36616e-30		MYOT	1	1	2
KBTBD12	-12.1865	4.91385e-07		MYOZ1	-12.0519	3.66287e-31		MYLPF	1	1	2
MYOG	-12.2941	2.15755e-07		ASB15	-12.067	8.22585e-15		MYL2	1	1	2
TNMD	-12.3204	2.03014e-06		ZIC1	-12.0774	6.38564e-15		MYBPC1	1	1	2
KLHL41	-12.3487	2.97661e-34		MYO18B	-12.1653	1.49969e-09		TNNC2	1	1	2
LOC100295728	-12.352	4.78094e-05		ITGB6	-12.1754	2.50947e-06		PAX3	1	1	2
MLIP	-12.4203	3.67341e-22		ANO5	-12.1898	1.5457e-13		MYH2	1	1	2
AGBL1	-12.5554	0.000473251		MYOG	-12.3302	8.80538e-15		MYH1	1	1	2
DUPD1	-12.7712	2.61857e-07		TNMD	-12.3553	8.47915e-12		ACTA1	1	1	2
HSPB7	-12.7818	4.80145e-32		LOC100295728	-12.39	1.52889e-05		MIR2302	1	1	2
NRAP	-12.8153	3.07266e-34		PYGM	-12.5233	3.23876e-44		LCN1	1	1	2
ART3	-12.8261	1.19951e-07		KCNA7	-12.5828	6.83042e-08		LOC112441774	1	1	2
OBSCN	-12.8502	7.39531e-29		AGBL1	-12.5951	0.000189549		PMP2	1	1	2
TMEM233	-12.8547	6.47271e-08		MYBPC1	-12.7494	0.000472976		HAND2	1	0	1
TNNT1	-12.8854	8.35651e-14		KLHL41	-12.7765	7.27247e-30		CYP27C1	1	0	1
TRIM72	-12.912	1.52883e-07		DUPD1	-12.8076	1.24346e-15		ISL1	1	0	1
LMOD2	-12.9682	3.21267e-07		MLIP	-12.8621	4.31081e-24		TEX11	1	0	1
CACNA1S	-12.9929	9.62332e-13		TMEM233	-12.8907	2.04994e-16		LOC100139638	1	0	1
LOC112442545	-13.009	2.02195e-12		ABRA	-13.0493	3.91504e-17		F2RL3	1	0	1
ABRA	-13.0129	2.46063e-08		LRRC30	-13.1495	1.20153e-07		DUOX1	1	0	1
LDB3	-13.085	3.30137e-36		HSPB7	-13.2178	8.67559e-32		FAM83A	1	0	1
LRRC30	-13.1141	6.7547e-07		OBSCN	-13.2755	1.34113e-26		TFAP2A	1	0	1
ACTN2	-13.1814	1.3389e-16		TNNT1	-13.3149	8.47595e-13		LOC112445804	1	0	1
PYGM	-13.1879	2.84938e-48		TRIM72	-13.338	8.10674e-08		ZNF597	1	0	1
TNNC1	-13.2596	4.95347e-34		LOC101904397	-13.355	6.10193e-18		CYP4A11	1	0	1
LOC101904397	-13.3183	1.48107e-08		LMOD2	-13.4073	2.11636e-07		LOC112443811	1	0	1
TTN	-13.3893	3.75682e-56		LOC112442545	-13.4692	4.25994e-23		MDGA2	1	0	1
LOC112449110	-13.4955	4.65056e-05		LDB3	-13.5186	1.36888e-31		SPOCD1	1	0	1
SHISA2	-13.6894	2.23059e-10		ACTN2	-13.602	2.74754e-25		CATIP	1	0	1
MYADML2	-13.7064	7.0458e-07		TNNC1	-13.6883	6.42562e-28		TSSK6	1	0	1
KY	-13.7134	6.20278e-08		SHISA2	-13.7264	7.76163e-20		SYCE3	1	0	1
MYOD1	-13.7313	2.39195e-08		MYADML2	-13.7428	1.29234e-07		SLC32A1	1	0	1
LOC112446350	-13.7722	3.85396e-07		KY	-13.748	3.85108e-09		CCDC87	1	0	1
MYOM2	-13.9388	2.62602e-11		MYOD1	-13.7667	2.44991e-09		LOC785933	1	0	1
MB	-14.1606	6.04073e-65		LOC112446350	-13.8085	2.69754e-08		LOC112446761	1	0	1
CACNG6	-14.3228	8.01757e-08		LOC112449110	-13.9145	9.26825e-06		TDH	1	0	1
CSRP3	-14.4676	9.04656e-29		CACNG6	-14.3587	1.02987e-08		SDR16C5	1	0	1
RAPSN	-14.5345	3.45931e-09		MYOM2	-14.3618	6.04444e-12		LOC112447472	1	0	1
MYOZ2	-14.6666	2.23059e-10		RAPSN	-14.5704	3.06945e-10		C2H2orf72	1	0	1
ADPRHL1	-14.7361	3.17854e-08		MB	-14.5855	9.7876e-52		LOC112445824	1	0	1
CKM	-14.7596	2.17671e-69		MYOZ2	-14.7038	2.7673e-22		LOC112445442	1	0	1
IGFN1	-14.7692	1.6063e-13		ADPRHL1	-14.7716	1.29403e-09		LOC112442071	1	0	1
VGLL2	-14.8726	3.90641e-10		VGLL2	-14.909	9.60413e-12		LOC104975811	1	0	1
C6H4orf54	-14.8736	3.48107e-11		CSRP3	-14.9122	1.03141e-29		PIP5KL1	1	0	1
HJV	-15.1094	2.34225e-21		C6H4orf54	-14.9123	1.81528e-23		KCNH1	1	0	1
KLHL34	-15.1123	1.2552e-10		HJV	-15.1462	1.35483e-24		LOC112447819	1	0	1
PPP1R3A	-15.1312	3.03007e-10		KLHL34	-15.1498	6.40533e-20		MGC133636	1	0	1
DHRS7C	-15.2099	2.74746e-12		PPP1R3A	-15.1702	2.07847e-11		MIR2373	1	0	1
MYH7	-15.2234	9.81448e-17		IGFN1	-15.1879	1.11632e-08		TBC1D21	1	0	1
DUSP27	-15.3604	1.25229e-12		CKM	-15.1905	1.58308e-56		LOC112442840	1	0	1
DUSP13	-15.4028	1.88926e-09		DHRS7C	-15.246	4.23657e-25		TDRKH	1	0	1
XIRP2	-15.4678	1.65298e-08		DUSP27	-15.3965	8.57191e-24		LAMC3	1	0	1
NEB	-15.5455	1.58206e-16		DUSP13	-15.4386	1.63531e-10		ATP13A4	1	0	1
SMYD1	-15.5457	8.64421e-09		SMYD1	-15.5818	4.64774e-10		LOC112445986	1	0	1
TRIM54	-15.9811	2.30941e-12		MYH7	-15.6447	1.1004e-16		GPR158	1	0	1
UCP3	-16.0112	1.1381e-10		XIRP2	-15.8952	5.32434e-10		LOC506828	1	0	1
CACNG1	-16.057	1.52371e-11		NEB	-15.9718	1.93962e-17		LOC100848912	1	0	1
TNNI1	-16.1796	5.73192e-17		TRIM54	-16.0172	7.84593e-14		LOC107132664	1	0	1
CKMT2	-16.2411	3.17648e-15		CACNG1	-16.0927	6.78821e-13		IRGC	1	0	1
MYPN	-16.2414	9.39034e-14		CKMT2	-16.2773	2.91754e-25		LOC101906339	1	0	1
NMRK2	-16.3214	1.03522e-12		MYPN	-16.2781	1.79485e-26		CALR3	1	0	1
MYL1	-16.7154	8.39636e-18		NMRK2	-16.3576	3.08193e-14		LOC112441879	1	0	1
SLN	-17.7927	1.08158e-30		TNNI1	-16.567	1.6189e-29		S100A9	1	0	1
MYOT	-17.9899	6.06364e-16		MYL1	-17.157	2.12844e-18		LOC112443199	1	0	1
MYLPF	-18.6728	3.11765e-42		MYOT	-18.0268	7.35759e-32		LOC112441601	1	0	1
MYL2	-19.1203	4.40129e-17		MYLPF	-19.1414	1.20737e-43		VGF	1	0	1
MYBPC1	-19.9232	2.39357e-14		MYL2	-19.1574	3.91149e-19		LOC112446668	1	0	1
TNNC2	-20.0092	8.28871e-43		TNNC2	-20.2853	2.31397e-53		LOC112442215	1	0	1
PAX3	-21.463	8.43202e-10		MYH2	-21.7786	1.45688e-20		KCNK17	1	0	1
MYH2	-21.7404	1.9713e-18		MYH1	-21.9149	7.26815e-14		LRRC31	1	0	1
MYH1	-21.8804	4.1469e-12		PAX3	-22.1007	2.17153e-09		SNAI3	1	0	1
ACTA1	-22.1109	3.11765e-42		ACTA1	-22.3879	2.03569e-50		KBTBD12	1	0	1
MIR2302	-23.6879	5.30317e-08		LCN1	-24.8824	1.33804e-09		ART3	1	0	1
LCN1	-23.8552	4.15766e-08		LOC112441774	-26.2045	1.25623e-10		CACNA1S	1	0	1
LOC112441774	-24.3133	2.0658e-08		PMP2	-26.3306	9.82061e-11		UCP3	1	0	1
PMP2	-25.402	3.51493e-09		MIR2302	-29.38	2.31097e-13		SLN	1	0	1
								LOC101906766	0	1	1
								LOC112444323	0	1	1
								LOC112449597	0	1	1
								LOC101904647	0	1	1
								C4BPA	0	1	1
								LOC505033	0	1	1
								IGCGAMMA	0	1	1
								LOC112441719	0	1	1
								THEMIS	0	1	1
								LOC112441650	0	1	1
								LOC781951	0	1	1
								LOC101903087	0	1	1
								SCN5A	0	1	1
								GPR84	0	1	1
								LOC112447136	0	1	1
								LOC112449098	0	1	1
								LOC614269	0	1	1
								LOC104973383	0	1	1
								RPP25	0	1	1
								CKMT1A	0	1	1
								LOC101906463	0	1	1
								ASAH2	0	1	1
								LOC112444869	0	1	1
								COL9A2	0	1	1
								CLNK	0	1	1
								LOC112446756	0	1	1
								EOMES	0	1	1
								UNC13A	0	1	1
								SEC14L4	0	1	1
								SP6	0	1	1
								IGHG1	0	1	1
								CLEC9A	0	1	1
								LOC100337081	0	1	1
								LOC104976232	0	1	1
								LIM2	0	1	1
								TNF	0	1	1
								LOC112443630	0	1	1
								TNFRSF9	0	1	1
								KLRB1	0	1	1
								TFAP2E	0	1	1
								CXHXorf65	0	1	1
								ZFR2	0	1	1
								LOC104970830	0	1	1
								SYNDIG1L	0	1	1
								GZMA	0	1	1
								C19H17orf67	0	1	1
								CD69	0	1	1
								APOBEC3Z2	0	1	1
								GABRD	0	1	1
								LRRC46	0	1	1
								PARD6B	0	1	1
								DPEP3	0	1	1
								GFI1	0	1	1
								LOC616840	0	1	1
								TERT	0	1	1
								LOC104972787	0	1	1
								LOC509513	0	1	1
								LOC101907823	0	1	1
								ATP1B4	0	1	1
								MGC138914	0	1	1
								ZIC4	0	1	1
								MRLN	0	1	1
								MAFA	0	1	1

## Sheet: VvSC
IMvSC_B6VIAT_removed Top 100 Up+Down DEG				IMvSC_Full Top 100 Up+Down DEG
Gene_Name	log2FoldChange	padj		Gene_Name	log2FoldChange	padj		Gene	B6OM Removed	Full	Count
FRAS1	22.6117	4.14996e-08		FRAS1	21.0181	1.10553e-06		FRAS1	1	1	2		Shared	31
LOC781304	9.97487	0.0401678		DSG2	20.4836	2.8581e-06		NKX2-3	1	1	2		Full Only	43
NKX2-3	9.32476	6.86192e-05		CDH16	20.1196	3.70557e-10		CBLN4	1	1	2		B6VIAT Removed Only	18
ADH6	8.83522	0.000631398		MYH8	20.0202	5.63084e-05		NKX3-2	1	1	2
LOC100848536	7.85826	0.0157532		UCP3	20.0123	2.20644e-07		SLIT2	1	1	2
CBLN4	7.58903	0.00130308		MYBPC1	17.2506	3.98433e-05		FNDC1	1	1	2
ARHGAP36	7.58616	0.0112784		LOC505033	10.1603	3.87738e-05		HSPA6	1	1	2
NKX3-2	7.21701	1.56598e-06		FAM163A	9.09232	0.00186079		TENM2	1	1	2
TCF21	5.59742	0.00405264		NKX2-3	9.06947	7.07271e-05		VIPR2	1	1	2
WFIKKN2	5.32254	0.0340775		TNFRSF9	8.47287	0.0367902		SPP2	1	1	2
SLIT2	5.06673	1.12687e-07		RIMS1	8.01206	0.0108583		ANGPTL1	1	1	2
FNDC1	5.04442	0.00130308		SEMA3D	7.90829	0.00675597		HOXD8	1	1	2
HSPA6	4.29216	0.0294607		DSP	7.38707	2.8581e-06		HOXC9	1	1	2
TMEFF2	4	0.0354951		IFITM10	7.35083	0.0112383		FOXD1	1	1	2
TENM2	3.8785	0.0401678		KNDC1	7.18494	0.0386808		THBS4	1	1	2
MYRF	3.85011	0.00468635		CBLN4	7.17349	0.0218134		MAB21L1	1	1	2
BMP7	3.39311	0.0154703		NKX3-2	6.87012	5.63084e-05		TNNC2	1	1	2
BARX1	2.9518	0.0172645		LOC104968411	5.75821	0.0108583		APCDD1L	1	1	2
VIPR2	2.72816	0.0359407		SFRP1	5.32836	0.00158253		LOC112441475	1	1	2
HOXB5	2.47727	0.0458114		PLEKHH1	5.16896	0.0406685		EN1	1	1	2
WNT5A	2.36528	0.0385738		FNDC1	4.83244	0.000823356		LOC112447745	1	1	2
KANK4	2.19436	0.0153834		EAF2	4.76649	0.0160391		INSC	1	1	2
HOXB6	1.98053	0.0359407		SLIT2	4.68304	3.87738e-05		ZIC4	1	1	2
MEIS1	1.832	3.29238e-05		GPRIN3	4.61685	0.0027188		LOC104971255	1	1	2
VIT	-2.66387	0.0225476		LOC615733	4.59439	0.00455936		LHX8	1	1	2
SPP2	-2.96001	0.0105904		SUSD3	4.51026	0.036192		ZIC1	1	1	2
ANGPTL1	-3.08451	0.0096968		HSPA6	4.39978	0.00613002		ANGPTL5	1	1	2
HOXA9	-3.26551	0.00076228		PRKCZ	4.26856	0.00188864		HOXC10	1	1	2
HOXD8	-3.34703	5.32541e-07		LOC509513	4.22846	0.0490696		LCN1	1	1	2
HOXC9	-4.38728	1.31789e-07		CDRT1	4.13545	0.0218134		PMP2	1	1	2
FOXD1	-4.84644	0.000369368		CFI	4.12873	0.0367902		PAX3	1	1	2
THBS4	-4.84881	0.0132491		PLXNC1	4.01308	0.0438289		LOC781304	1	0	1
EYA2	-4.92294	0.00651611		FGD3	3.9727	0.0111802		ADH6	1	0	1
MAB21L1	-5.30153	0.00130308		SLA	3.96513	0.0108583		LOC100848536	1	0	1
TNNC2	-5.58828	0.0359407		DOCK2	3.81279	0.0369492		ARHGAP36	1	0	1
APCDD1L	-6.52649	0.0298318		SYTL1	3.74877	0.0108583		TCF21	1	0	1
LOC112441475	-6.61663	0.00375194		TRPM2	3.68584	0.0386808		WFIKKN2	1	0	1
EN1	-6.97105	5.00771e-09		BIN2	3.67339	0.0386808		TMEFF2	1	0	1
LOC112447745	-7.67819	0.000700327		TENM2	3.67312	0.0348618		MYRF	1	0	1
INSC	-8.28228	2.10696e-05		GTF3C4	3.50834	0.0447068		BMP7	1	0	1
ZIC4	-8.77489	0.000187359		TSPAN5	3.31065	0.024763		BARX1	1	0	1
LOC104971255	-9.09463	0.00076228		ADCY7	3.06511	0.0308542		HOXB5	1	0	1
LHX8	-9.17699	0.0175694		HDAC9	2.94595	0.0412921		WNT5A	1	0	1
ZIC1	-9.39061	2.82073e-06		LOC104973139	2.80979	0.0456479		KANK4	1	0	1
ANGPTL5	-9.46233	0.0283819		TNFRSF19	2.77829	0.0369492		HOXB6	1	0	1
HOXC10	-9.51176	1.12687e-07		FBXO41	2.64948	0.0367902		MEIS1	1	0	1
LCN1	-16.3829	0.0165997		VIPR2	2.5423	0.0367902		VIT	1	0	1
PMP2	-17.0104	0.0094157		WNT5B	2.21019	0.042896		HOXA9	1	0	1
PAX3	-20.8188	1.31789e-07		BMP5	-2.08969	0.037162		EYA2	1	0	1
				ANGPTL1	-2.90496	0.0068516		DSG2	0	1	1
				HOXD8	-3.20856	2.20644e-07		CDH16	0	1	1
				SPP2	-3.37996	0.0490696		MYH8	0	1	1
				MLIP	-4.65461	0.0367902		UCP3	0	1	1
				HOXC9	-4.80395	7.59629e-05		MYBPC1	0	1	1
				THBS4	-5.05396	0.00186079		LOC505033	0	1	1
				FOXD1	-5.27276	0.000487002		FAM163A	0	1	1
				MAB21L1	-5.73143	0.000352707		TNFRSF9	0	1	1
				TNNC2	-5.86333	0.00262512		RIMS1	0	1	1
				ACTA1	-6.12749	0.0108583		SEMA3D	0	1	1
				LOC783497	-6.13484	0.0393399		DSP	0	1	1
				APCDD1L	-6.55653	0.00747736		IFITM10	0	1	1
				LOC112441475	-6.64596	0.000323447		KNDC1	0	1	1
				EN1	-7.38924	4.67906e-08		LOC104968411	0	1	1
				LOC112447745	-7.70798	5.90975e-05		SFRP1	0	1	1
				INSC	-8.31287	7.84148e-07		PLEKHH1	0	1	1
				ZIC4	-8.80734	3.04537e-05		EAF2	0	1	1
				LOC104971255	-9.12837	0.000176189		GPRIN3	0	1	1
				LHX8	-9.20898	0.0117625		LOC615733	0	1	1
				ZIC1	-9.42538	2.05421e-07		SUSD3	0	1	1
				ANGPTL5	-9.492	0.000198891		PRKCZ	0	1	1
				HOXC10	-9.54173	1.05998e-09		LOC509513	0	1	1
				LCN1	-17.3982	0.00188864		CDRT1	0	1	1
				PMP2	-17.9267	0.000964599		CFI	0	1	1
				PAX3	-21.4414	2.20644e-07		PLXNC1	0	1	1
								FGD3	0	1	1
								SLA	0	1	1
								DOCK2	0	1	1
								SYTL1	0	1	1
								TRPM2	0	1	1
								BIN2	0	1	1
								GTF3C4	0	1	1
								TSPAN5	0	1	1
								ADCY7	0	1	1
								HDAC9	0	1	1
								LOC104973139	0	1	1
								TNFRSF19	0	1	1
								FBXO41	0	1	1
								WNT5B	0	1	1
								BMP5	0	1	1
								MLIP	0	1	1
								ACTA1	0	1	1
								LOC783497	0	1	1
