# Supplementary material for: Transcriptome and Cellular Evidence of Depot-Specific Function in Beef Cattle Intramuscular, Subcutaneous, and Visceral Adipose Tissues
Source: Biology (Basel). 2025 Jul 11;14(7):848. doi: 10.3390/biology14070848 (PMC12292588; doi:10.3390/biology14070848)
Supplement: Supplementary file 1 [file biology-14-00848-s001.zip › biology-3683260-supplementary/Supplementary materials_Tegeler et al 2025/Suppl. Table 3.xlsx]

## Sheet: IMAT vs SCAT_DEG
Downregulated in IMAT vs SCAT					Upregulated in IMAT vs SCAT
Gene_Name	log2FoldChange IMAT vs SCAT	pvalue	padj		Gene_Name	log2FoldChange IMAT vs SCAT	pvalue	padj
SCRT1	-19.8449	1.89e-15	3.18e-13		UCP3	29.9508	2.15e-22	6.6e-20
LOC112441460	-18.9164	2.82e-07	1.41e-05		FRAS1	26.1372	1.25e-14	1.85e-12
KRT38	-18.7568	8.45e-13	1.03e-10		LOC112441774	24.5779	2.37e-11	2.35e-09
LOC112444323	-18.079	2e-07	1.04e-05		MIR2302	23.9417	7.62e-11	7.09e-09
LOC112449597	-17.795	3.48e-07	1.72e-05		CDH16	21.8398	6.61e-17	1.2e-14
LOC101904647	-17.7409	9.41e-09	6.28e-07		MYH2	21.647	7.73e-23	2.41e-20
LOC112445719	-17.1162	3.68e-06	0.000143		DSG2	20.1235	4.22e-09	2.94e-07
LOC101906766	-16.0092	1.69e-05	0.000541		MYBPC1	19.8294	2.17e-10	1.87e-08
SLC5A9	-9.02475	5.94e-08	3.41e-06		MYLPF	19.7465	9.59e-47	2.79e-43
LOC112446632	-8.01421	3.46e-05	0.00100797		MYL1	19.5084	1.57e-38	2.75e-35
TRPM1	-7.96068	2.11e-06	8.6e-05		MYL2	19.026	7.29e-38	1.16e-34
MDGA2	-7.936	0.000831	0.012855		MYH1	18.0407	1.12e-12	1.34e-10
SP9	-7.70708	0.00233824	0.0288388		TNNI1	17.8568	9.12e-35	1.23e-31
MLC1	-7.55977	3.49e-09	2.49e-07		IGFN1	17.1472	7.5e-13	9.17e-11
LOC783926	-7.53414	0.000502	0.00871566		LMOD2	16.7675	5.35e-12	5.77e-10
GPR158	-7.48955	0.000171	0.00380952		TRIM72	16.3682	3.25e-12	3.6e-10
FTCD	-7.42354	0.00169937	0.0226243		SLN	16.2617	2.85e-09	2.05e-07
LOC104975756	-7.33048	1.49e-05	0.000484		ACTA1	16.2604	2.74e-51	1.6e-47
LOC101905505	-7.12116	9.88e-06	0.000341		NMRK2	16.2262	3.29e-28	2.3e-25
F2RL3	-7.03074	0.00434198	0.0449863		CACNG1	15.9613	1.7e-26	8.52e-24
LOC112446741	-7.00517	0.00325399	0.0366045		MYOT	15.9487	1.2e-29	9.96e-27
LOC112441601	-6.96372	5.38e-05	0.0014505		TNNC1	15.9008	1.1e-30	9.66e-28
LOC112449511	-6.94599	0.00420818	0.0440436		TRIM54	15.8858	2.99e-27	1.8e-24
LOC112448155	-6.93125	0.000135	0.00310781		DUSP13	15.3072	5.88e-23	1.9e-20
LOC785933	-6.89479	0.000816	0.0126901		KBTBD12	15.3043	3.9e-09	2.75e-07
LOC112443811	-6.85792	0.00106467	0.0156602		DHRS7C	15.1146	7.91e-26	3.64e-23
LOC104973929	-6.84748	3.77e-06	0.000146		PPP1R3A	15.0388	1.47e-23	5.6e-21
LOC112443011	-6.83401	5.29e-06	0.000196		NEB	15.017	3.45e-27	2.01e-24
LOC112445065	-6.81444	7.37e-05	0.0018778		CKM	14.9122	9.66e-56	8.44e-52
ASIC1	-6.76096	9.68e-05	0.0023649		TNNT1	14.8284	4.65e-26	2.2e-23
LOC787770	-6.73558	5.35e-05	0.00144489		C6H4orf54	14.7809	3.48e-24	1.38e-21
LAMC3	-6.71214	0.000126	0.00292657		MYO18B	14.7805	1.17e-20	3.24e-18
KLHL35	-6.61561	0.000406	0.00747494		MYPN	14.6843	4.9e-23	1.65e-20
LOC101904013	-6.52898	0.000222	0.00465571		CLCN1	14.598	2.39e-09	1.75e-07
DMRT3	-6.46543	2.87e-05	0.000858		MYOZ2	14.5724	5.18e-23	1.71e-20
LRRC31	-6.46026	0.000163	0.00365885		ACTN2	14.5625	8.65e-28	5.82e-25
LRTM2	-6.42603	0.000726	0.0116924		MYH7	14.542	1.31e-23	5.11e-21
BCL2L10	-6.4136	0.000422	0.00765166		RAPSN	14.4389	1.78e-21	5.19e-19
LOC112446761	-6.40079	0.00127665	0.0181376		TNNC2	14.4219	7.74e-73	1.35e-68
LOC101905821	-6.32661	0.000213	0.00452281		HJV	14.2934	2.66e-23	9.49e-21
LOC104972065	-6.32265	1.15e-05	0.000387		CACNG6	14.2272	1.8e-10	1.57e-08
LOC112446828	-6.30106	0.00303616	0.034865		UNC45B	13.9162	5.13e-19	1.24e-16
SYCE3	-6.29635	0.00254171	0.0304466		DUSP27	13.8595	1.1e-20	3.11e-18
LOC101907335	-6.25466	0.000943	0.0142618		CACNA1S	13.6618	5.4e-11	5.13e-09
SCG2	-6.25124	0.00175691	0.0232777		MYOD1	13.6352	2.38e-19	5.94e-17
KCNH1	-6.24634	0.00390276	0.0417465		MYADML2	13.6113	2.64e-09	1.91e-07
TF	-6.20885	2.64e-07	1.34e-05		VGLL2	13.3122	1.14e-17	2.3e-15
LOC112441879	-6.20818	2.88e-05	0.000859		LOC101904397	13.2236	5.97e-19	1.43e-16
ODF4	-6.14445	0.00397714	0.0422822		MYOM2	13.2112	1.56e-18	3.68e-16
LOC112441719	-6.09512	0.000684	0.01111		TTN	13.0934	1.84e-42	4.6e-39
LOC112447472	-6.07741	0.00061	0.0101601		LRRC30	13.0179	1.21e-16	2.14e-14
LOC104973119	-5.92286	0.0043835	0.0453182		LOC112448021	13.0096	1.91e-07	9.93e-06
LOC104975426	-5.87642	0.00174522	0.0231404		ABRA	12.918	3.19e-18	6.8e-16
LOC107132664	-5.78708	0.000774	0.0122121		CA3	12.8706	2.18e-31	2.55e-28
LOC101903265	-5.77423	0.00293516	0.0340375		TMEM233	12.7593	1.6e-17	3.15e-15
LOC104975811	-5.75654	0.000274	0.00544689		LOC112442545	12.696	2.83e-23	9.9e-21
ABO	-5.72385	1.53e-06	6.41e-05		DUPD1	12.6762	1.04e-16	1.85e-14
LOC112448045	-5.72347	8.98e-05	0.00222353		ATP2A1	12.648	5.56e-48	2.43e-44
LOC100337081	-5.68777	0.0040378	0.0427076		SMYD1	12.6442	1.85e-09	1.38e-07
LOC112442664	-5.4297	0.00077	0.0121726		TRDN	12.6272	4.04e-13	5.04e-11
TSSK6	-5.41938	0.00285761	0.0333178		AGBL1	12.4636	6.95e-06	0.00025
TDRKH	-5.41838	5.75e-08	3.32e-06		LOC100295728	12.2585	4.29e-07	2.07e-05
LOC617698	-5.41491	0.00241583	0.0294223		MB	12.2491	9.28e-39	1.8e-35
LOC112442640	-5.36106	9.38e-05	0.00230454		SMPX	12.221	6.57e-08	3.74e-06
TBC1D21	-5.30712	0.00126569	0.0180111		MYOG	12.1988	4.73e-16	8.11e-14
LOC112441910	-5.28645	0.00131534	0.0184785		ANO5	12.0584	9.09e-15	1.38e-12
LOC112445419	-5.26233	0.000388	0.00719723		LOC785982	12.0405	0.00106239	0.015653
LOC112442840	-5.18489	0.00409448	0.0431636		TNNI2	12.0243	3.47e-25	1.52e-22
S100A8	-5.11296	0.00350951	0.0385539		PYGM	11.9865	3.69e-42	8.06e-39
LOC107131857	-5.02465	4.93e-05	0.00135108		CSRP3	11.9803	4.63e-27	2.61e-24
HNF4A	-4.95471	9.67e-05	0.0023649		ASB15	11.9357	3.07e-16	5.31e-14
GRP	-4.93049	5.64e-06	0.000208		EEF1A2	11.9133	8.38e-10	6.58e-08
ATP13A4	-4.90181	0.0005	0.00870899		JPH1	11.8983	1.58e-18	3.68e-16
OTUD7A	-4.84247	0.00163215	0.0219913		LOC788915	11.8322	4.01e-12	4.41e-10
CYP2B6	-4.82335	0.00191049	0.0248976		NRAP	11.8154	3.63e-31	3.97e-28
KCNK17	-4.81272	3.31e-06	0.000129		LDB3	11.7857	1.39e-25	6.24e-23
LOC107131694	-4.76362	0.00362704	0.0395223		ASB18	11.7214	1.75e-13	2.32e-11
KCNK4	-4.75136	0.00100112	0.0149773		KLHL41	11.6822	2e-26	9.71e-24
FFAR3	-4.70907	5.01e-06	0.000189		KLHL34	11.6436	8.13e-18	1.69e-15
C2H2orf72	-4.69061	0.0010072	0.0150426		SNAI3	11.6022	7.36e-05	0.0018778
FCGR2A	-4.63458	8.36e-07	3.8e-05		ACTN3	11.5793	8.28e-48	2.9e-44
LOC112443510	-4.60669	0.00270083	0.0318939		LOC112447739	11.544	9.31e-12	9.81e-10
LOC527744	-4.59284	4.4e-05	0.0012277		LBX1	11.5237	3.71e-11	3.54e-09
LOC112445090	-4.57229	5.25e-07	2.47e-05		KY	11.5199	5.77e-15	9.09e-13
ATP4A	-4.49666	0.00247401	0.029964		SHISA2	11.5103	2.61e-18	5.63e-16
TSKS	-4.48245	0.000372	0.00697612		FGFR4	11.5089	2.12e-12	2.42e-10
THRSP	-4.43734	0.000142	0.00324229		ATP1B4	11.4928	4.4e-07	2.11e-05
XPNPEP2	-4.43022	2.14e-08	1.34e-06		NT5C1A	11.4435	1.76e-06	7.25e-05
SPIN2B	-4.41403	0.00390877	0.0417852		SYNPO2L	11.3639	7.52e-31	7.74e-28
SLC6A3	-4.40982	0.00375275	0.0405697		PRR32	11.2868	0.00215153	0.0273063
ABCC11	-4.38818	6.68e-05	0.00173593		OBSCN	11.2809	7.03e-21	2.01e-18
DLX5	-4.36858	0.000249	0.00506091		ARX	11.2403	0.00119408	0.0172163
TGM3	-4.33712	1.18e-07	6.31e-06		SBK2	11.1103	0.000272	0.00542332
LOC100849237	-4.33533	1.2e-08	7.84e-07		MYOZ1	11.0889	9.84e-28	6.38e-25
ALDH1L1	-4.30656	0.000135	0.00310204		PPP1R27	11.0769	3.61e-20	9.57e-18
CDH20	-4.28809	3.87e-06	0.000149		RYR1	10.923	2.25e-29	1.79e-26
LOC107132757	-4.27907	0.00215739	0.027341		MRLN	10.8527	1.22e-15	2.07e-13
LOC616957	-4.27576	0.000449	0.00799597		MGC138914	10.7903	0.00335251	0.0373691
DGAT2	-4.25986	3.36e-05	0.000982		SH3RF2	10.7883	9.44e-09	6.28e-07
SNCG	-4.25763	2.02e-05	0.00063		CKMT2	10.788	2.24e-20	6.11e-18
GIPR	-4.21798	0.000416	0.00757448		LOC112449110	10.7661	2.89e-05	0.000861
LOC104969981	-4.17541	0.0027642	0.0325323		LOC101907823	10.7446	5.89e-10	4.77e-08
RAB3B	-4.17178	0.000416	0.00757448		HHATL	10.7334	3.71e-13	4.67e-11
LOC618076	-4.16982	0.000466	0.00825537		LOC104969105	10.7299	5.68e-14	7.95e-12
ADRB1	-4.16126	0.00240069	0.0293271		MYLK2	10.7027	5.1e-27	2.7e-24
APOBEC3Z2	-4.13673	0.00476945	0.0482156		AMPD1	10.6381	1.99e-27	1.24e-24
LOC112448366	-4.13489	0.000784	0.0123073		LOC112444916	10.6341	0.00384103	0.0413389
LIPE	-4.11933	9.58e-07	4.26e-05		LOC112444730	10.6239	7.85e-11	7.27e-09
MGC127055	-4.10206	0.000843	0.012984		MYBPC2	10.6076	8.67e-31	8.43e-28
FAM84A	-4.05489	0.000121	0.00282953		METTL21C	10.598	4.66e-10	3.86e-08
KIAA1324	-4.03867	0.00453562	0.0464024		LOC100848869	10.581	1.32e-17	2.63e-15
LEP	-4.03273	1.37e-05	0.00045		MYH4	10.5683	6.63e-05	0.00172432
WWC1	-4.01675	0.00417365	0.0438133		KBTBD13	10.5665	1.06e-07	5.72e-06
TEX35	-3.98176	0.00400367	0.042488		HSPB7	10.5632	2.29e-24	9.31e-22
LOC112443630	-3.9437	0.00394485	0.0420168		SCN4A	10.5487	1.13e-12	1.35e-10
ADAMTS16	-3.93748	6.19e-05	0.00163022		CAPN3	10.5254	9.35e-31	8.6e-28
LOC112444206	-3.93195	0.000865	0.0132442		KCNA7	10.5053	2.19e-14	3.2e-12
SCD	-3.92925	0.00378115	0.0408453		EYA4	10.4725	1.78e-13	2.32e-11
TLR8	-3.90663	2.49e-05	0.000759		LOC112448022	10.4265	2.21e-06	8.91e-05
AQP3	-3.8706	1.09e-05	0.000369		TXLNB	10.4071	3.35e-17	6.44e-15
PCK2	-3.86838	0.000449	0.00799597		PGAM2	10.3764	6.76e-37	9.85e-34
LOC112446665	-3.86541	0.00104162	0.0154119		MYL6B	10.2541	1.76e-23	6.55e-21
LOC789748	-3.83227	0.000865	0.0132442		COBL	10.2438	1.7e-18	3.82e-16
TRARG1	-3.8248	9.93e-06	0.000341		XIRP2	10.1966	9.64e-07	4.28e-05
CP	-3.82188	2.39e-05	0.00073		CRHR1	10.1826	2.66e-11	2.62e-09
CIDEA	-3.81317	7.12e-05	0.00183345		ADCY2	10.137	6.8e-15	1.05e-12
SDSL	-3.80877	0.000666	0.0108716		LOC112445823	10.1092	2.65e-08	1.62e-06
FYB2	-3.80645	1.64e-05	0.000526		C28H10orf71	10.1013	2.54e-14	3.65e-12
BCL2L14	-3.79836	8.69e-05	0.00216095		RXFP2	10.0917	6.03e-09	4.12e-07
AKAP4	-3.79602	0.0023308	0.0287877		ANKRD1	10.0797	6.17e-17	1.14e-14
PRR5L	-3.79473	9.77e-08	5.32e-06		PGPEP1L	10.0609	5.76e-12	6.14e-10
CCDC194	-3.78335	0.00035	0.00665723		LOC112441863	10.0444	2.09e-09	1.55e-07
TMEM151A	-3.77324	0.00387936	0.0416225		ART3	9.9525	4.22e-05	0.00118581
LOC112446044	-3.74817	0.00104317	0.0154218		ITGB6	9.94027	3.96e-10	3.33e-08
IL17RE	-3.73979	3.49e-05	0.00101421		ART1	9.87612	1.47e-13	1.98e-11
PLIN1	-3.7346	4.01e-05	0.00113925		ACTC1	9.84665	0.0013608	0.0189634
QPRT	-3.72812	0.00303469	0.034865		LOC407145	9.79735	0.00261816	0.0311279
C18H19orf81	-3.72291	0.00346031	0.0381912		ATP8A2	9.75586	2.6e-05	0.000785
DNAH9	-3.72078	0.00310449	0.035394		JSRP1	9.73639	2.75e-13	3.48e-11
SLC25A35	-3.71802	1.5e-08	9.63e-07		CHRND	9.72395	1.21e-05	0.000402
PADI1	-3.6638	0.000613	0.0101978		LOC101905940	9.67953	1.13e-06	4.87e-05
ADIG	-3.63886	0.000199	0.00430247		CASQ1	9.63379	2.12e-34	2.64e-31
PGLYRP2	-3.61367	2.24e-05	0.000691		IFITM10	9.61857	4.45e-08	2.63e-06
ADORA1	-3.60191	6.91e-06	0.00025		ADPRHL1	9.61411	2.81e-11	2.75e-09
CEBPA	-3.5855	0.00302266	0.0348014		RAET1G	9.61147	5.5e-08	3.2e-06
KAZN	-3.56178	7.08e-08	4.02e-06		BARX2	9.58104	0.00294394	0.0340745
KCNH3	-3.56127	0.00494176	0.0493021		LOC104973830	9.54031	7.53e-08	4.26e-06
ITPKA	-3.5572	3.8e-07	1.87e-05		LOC101903290	9.53068	0.000134	0.00308848
G0S2	-3.54915	8.64e-05	0.00215827		TUBA4A	9.52057	3.23e-15	5.28e-13
GJB6	-3.54011	0.000376	0.00701587		COX6A2	9.49543	5.47e-18	1.15e-15
SRCIN1	-3.52776	0.00221316	0.0278661		LRRC2	9.46209	1.69e-10	1.49e-08
LOC100848225	-3.50252	7.94e-05	0.00200116		CAMK2B	9.45383	1.69e-13	2.26e-11
PCK1	-3.49598	7.19e-05	0.00184382		MSTN	9.44537	1.56e-05	0.000505
MDFI	-3.4819	5.11e-05	0.00138823		CA14	9.37239	3.09e-05	0.000915
FABP4	-3.47576	0.000182	0.00402308		TRIM63	9.30611	1.66e-18	3.77e-16
FASN	-3.47257	0.00135438	0.018904		LOC112441512	9.29773	6.24e-07	2.9e-05
CATSPERZ	-3.44601	0.00320411	0.036176		PITX3	9.28083	0.000497	0.00868196
CIDEC	-3.44524	0.000299	0.00583234		LOC104974055	9.2464	9.54e-10	7.42e-08
ACSS2	-3.44041	0.00049	0.00859473		CMYA5	9.22566	3.29e-28	2.3e-25
PAPSS2	-3.43327	9.19e-06	0.000319		LRRC39	9.17019	9.9e-15	1.49e-12
IDH1	-3.43113	0.000987	0.0148145		MAFA	9.15883	8.75e-11	8.01e-09
VSIG4	-3.41263	0.00012	0.00281395		XIRP1	9.15358	6.61e-10	5.31e-08
ADTRP	-3.3908	4.04e-09	2.83e-07		LOC101904510	9.12033	0.000103	0.00247736
ASGR2	-3.38631	0.000299	0.00583234		CCDC13	9.06078	1.33e-05	0.00044
LOC112443240	-3.37062	0.000787	0.0123318		CASQ2	9.04237	0.000749	0.0119382
PPP1R1B	-3.33536	8.79e-05	0.00218469		GADL1	9.00196	1.77e-10	1.55e-08
GLP2R	-3.32041	8.47e-05	0.00211881		DUSP26	8.98352	7.58e-10	6e-08
GAT	-3.31723	0.00178493	0.0235242		MYL3	8.97856	1.6e-10	1.41e-08
ACSM1	-3.31692	0.000156	0.00350518		PERM1	8.91452	3.27e-17	6.35e-15
LBP	-3.29461	5.74e-05	0.00153144		LOC104975219	8.89946	3.3e-07	1.64e-05
TFEC	-3.29248	0.00397094	0.0422431		METTL11B	8.89735	9.14e-05	0.0022549
LOC112444279	-3.28036	0.00011	0.00259545		CBLN4	8.8972	5.03e-07	2.38e-05
GABRG3	-3.26929	0.000288	0.00565021		CHRNG	8.88428	0.000129	0.0029837
SLC16A7	-3.24957	0.00171158	0.0227288		LOC112446350	8.86991	1.14e-09	8.71e-08
IRF4	-3.24767	0.000924	0.0140382		LOC786095	8.86593	0.000892	0.0135851
BAIAP2L1	-3.23675	1.62e-08	1.03e-06		CLDN19	8.85	0.000244	0.00498721
PTGER3	-3.23275	0.00425754	0.0444273		TECRL	8.79835	1.15e-07	6.14e-06
RASEF	-3.22952	1.34e-05	0.000443		LOC107131541	8.7954	0.000141	0.0032204
AZGP1	-3.228	0.000204	0.00438501		LOC531692	8.76455	0.000235	0.00483683
WDR93	-3.22653	9.79e-08	5.32e-06		LOC104976236	8.75338	0.000249	0.00506091
PDE6A	-3.22089	0.00407345	0.0429937		BOLL	8.73761	3.68e-05	0.00106329
ADAM11	-3.21899	0.000257	0.00516951		TNFRSF11B	8.70097	1.61e-08	1.02e-06
HIF3A	-3.19699	0.00164195	0.0220893		WFIKKN2	8.68354	2.84e-08	1.73e-06
ADAMTS4	-3.19356	0.00363792	0.0396162		FBP2	8.65859	2.31e-13	2.97e-11
HCAR1	-3.16153	0.00413673	0.0435302		LOC104975597	8.65816	0.000301	0.00584763
EDNRB	-3.15816	0.000137	0.00314879		LOC101903873	8.65599	0.000264	0.00528597
LOC101906664	-3.13902	0.00487784	0.0488996		TMOD4	8.65452	1.67e-24	6.97e-22
ABHD15	-3.1359	4.77e-06	0.000181		RPL3L	8.58913	7.99e-20	2.06e-17
SLCO4A1	-3.12287	0.00222117	0.0278866		ERBB4	8.55857	0.000123	0.00285629
DNASE1L3	-3.11927	0.000411288	0.00753195		CYP11A1	8.55545	0.00103191	0.015333
ACACA	-3.10776	0.000362	0.00684797		TNNT3	8.52931	8.48e-18	1.75e-15
LGALS12	-3.10654	0.00359215	0.0392399		LOC104974468	8.52619	0.000633	0.0104394
FAH	-3.09069	5.05e-06	0.00019		SCN4B	8.52416	3.33e-11	3.23e-09
ADM	-3.03937	0.000392	0.00724933		YIPF7	8.51975	5.97e-11	5.65e-09
TMSB15B	-3.031	0.000492	0.00861621		LOC107132636	8.47243	0.000989	0.0148387
COLQ	-3.02506	0.000449	0.00799597		TRIM55	8.47174	2.1e-07	1.08e-05
GSDMB	-3.00949	7.01e-05	0.00180965		LOC101908359	8.45347	0.000284	0.00559842
CLDN15	-3.00936	0.000187	0.00408796		LOC104974944	8.45114	0.000548	0.0093554
ADIPOQ	-3.00004	0.00027	0.00537683		LOC508916	8.44733	2.3e-09	1.69e-07
RBP4	-2.99829	9.34e-05	0.00229766		VTCN1	8.4419	0.000854	0.0131328
ANPEP	-2.97967	5.06e-05	0.00137844		LOC112442618	8.41418	0.000106	0.00252907
EMILIN2	-2.96332	7.17e-05	0.00184382		LMOD3	8.40721	5.65e-15	8.98e-13
IL17D	-2.9509	0.000417	0.00757448		LOC107131874	8.38973	1.75e-09	1.33e-07
QPCT	-2.94507	2.5e-07	1.28e-05		LOC104969628	8.30964	0.000756	0.012013
SYN2	-2.92337	2.19e-08	1.36e-06		LOC100295585	8.30592	1.52e-06	6.41e-05
NMUR1	-2.91558	0.000248	0.00505048		KLHL40	8.29895	0.000155	0.00349347
SEMA4A	-2.90918	0.00423729	0.0442688		NEURL1	8.28859	2.44e-15	4.06e-13
RTN4R	-2.89887	5.45e-05	0.00146543		LOC112445511	8.22802	0.000116	0.00272015
MLXIPL	-2.89847	0.000113	0.00266586		MYOZ3	8.22495	1.56e-11	1.57e-09
CD36	-2.89077	0.00197122	0.0255747		MLIP	8.20766	1.13e-19	2.87e-17
DCHS2	-2.88392	5.74e-05	0.00153144		LOC104973263	8.19406	7.11e-06	0.000255
BTNL9	-2.8736	0.000743	0.0118823		LOC104970868	8.1897	1.78e-06	7.32e-05
ABCA10	-2.86538	0.000174	0.00386031		LOC104976783	8.17845	0.00305959	0.0350592
CCDC3	-2.86205	0.000186	0.00407501		LOC104975274	8.16015	8.69e-07	3.93e-05
PLIN4	-2.85298	0.00072	0.0116124		MIR133B	8.1597	7.34e-06	0.000262
PTCH2	-2.84473	5.95e-05	0.00157106		FLNC	8.12639	1.58e-21	4.68e-19
GPAM	-2.84313	0.00329479	0.0369139		LOC101902425	8.04326	0.00018	0.00398957
APOE	-2.83857	0.000249	0.00506031		ENO3	8.02129	1.45e-26	7.46e-24
CDKN1C	-2.82867	0.000781	0.0122874		CPNE6	7.9945	4.07e-05	0.00114667
CARD11	-2.82652	1.37e-05	0.00045		JPH2	7.99023	1.22e-10	1.09e-08
TIMP4	-2.82498	4.79e-05	0.00131791		MUC4	7.96884	0.000365	0.00687856
CLSTN3	-2.82458	0.00341941	0.0378734		IP6K3	7.92721	1.37e-08	8.87e-07
MGST1	-2.82416	0.00253587	0.0304376		LOC104975158	7.92607	0.00156562	0.0212587
PBLD	-2.79742	5.24e-06	0.000195		ANKRD23	7.92351	9.23e-25	3.94e-22
CD300LG	-2.79135	0.00056	0.00951555		LOC104972118	7.9164	0.00418366	0.0438745
LOC101906546	-2.77997	1.04e-06	4.58e-05		STAC3	7.89688	2.54e-16	4.45e-14
GRHL1	-2.77056	0.00214973	0.0273033		ST8SIA2	7.86709	0.00100691	0.0150426
SUCNR1	-2.76477	0.00253112	0.0304029		BVES	7.86622	1.53e-12	1.8e-10
MAL2	-2.73667	0.00419144	0.043921		DBX1	7.86587	0.00248973	0.0300918
TP53INP1	-2.73625	0.000823	0.0127758		LOC112443014	7.8358	0.0020994	0.0268591
HMGB3	-2.72556	8.26e-06	0.000289		HABP2	7.80399	0.000255	0.00513622
TDRP	-2.72509	8.3e-06	0.00029		ZNF750	7.79656	4.27e-09	2.97e-07
PDP2	-2.71379	0.000143	0.00325466		LOC528332	7.75709	0.000735	0.0117887
LGALS3BP	-2.71279	1.67e-05	0.000536		MYH15	7.75072	1.14e-05	0.000385
XYLT1	-2.71272	5.2e-06	0.000195		LOC100848282	7.71473	7.03e-06	0.000252
ADIPOR2	-2.70426	0.000731	0.0117456		DES	7.70947	1.13e-17	2.3e-15
FGFRL1	-2.70106	0.00127848	0.0181459		LOC112442336	7.69756	0.000768	0.0121539
SIGLEC1	-2.70041	1.36e-05	0.000449		LOC101907485	7.67888	0.00360028	0.0392552
CHST1	-2.69608	0.000363	0.00685119		KLHL38	7.63193	2.67e-11	2.63e-09
MST1R	-2.69162	0.000471	0.00832777		NEFM	7.62371	1.7e-05	0.000541
FBP1	-2.68706	0.00214086	0.0272103		TUBA8	7.62266	1.01e-11	1.05e-09
PEMT	-2.68574	0.000409	0.00750419		CDNF	7.61541	2.33e-06	9.34e-05
COL5A3	-2.68495	0.00397065	0.0422431		KCNJ11	7.60689	1.08e-12	1.31e-10
SPHK1	-2.66604	1.94e-05	0.000609		NIM1K	7.59649	1.41e-11	1.44e-09
RASD1	-2.64247	0.00163559	0.0220207		PEBP4	7.5925	6.66e-15	1.04e-12
ADCYAP1R1	-2.64056	0.000532	0.00912211		APOBEC2	7.55639	3.49e-15	5.65e-13
LOC112445938	-2.63393	0.000524	0.00900999		LOC101904097	7.55297	8.07e-06	0.000284
LOC112442284	-2.63083	7.29e-06	0.00026		LOC112449311	7.53557	3.34e-05	0.000979
ICAM3	-2.62304	0.000707	0.011423		SYPL2	7.53385	4.06e-17	7.56e-15
FAM83H	-2.62201	0.00329155	0.0369012		CAV3	7.53351	3.95e-09	2.78e-07
ABHD6	-2.62187	2.64e-05	0.000796		PPP1R3G	7.4871	0.00159902	0.0215782
EBI3	-2.61391	1.16e-05	0.00039		LOC100335780	7.4854	0.00479301	0.0484257
LOC784007	-2.60914	1.75e-06	7.24e-05		LOC107131598	7.48374	7.1e-05	0.00183041
CFB	-2.59904	0.00263073	0.0312135		PDE4DIP	7.45498	2.07e-18	4.58e-16
SLC16A2	-2.59423	1.83e-05	0.000577		MYOM1	7.41593	3.07e-23	1.05e-20
TENM4	-2.57594	7.49e-05	0.00190335		LOC101903030	7.39588	0.00135909	0.0189547
S100A12	-2.5568	0.000275	0.00545266		LOC101905527	7.37985	5.24e-06	0.000195
SH3D21	-2.55468	0.00101032	0.0150748		KCNQ5	7.37778	1.61e-06	6.69e-05
OPRL1	-2.52028	0.000639	0.0105189		BEX5	7.35742	0.00373088	0.0403771
ACER3	-2.51807	0.00312369	0.0354972		LOC104975848	7.35519	8.75e-08	4.86e-06
MYL5	-2.51503	0.00236479	0.029023		TPM2	7.31336	7.9e-29	6.01e-26
SLC1A3	-2.5116	0.000677	0.0110188		MYOM3	7.26616	3.38e-11	3.27e-09
FABP5	-2.50927	0.000143	0.0032613		FBXO32	7.26088	8.2e-17	1.48e-14
GPIHBP1	-2.50729	0.00193282	0.0251325		LOC112441773	7.24458	0.00451744	0.0462832
ABHD11	-2.50586	0.00130686	0.018432		LOC112449091	7.24358	0.00140546	0.0194771
CCDC80	-2.50416	0.000616	0.0102097		LOC112441490	7.23626	3.43e-05	0.00100078
PDE3B	-2.48633	0.00372461	0.0403342		MIR133C	7.23361	0.000175	0.00388519
MPP1	-2.48329	5.61e-05	0.00149909		LOC789612	7.20228	0.00385251	0.0414027
INSIG1	-2.48053	4.74e-07	2.27e-05		SMTNL1	7.18563	1.46e-11	1.47e-09
PC	-2.47939	0.00313817	0.0355924		PPDPFL	7.17743	3.79e-09	2.68e-07
FAM57B	-2.47877	0.00121937	0.017523		LOC112448016	7.14703	0.00431066	0.0447413
PHF24	-2.47435	0.000464	0.00821916		CAVIN4	7.13098	2.2e-10	1.9e-08
CCL5	-2.47313	7.96e-06	0.000282		LOC101904607	7.12408	8.34e-11	7.68e-09
SLC1A5	-2.46126	0.000104	0.00249554		LOC112447363	7.09646	8.52e-06	0.000296
KCTD14	-2.45011	0.00292713	0.0339698		PFKM	7.09443	3.39e-17	6.45e-15
NIPSNAP1	-2.44735	9.52e-05	0.00233459		HS3ST5	7.08534	0.000369	0.00694284
FGL1	-2.44143	0.00165791	0.0222157		ASB12	7.07307	4.46e-20	1.16e-17
SLC16A13	-2.44048	0.00498534	0.0496518		ZIC5	7.04413	0.000687	0.0111512
PGD	-2.42596	0.000926	0.0140632		KCNJ12	6.98624	1.66e-18	3.77e-16
PON2	-2.42439	0.000232	0.00481409		MT3	6.96572	4.94e-05	0.00135108
SMOC1	-2.39001	0.00213628	0.0271915		SPTB	6.96467	2.64e-15	4.36e-13
GPER1	-2.38643	0.000976	0.0146997		POPDC2	6.94633	5.45e-09	3.75e-07
GTSE1	-2.37956	3.52e-05	0.00101795		BEST3	6.93416	0.000211	0.00449599
LNX1	-2.37507	0.000434	0.00777499		PDZRN4	6.92875	1.07e-06	4.69e-05
STK32C	-2.37463	8.37e-05	0.0020972		RBFOX1	6.92274	1.03e-06	4.54e-05
ORMDL3	-2.37264	2.84e-05	0.000851		CAMK2A	6.92057	7.53e-11	7.04e-09
ELOVL5	-2.37263	0.00311512	0.0354459		LOC104972733	6.92038	5.88e-08	3.38e-06
PPARG-TSEN2	-2.3644	4.62e-05	0.00127629		HRC	6.90378	2.44e-23	8.9e-21
SORL1	-2.35934	0.000679	0.0110478		PNCK	6.89758	8.09e-06	0.000284
TALDO1	-2.35914	0.000388	0.00719723		LRRC14B	6.89631	4.06e-10	3.39e-08
THBS2	-2.35405	1.63e-07	8.58e-06		ATP1A2	6.89402	4.03e-17	7.56e-15
ANKRD24	-2.34834	0.00212669	0.0271091		LAMA1	6.89269	0.00103348	0.0153434
RNASE1	-2.34737	0.00297957	0.0344185		ALPK2	6.85543	6.87e-11	6.46e-09
CSF1	-2.34588	0.000442	0.00789984		ACACB	6.85003	3.86e-07	1.89e-05
PIK3R5	-2.34484	0.000257	0.0051643		GMPR	6.81861	2.16e-18	4.73e-16
PON3	-2.34147	0.00166755	0.0222624		KLHL33	6.80973	2.39e-14	3.45e-12
OAF	-2.33837	0.00404041	0.0427076		LOC100196900	6.80186	0.00272127	0.0321136
IMPDH1	-2.3342	1.25e-05	0.000415		HOXD1	6.79029	1.09e-06	4.76e-05
NR5A2	-2.33404	0.000702	0.0113718		TNMD	6.76988	9.37e-07	4.2e-05
PPP1R36	-2.32938	2.2e-05	0.000682		TCAP	6.7687	7.41e-10	5.89e-08
SLC43A3	-2.31899	0.00212276	0.0270985		MIR133A-2	6.7568	1.88e-08	1.18e-06
EFNA5	-2.31898	4.53e-05	0.00125773		BRINP3	6.73613	0.00112809	0.0164204
LOC784297	-2.31745	4.86e-07	2.32e-05		CACNG4	6.72996	5.05e-10	4.13e-08
HCRTR1	-2.31147	0.000145	0.00328774		MAPK4	6.71297	1.02e-08	6.67e-07
VAV3	-2.30635	0.00124451	0.0177821		LOC112445512	6.61598	0.000606	0.0101324
NRROS	-2.30582	5.45e-05	0.00146543		SMCO1	6.60305	1.01e-10	9.17e-09
ALDH1A1	-2.30233	0.000545	0.00931303		MYH7B	6.59179	2.05e-13	2.65e-11
CPXM1	-2.29282	0.00248327	0.0300345		LOC100848536	6.55622	0.0018651	0.0244123
SUSD1	-2.29206	0.00127931	0.0181459		SOSTDC1	6.50833	0.000809	0.0125996
FUT7	-2.28888	0.00281326	0.0329104		PDLIM3	6.50017	2.89e-20	7.77e-18
RETSAT	-2.2829	0.00241221	0.0293987		IGSF11	6.48216	0.00325462	0.0366045
CARHSP1	-2.28084	2.01e-05	0.000627		SRL	6.43439	1.55e-08	9.88e-07
TRAM1L1	-2.26073	0.000607	0.0101324		CDH22	6.42632	0.00240654	0.0293705
CPAMD8	-2.25394	0.00181005	0.0238194		HAND1	6.42556	0.000315	0.00608206
EMP1	-2.24605	0.00131733	0.0184901		ASB16	6.42365	8.8e-08	4.87e-06
IQGAP2	-2.2452	6.44e-06	0.000236		RSPO2	6.39532	0.000175	0.00388519
ACE2	-2.24343	0.00277745	0.0326444		PPM1J	6.3319	1.02e-10	9.17e-09
FOXP3	-2.23733	0.000611	0.0101601		PPP1R1A	6.32504	1.51e-08	9.65e-07
TKT	-2.23173	0.00314296	0.0356005		NOS1	6.30312	4.25e-07	2.06e-05
PM20D1	-2.23064	0.00245116	0.0297283		SMTNL2	6.29839	1.17e-13	1.61e-11
ESYT1	-2.22905	8.79e-07	3.96e-05		SRPK3	6.28946	7.22e-23	2.3e-20
ADAMTS5	-2.22105	0.00143843	0.0198265		SGCG	6.25911	1.87e-06	7.66e-05
AGMO	-2.21814	0.00287049	0.0334457		LOC112446771	6.2582	0.000871	0.0133195
TNFRSF21	-2.21176	0.000241	0.00493109		CASTOR2	6.25205	2.63e-12	2.97e-10
LOC101904923	-2.20841	0.00447938	0.0460011		CHRDL2	6.24861	0.000417	0.00757448
ISOC1	-2.20343	0.00351496	0.0385895		FAM131B	6.23975	2.35e-13	3e-11
LOC100299281	-2.20218	0.00427395	0.0445453		ARHGAP36	6.23893	0.00128645	0.0182028
SFXN1	-2.20191	0.00059	0.00993626		HRH2	6.15961	7.24e-10	5.78e-08
LMO4	-2.20128	0.000828	0.0128208		LOC104971427	6.148	0.00391977	0.041826
DDR1	-2.2009	0.00502501	0.0499331		GPR20	6.14793	1.9e-05	0.000596
ANO10	-2.19778	9.27e-05	0.0022842		SPEG	6.12236	1.31e-13	1.78e-11
RTN3	-2.19056	6.96e-06	0.00025		CTXN3	6.11701	0.000187	0.00408796
SPARC	-2.18931	0.000204	0.00439161		LOC112449085	6.10738	0.000632	0.0104394
PRSS42	-2.18886	0.00128056	0.0181489		LOC104971329	6.09697	0.000221	0.00465316
DUSP6	-2.1865	0.000171	0.00380952		MYH6	6.09668	1.77e-07	9.28e-06
NOSTRIN	-2.18538	2.8e-07	1.41e-05		IYD	6.06031	0.00255953	0.0306021
LDHB	-2.18324	0.000737	0.0118048		COL13A1	6.03964	3.11e-08	1.87e-06
MRAS	-2.17949	0.00125332	0.0178788		LOC513894	6.03771	1.24e-08	8.06e-07
LOC101902458	-2.17918	0.000786	0.0123318		ACTG2	6.01125	2.05e-07	1.06e-05
SIK2	-2.16527	0.001145	0.0166182		RIMS1	6.01006	0.0015474	0.0210603
WFS1	-2.16041	0.00370013	0.0401935		CILP2	5.99926	7.16e-07	3.3e-05
INF2	-2.13707	0.00302148	0.0348014		SLC9A2	5.99384	0.000113	0.00266586
CHST2	-2.13025	3.57e-05	0.00103247		MYF6	5.92741	1.19e-06	5.11e-05
ITM2B	-2.1291	0.000369	0.00694284		SLC16A6	5.92551	8.88e-08	4.9e-06
PIK3R6	-2.12755	0.00197812	0.0256452		MPP7	5.90141	2.79e-07	1.41e-05
TSPAN11	-2.12624	0.000992	0.0148481		CHRNA10	5.89792	2.87e-05	0.000859
TSPAN13	-2.12355	0.000826	0.0128029		LHB	5.88593	0.000415	0.00757448
TIMP2	-2.11041	0.000745	0.0118889		USP13	5.86528	2.68e-07	1.36e-05
A2M	-2.10514	0.000649	0.0106361		FNDC5	5.83387	0.00147919	0.0202425
TTC21A	-2.09711	0.00501962	0.049908		LOC112447300	5.8174	0.00146861	0.020129
ENTPD2	-2.09499	0.00122409	0.017562		SOX11	5.80533	8.13e-05	0.00204461
PEX11A	-2.09345	0.00164633	0.0221312		RBM20	5.76604	3.07e-12	3.42e-10
LOC101903385	-2.08343	0.00227699	0.0283725		DTNA	5.76303	3.33e-07	1.65e-05
INHBB	-2.08335	0.00222425	0.0279053		TP63	5.7499	0.000111	0.00261816
CAMK1	-2.07929	0.000243	0.00496399		CORO6	5.74673	1.2e-06	5.16e-05
OLFML1	-2.07907	0.000301	0.00584611		LOC112449173	5.69921	0.00262862	0.0312097
ANG2	-2.07554	0.00202043	0.0260585		LINGO1	5.69791	1.78e-13	2.32e-11
SOCS1	-2.05956	0.00196969	0.0255738		PITX2	5.69506	0.000307	0.00594908
DHCR24	-2.05945	0.000208	0.00445159		CNKSR2	5.68807	0.00260671	0.0310127
TBXA2R	-2.05753	0.0018891	0.024674		AQP4	5.67136	8.4e-07	3.81e-05
RNF152	-2.05322	0.00252545	0.0303558		KIF1A	5.65641	0.00106402	0.0156602
DMXL2	-2.05055	0.00111402	0.0162766		SUSD5	5.64712	1.98e-06	8.11e-05
SDS	-2.03969	0.00423309	0.0442513		ULBP13	5.6467	6.85e-07	3.18e-05
RUNX2	-2.01963	0.00105764	0.0156093		LGI2	5.63583	6.82e-06	0.000247
DHRS7	-2.01942	0.00318288	0.0359828		ADAMTS20	5.62501	2.98e-05	0.000884
SLC12A7	-2.01063	0.00093	0.0141051		ENHO	5.62265	3.96e-15	6.36e-13
PLA2R1	-2.00851	0.000191	0.00415805		PRKAG3	5.6111	9.49e-07	4.23e-05
PLK2	-2.00336	0.00491906	0.0491878		PKIA	5.60578	2.58e-06	0.000103
NSMF	-2.00143	2.22e-05	0.000686		ALPK3	5.59713	4.9e-08	2.85e-06
EPHX2	-1.99827	0.00234899	0.0288952		NCAM1	5.57211	2.77e-05	0.000833
ANXA2	-1.9959	9.14e-05	0.0022549		COL11A1	5.55995	0.00221656	0.0278687
ACAA2	-1.99055	0.000297	0.00581301		UNC93A	5.54822	2.8e-05	0.000841
LOC784541	-1.9834	0.000228	0.00476033		TMEM38A	5.53599	6.93e-15	1.06e-12
QPCTL	-1.98235	0.000369	0.00694284		ITGA8	5.53054	4.44e-05	0.00123518
ANO1	-1.98203	0.000637	0.010496		RTN2	5.48326	7.48e-07	3.42e-05
MYC	-1.97998	0.00132767	0.0185757		DKK1	5.45504	0.00446034	0.0458325
PMM2	-1.97997	1.1e-05	0.000372		NANOS1	5.44662	6.68e-06	0.000244
PPM1H	-1.97778	0.000219	0.00461843		GDF11	5.44454	3.5e-09	2.49e-07
FITM2	-1.97331	0.0036898	0.0401312		C25H7orf61	5.44147	0.00383271	0.04129
CYB5RL	-1.97244	4.37e-06	0.000167		C15H11orf52	5.4287	0.000211	0.00449599
MFNG	-1.97239	0.000277	0.00548373		FOXL1	5.42341	0.00209197	0.0267894
FOLH1B	-1.97196	6.37e-05	0.00166968		PNMT	5.41613	3.77e-05	0.00108176
RASAL1	-1.97079	0.00251075	0.0302831		CAP2	5.41255	2.6e-07	1.33e-05
POLA2	-1.97056	0.00236863	0.0290488		HRASLS	5.41177	4.67e-08	2.74e-06
ADAP1	-1.96928	3.85e-05	0.00110507		FHL3	5.38614	2.93e-06	0.000116
TACR2	-1.96901	0.00025	0.0050655		IFNLR1	5.38423	0.000434	0.00777499
C6H4orf48	-1.96307	0.000131	0.0030238		CNN1	5.33205	9.93e-08	5.38e-06
GPR1	-1.95815	0.00488635	0.0489447		SIX4	5.3294	0.000169	0.00378966
PTGDR	-1.95809	0.000806	0.0125762		TIGD4	5.32373	0.000527	0.00905554
SMPD3	-1.95497	0.00474728	0.0480192		SEMA3D	5.31044	0.00278813	0.0327259
FZD4	-1.95478	0.00225902	0.02822		SGCA	5.30441	5.07e-12	5.51e-10
FAM89A	-1.9523	0.00339532	0.0377261		HTR1B	5.2562	0.00140052	0.0194394
LOC618256	-1.95173	0.00244412	0.0296636		SCN1B	5.25298	3.67e-10	3.1e-08
TMEM254	-1.94742	0.000428	0.00773142		MYH11	5.2428	1.07e-07	5.76e-06
THEM4	-1.94416	0.00268821	0.0317663		ASB5	5.23783	1.01e-06	4.46e-05
LGALS9	-1.93416	1.06e-05	0.000361		ANK3	5.2378	6.36e-09	4.31e-07
UCP2	-1.93344	0.000373	0.00698202		RNF207	5.22485	7.39e-06	0.000263
CABLES1	-1.93322	1.58e-05	0.00051		ZCCHC12	5.22348	0.000116	0.0027213
LOC618737	-1.92484	0.000625	0.0103328		COL2A1	5.21842	0.00102789	0.0152863
SRPX	-1.92327	0.00492877	0.0492567		PARVB	5.20916	3.58e-10	3.04e-08
PRKAR2B	-1.92115	1.08e-05	0.000367		PACSIN3	5.19871	5.53e-14	7.8e-12
GNG2	-1.90191	0.00132091	0.0185003		LOC529823	5.19332	0.00284866	0.0332356
BCAT2	-1.89882	0.000656705	0.0107237		PSTPIP2	5.18893	3.76e-08	2.24e-06
MMP14	-1.89725	0.00237413	0.0290724		ANK1	5.17439	3.47e-05	0.0010087
ACKR3	-1.89243	0.00480468	0.0485156		LOC101907641	5.16281	2.25e-05	0.000691
CDON	-1.88471	0.000508	0.00879046		FHOD3	5.14509	2.45e-06	9.77e-05
ACSS3	-1.88416	0.00057	0.00967454		B4GALNT3	5.13755	0.00150003	0.0205114
NUDT14	-1.87383	0.00500381	0.0498074		PRRT1	5.13717	7.88e-05	0.00198745
VOPP1	-1.87111	0.0001	0.00242331		CAND2	5.12534	1.54e-12	1.8e-10
STEAP4	-1.87045	0.00115737	0.0167837		PRKCZ	5.09903	4.52e-08	2.66e-06
RIDA	-1.86659	0.00131519	0.0184785		SH3BGR	5.0373	4.94e-27	2.7e-24
TPST2	-1.86349	0.000199	0.00431478		PRKCQ	5.03088	2.6e-05	0.000786
TICAM1	-1.8589	0.00274979	0.0324064		TMEM182	5.03007	0.000234	0.00483487
SPG21	-1.85366	0.00075	0.0119382		SORBS2	4.98337	2.28e-11	2.28e-09
MOCOS	-1.85208	0.00123566	0.01767		KCNH2	4.97632	6.14e-10	4.95e-08
GRIN3A	-1.84669	0.000736	0.0118041		PHKA1	4.97585	2.54e-12	2.88e-10
CRYBG1	-1.84464	4.07e-06	0.000156		PLCD4	4.96162	9.87e-11	8.99e-09
ANXA5	-1.83079	0.000884	0.0134812		KRT80	4.95425	2.34e-05	0.000717
PIDD1	-1.82617	0.000796	0.0124446		RRAD	4.94059	5.18e-14	7.36e-12
HMGCL	-1.82593	2.4e-05	0.000732		SVIL	4.93859	4.48e-13	5.52e-11
ACO1	-1.82029	6.71e-05	0.00174013		LRRN1	4.93169	0.00287716	0.0334878
NIPAL4	-1.80579	0.00452725	0.0463565		C5H12orf75	4.92142	3.99e-05	0.00113829
AGFG2	-1.8016	0.0041589	0.0437109		S100A1	4.92036	2.76e-12	3.09e-10
CCDC69	-1.79783	0.0005	0.00870899		SYNPO2	4.92022	1.16e-21	3.5e-19
RFTN1	-1.79614	0.00466257	0.047378		METTL21E	4.92	0.00287793	0.0334878
TMEM176B	-1.78774	0.0010777	0.015812		FABP3	4.91851	1.77e-09	1.33e-07
ACAT2	-1.78638	0.000197	0.00427276		CECR2	4.88982	5e-07	2.37e-05
RCL1	-1.78388	7.86e-07	3.58e-05		UBE2QL1	4.88238	3.05e-08	1.85e-06
SDC1	-1.78277	0.000215	0.00456038		SEL1L3	4.86045	8.61e-10	6.72e-08
F11R	-1.77152	0.000775	0.0122181		FOXC2	4.85439	8.45e-09	5.66e-07
TAGLN2	-1.77053	0.000519	0.00893989		LOC112447407	4.82958	0.00144148	0.0198348
LYN	-1.76781	0.00443354	0.0456375		HMCN2	4.82037	1.53e-06	6.41e-05
ECHDC1	-1.74512	0.00346121	0.0381912		ANGPTL7	4.81209	0.000455	0.00808502
MGAT1	-1.72681	0.00113872	0.0165545		VWA7	4.80411	1.47e-06	6.25e-05
CDC42EP4	-1.72003	0.00211765	0.027053		SGCD	4.79699	8.32e-05	0.00208864
CMIP	-1.71412	0.000722	0.011631		HSPB6	4.79677	3.43e-10	2.93e-08
LDLR	-1.71388	0.00140196	0.019444		LOC107132877	4.79068	0.00472487	0.0478479
LASP1	-1.71314	2.28e-08	1.41e-06		LDHA	4.77594	4.18e-13	5.18e-11
ABI3	-1.71272	0.00400012	0.0424761		PDE4C	4.77577	8.67e-14	1.2e-11
ABCA9	-1.71207	0.00171029	0.0227288		KCNAB1	4.76413	5.51e-05	0.00147451
CTSH	-1.70001	4.27e-06	0.000163		SLC8A3	4.75484	3.42e-10	2.93e-08
TCN2	-1.69946	0.00248079	0.0300253		PPP1R14C	4.75415	5.23e-05	0.00141605
TMSB10	-1.69909	0.00420011	0.0439855		ASB2	4.73903	2.6e-08	1.6e-06
ENPP2	-1.68595	0.000949	0.0143493		ATP2A2	4.70594	1.22e-11	1.26e-09
EFNB1	-1.68478	0.00265055	0.0314062		TNC	4.70561	9.49e-07	4.23e-05
ZCWPW1	-1.68165	0.00259047	0.0308826		ATP2B2	4.70436	3.93e-07	1.91e-05
CYGB	-1.67857	0.0023136	0.0286268		ABCC8	4.70406	0.0015855	0.0214453
LOC101905041	-1.67723	0.00133438	0.0186546		CCDC190	4.70074	0.000305	0.00590863
SEMA4F	-1.67348	6e-06	0.00022		MLLT11	4.69446	4.47e-09	3.09e-07
DDHD2	-1.6725	0.00037	0.00695048		RBM24	4.68751	4.98e-10	4.09e-08
PLAT	-1.66956	0.000682	0.0110835		LOC104968411	4.68545	0.000774	0.0122128
NEK6	-1.66901	9.78e-06	0.000338		RAMP1	4.68375	1.66e-09	1.26e-07
EDEM2	-1.66739	0.000223	0.00465571		SEMA6C	4.67729	1.11e-06	4.82e-05
MYBL2	-1.66593	0.000563	0.00955906		LOC618664	4.66911	0.00238069	0.029116
EPHX1	-1.66549	0.00251879	0.0303173		PROB1	4.6648	2.53e-05	0.000768
PLXND1	-1.66039	0.00330459	0.037		PRKG2	4.6615	0.0033357	0.0372291
C18H19orf12	-1.65923	0.00403917	0.0427076		FAM166A	4.65801	0.000696	0.0112741
HERPUD2	-1.64784	5.84e-07	2.73e-05		PADI2	4.65075	2.28e-06	9.15e-05
AK7	-1.64702	0.00229262	0.028477		LOC104971168	4.64664	0.000403	0.00742452
PPP2R1B	-1.64396	0.00308701	0.0352801		LOC783612	4.63478	0.000231	0.00479972
PCCB	-1.64335	0.00503271	0.0499813		TPPP2	4.62334	0.00121737	0.0175086
FUCA2	-1.64282	3.93e-05	0.00112358		WNK2	4.62206	1.1e-11	1.14e-09
KDR	-1.63975	0.00249617	0.0301489		FEM1A	4.61213	6.29e-09	4.28e-07
CBX4	-1.62976	0.000251	0.00507787		MRAP2	4.608	0.000518	0.00892692
MFSD12	-1.61476	0.00234942	0.0288952		SLC6A17	4.60429	3e-05	0.000888
PLA2G16	-1.59887	0.000977	0.0146997		LOC101908154	4.59988	0.000102	0.00245175
ANG	-1.59321	0.00280313	0.0328394		PLN	4.59238	0.000374	0.00698202
TBC1D2B	-1.5857	0.00122305	0.0175615		MKX	4.57612	0.00037	0.00695048
BCAP31	-1.58289	0.00263685	0.031265		ASB4	4.5733	0.000222	0.00465571
DRAM1	-1.58058	0.000646	0.010623		AK1	4.57024	1.3e-10	1.16e-08
C1S	-1.57345	0.00260565	0.0310127		IGSF9B	4.55912	0.00449515	0.0461089
COX19	-1.57339	0.00145794	0.0200141		CMTM5	4.55802	0.00166354	0.0222429
LDAH	-1.56991	0.00129228	0.0182705		SLC9A5	4.55289	1.1e-07	5.92e-06
MAN1C1	-1.55348	0.00343526	0.0380008		LOC101903199	4.55109	0.00303215	0.034865
RNASE4	-1.55117	0.00310048	0.0353713		ARMC4	4.54745	0.00169778	0.0226243
VWA5A	-1.546	0.00159644	0.02156		FBXL22	4.5285	2.9e-09	2.08e-07
ICAM1	-1.53558	0.00218983	0.0276121		LOC100848027	4.52055	0.000226	0.00471806
CYB561D2	-1.52608	0.00235577	0.0289529		HSPB2	4.51096	5.05e-12	5.51e-10
LOC513767	-1.50484	0.00043	0.00776047		MELTF	4.49737	0.000938	0.0142085
GOSR1	-1.50264	0.00306802	0.0351156		SYN1	4.48021	3.9e-08	2.32e-06
ABHD14B	-1.49931	4.83e-07	2.31e-05		CH25H	4.47767	5.81e-05	0.00154341
MTHFS	-1.49751	0.000154	0.00348187		GPR157	4.46828	2.37e-07	1.21e-05
C7H5orf30	-1.49408	0.00230717	0.0285766		PLPP7	4.46201	1.7e-07	8.93e-06
CEACAM1	-1.48867	0.00242067	0.0294607		PLS1	4.45806	0.000429	0.00773614
LOC112445951	-1.48569	0.00449515	0.0461089		AKAP6	4.45626	1.32e-12	1.56e-10
TCF7L1	-1.47333	0.00101108	0.0150748		ABLIM2	4.43457	1.42e-08	9.14e-07
FAM57A	-1.471	0.000273	0.0054313		LYPD6	4.4315	3.22e-05	0.000947
LAMB1	-1.45934	0.00228561	0.0284307		FGF11	4.42894	9.18e-07	4.13e-05
PTGR1	-1.45612	0.00371923	0.040303		ACTA2	4.42858	2.21e-07	1.13e-05
XDH	-1.45269	0.00393664	0.0419549		TMOD1	4.41851	7.19e-05	0.00184382
MYZAP	-1.44857	0.000446	0.00796911		SYNM	4.41498	1.3e-13	1.78e-11
ZDHHC13	-1.4347	0.00451046	0.0462388		GYS1	4.39459	1.67e-08	1.05e-06
HSDL1	-1.43103	0.00438438	0.0453182		RRAGD	4.38334	5.58e-12	5.98e-10
SRD5A3	-1.42688	0.000212	0.00451447		LOC104972699	4.37538	0.00473173	0.0478896
USP18	-1.41093	0.00150934	0.0206225		SYNDIG1	4.37391	0.003071	0.0351267
PGM3	-1.40653	1.31e-05	0.000436		EPM2A	4.37266	8.34e-06	0.000291
G6PC3	-1.40126	0.000491	0.00860424		LOC100848238	4.34042	9.56e-06	0.000331
PIK3R3	-1.39507	0.00111345	0.0162766		SYNPO	4.33894	6.63e-06	0.000243
PNP	-1.39051	0.00463164	0.047122		KIF5C	4.33295	0.00142689	0.0197272
CLMP	-1.3869	0.00293806	0.0340375		KIF4A	4.30918	5.49e-05	0.00147133
ZDHHC9	-1.38658	0.000387	0.00717758		MLF1	4.30651	1.26e-14	1.85e-12
LOC45537	-1.38638	0.000983	0.014768		LOC112442267	4.30548	0.00116161	0.0168174
PPT1	-1.3825	0.00218124	0.0275634		COL11A2	4.29573	0.000616	0.0102097
NOL4L	-1.38115	7.55e-05	0.00191721		TPM1	4.27952	4.27e-19	1.05e-16
NPC2	-1.3719	0.0027326	0.0322255		USP2	4.27855	3.88e-07	1.89e-05
NRBP2	-1.37078	0.00131544	0.0184785		MSS51	4.24997	1.09e-09	8.4e-08
CERS2	-1.37012	1.38e-05	0.000453		DDIT4L	4.24672	1.82e-05	0.000575
HSD17B4	-1.3606	1.35e-05	0.000446		NPY1R	4.23848	0.00388967	0.0416829
EFNA1	-1.35435	0.00201251	0.0260138		PKM	4.23514	6.04e-09	4.12e-07
HFE	-1.35346	0.000275	0.00545541		FRZB	4.22256	0.000362	0.00684797
SLC38A10	-1.35198	0.000201	0.00434397		NKAIN1	4.21479	0.00231614	0.0286268
TRIOBP	-1.35148	0.00195939	0.0254589		BIN1	4.21164	4.17e-10	3.48e-08
EPB41L4A	-1.34401	9.82e-05	0.00238889		DCUN1D2	4.20968	2.16e-08	1.34e-06
SRGAP1	-1.34105	0.00324147	0.0365507		KCNMA1	4.20939	1.27e-09	9.68e-08
TSPAN14	-1.33786	0.000616	0.0102097		NOL3	4.20255	1.08e-11	1.13e-09
AP1S1	-1.33645	0.000541	0.00925966		LOC101903383	4.19285	0.00305808	0.0350592
ALDH9A1	-1.33325	0.00157046	0.0212913		LOC100848883	4.18901	5.85e-07	2.73e-05
CTSV	-1.33102	0.000745	0.0118889		LOC101902895	4.18397	0.00234802	0.0288952
GDPD5	-1.32427	0.00255994	0.0306021		PPP1R14A	4.16685	5.23e-06	0.000195
TMEM42	-1.3226	0.00153432	0.0208985		LOC112442649	4.16244	7.41e-05	0.00188539
ABHD17C	-1.32095	0.0034021	0.0377534		LOC101904691	4.16058	0.00028	0.00553557
SHKBP1	-1.32051	0.00026	0.0052148		LMO3	4.15168	0.000757	0.0120189
SGPL1	-1.31921	0.000175	0.00388519		FBXO40	4.1516	5.18e-05	0.00140587
FUCA1	-1.3133	0.000555	0.00943629		FSD2	4.14052	5.71e-07	2.68e-05
APMAP	-1.31219	0.000803	0.0125427		ITGB1BP2	4.13806	3.62e-11	3.48e-09
RGL1	-1.30818	0.00200555	0.0259431		TMEM255A	4.13534	9.17e-08	5.03e-06
45539	-1.30452	0.00453703	0.0464024		GALNT17	4.13426	6.92e-07	3.2e-05
TAX1BP3	-1.30115	0.00433922	0.0449844		CEP85	4.11528	3.43e-07	1.7e-05
STX12	-1.29831	0.00224807	0.0281234		VASH2	4.10714	0.000506	0.00877493
RERG	-1.28977	0.00346876	0.0382504		LOC615514	4.09382	0.0013121	0.0184785
ACSF2	-1.26749	0.00468725	0.0475219		FAM189A2	4.09151	1.86e-06	7.64e-05
TXNDC12	-1.26347	0.0022573	0.0282187		ZNF853	4.0772	1.14e-10	1.02e-08
MTMR12	-1.26254	0.00384893	0.0413985		AGL	4.07467	7.7e-07	3.52e-05
LPIN2	-1.26245	0.000638	0.0105034		ASB14	4.06577	4.8e-10	3.96e-08
CTSZ	-1.25333	0.00165455	0.0222075		PPTC7	4.06562	9.88e-05	0.00240073
TGOLN2	-1.24642	0.000264	0.0052745		PROX1	4.05345	0.000353	0.00669433
TMEM8A	-1.24608	5.02e-05	0.00137025		DOK5	4.04368	9.67e-08	5.29e-06
SGSH	-1.24361	0.000579	0.0097867		LOC112441493	4.02836	0.000215	0.00456803
ARL6IP5	-1.23848	0.00145437	0.0199965		TAGLN	3.99915	5.52e-06	0.000204
AMPD2	-1.23332	0.00127538	0.0181343		SAMD11	3.99893	0.000142	0.00324332
FLI1	-1.21474	0.00103953	0.0153941		SORCS1	3.9947	0.00309148	0.0352917
NAGA	-1.20934	2.13e-05	0.000661		TLR9	3.99207	0.000768	0.0121539
SCPEP1	-1.20529	0.00166689	0.0222624		KLHL32	3.9919	0.000233	0.00483079
GBA	-1.20372	0.00279041	0.0327308		GAPDH	3.9915	1.88e-09	1.4e-07
FES	-1.20316	0.00224073	0.0280516		KCNN3	3.98926	1.46e-05	0.000477
TCTN1	-1.18747	0.00120527	0.0173632		DKK3	3.9819	7.12e-07	3.28e-05
HSBP1	-1.18364	0.00378971	0.0409124		TMEM61	3.98135	0.000904	0.0137627
TXNDC5	-1.18358	0.00438942	0.0453435		CACNB1	3.98063	2.92e-08	1.77e-06
AP1G2	-1.17733	0.00222604	0.0279076		GAL3ST3	3.97934	0.000857	0.0131585
MYD88	-1.17168	0.00229885	0.0285278		SLC16A3	3.9652	1.53e-06	6.41e-05
LOC112446388	-1.16937	0.00237021	0.0290488		FHL5	3.96382	0.00143861	0.0198265
JAGN1	-1.16518	0.00203526	0.0261918		FGF9	3.95608	7.25e-05	0.00185274
TTC38	-1.16271	0.00430414	0.0447001		PHOSPHO1	3.95362	7.24e-05	0.00185274
DNMBP	-1.16147	0.00358956	0.0392361		SEMA4D	3.95291	7.79e-05	0.00197152
GRINA	-1.15411	1.01e-05	0.000345		CNKSR1	3.94131	4.42e-05	0.00123018
NME1	-1.15329	0.00344756	0.0380887		SCHIP1	3.92167	6.41e-05	0.00167681
TMEM181	-1.15234	0.00340134	0.0377534		MBP	3.90993	5.49e-10	4.46e-08
TEX264	-1.1461	0.00304013	0.0348877		H19	3.90521	4.24e-05	0.00118803
FAM149A	-1.14064	0.00306109	0.0350592		MN1	3.90329	0.00137792	0.0191715
CFAP126	-1.13515	0.00151457	0.0206778		C18H19orf47	3.89125	7.51e-09	5.05e-07
TUBGCP4	-1.12944	0.00132123	0.0185003		LMOD1	3.88523	1.6e-08	1.02e-06
LDLRAP1	-1.11985	0.00411863	0.0433659		ARSJ	3.88422	0.00088	0.0134335
GALNT12	-1.11451	0.000407	0.0074781		PM20D2	3.88145	3.23e-05	0.000949
ADPGK	-1.11141	0.000704	0.0113734		FAM78A	3.87416	4.04e-05	0.00114272
PARP10	-1.11086	0.00207557	0.0266126		PGM1	3.87182	7.7e-08	4.35e-06
PIGT	-1.08256	0.000982	0.014768		SIX2	3.86737	0.00202797	0.0261315
STOML1	-1.08241	0.000285	0.00560303		PDLIM5	3.86253	3.13e-07	1.56e-05
OS9	-1.07713	0.000263	0.00526587		RASSF10	3.86053	0.000655	0.0107107
MSRB2	-1.07273	0.00215339	0.0273101		CABP1	3.85989	0.000434	0.00777499
MPDU1	-1.07209	9.7e-05	0.0023649		HSPB8	3.85576	3.04e-06	0.00012
AKR1A1	-1.06047	0.00308844	0.0352801		NEXN	3.84445	3.39e-06	0.000132
PGLS	-1.03805	0.00383412	0.04129		CRYAB	3.84311	0.000173	0.0038562
TFE3	-1.03391	0.00227379	0.028364		NDRG4	3.84104	1.61e-06	6.69e-05
ZDHHC24	-1.02491	0.000671	0.0109352		DSTN	3.83709	1.16e-05	0.000389
EHBP1	-1.00377	0.00487905	0.0488996		KLHL23	3.8341	2.56e-05	0.000775
TTLL1	-0.999024	0.00466493	0.047378		CTNNA3	3.8302	0.00131433	0.0184785
SEC11C	-0.99886	0.000146	0.00330545		BPGM	3.82752	0.00291264	0.0338242
LOC616063	-0.951969	0.000576	0.00973541		TEAD4	3.80885	8.37e-06	0.000292
RARA	-0.930934	0.000107	0.00253906		LRRC72	3.77216	0.00175838	0.0232795
TEX261	-0.919038	0.00429132	0.0446131		PDZRN3	3.76474	1.78e-09	1.34e-07
AGA	-0.875461	0.00288279	0.033522		LOC616200	3.75354	7.63e-10	6.01e-08
HYAL1	-0.875	0.00483356	0.0486948		COX7A1	3.74414	7.66e-12	8.12e-10
PTPRA	-0.873341	0.000428	0.00773142		METTL7A	3.71902	4.57e-05	0.00126771
WDR45B	-0.85972	0.00236197	0.0290088		MAS1	3.71859	0.00201617	0.0260306
CMTM6	-0.850421	0.000406	0.00747494		MAP6	3.71798	0.000303	0.00587576
KLHDC10	0.72781	0.00456685	0.0465712		HOXA10	3.71327	0.0041032	0.0432294
					RGS5	3.7068	3.5e-05	0.00101546
					ROR1	3.70442	0.000253	0.00512
					PFKFB4	3.69508	8.02e-06	0.000283
					PHF21B	3.68933	0.00103524	0.0153434
					MUSTN1	3.68786	6.64e-09	4.49e-07
					UCHL1	3.68669	0.00296161	0.0342337
					NEURL2	3.67085	0.000501	0.00871566
					CARNS1	3.66289	3.13e-06	0.000123
					GRIP2	3.66237	1.21e-14	1.82e-12
					SNTA1	3.66108	0.00111268	0.0162766
					ANKRD2	3.66097	0.000499	0.00870397
					PTP4A3	3.65291	5.76e-08	3.32e-06
					CLIC5	3.64932	4.69e-08	2.74e-06
					KLHL30	3.62897	0.00318153	0.0359828
					TACC2	3.62851	1.03e-06	4.53e-05
					LOC526769	3.62455	0.00065	0.0106361
					LOC101907174	3.61864	2.45e-09	1.78e-07
					HOMER2	3.61717	1.14e-06	4.94e-05
					LOC107132603	3.61371	0.00391562	0.0418072
					TFRC	3.60042	1.2e-05	0.000402
					LOC112441884	3.59477	2.17e-06	8.79e-05
					SBK1	3.59275	0.00075	0.0119418
					PRX	3.58278	0.000487	0.00856
					BFSP1	3.58119	0.00390277	0.0417465
					CPE	3.57748	0.00102188	0.0152229
					CIART	3.57257	1.25e-11	1.27e-09
					LOC104974455	3.55832	6.06e-05	0.00159796
					COQ10A	3.55661	1.06e-05	0.000361
					DNAJB5	3.55471	0.000212	0.004506
					COL4A6	3.53728	0.000779	0.0122605
					INHBA	3.5362	0.000497	0.00868196
					LOC101908182	3.52572	0.0039143	0.0418072
					CHMP4C	3.52312	2.75e-09	1.99e-07
					LOC112445031	3.51381	0.000328	0.0062817
					KCNB1	3.50687	0.00359573	0.0392545
					MYL4	3.50242	0.00118268	0.0170941
					XK	3.49548	0.00110188	0.0161398
					ACKR2	3.49169	0.000287	0.00563317
					CSRP2	3.48871	8.27e-05	0.00207928
					MAP2K6	3.47112	1.59e-07	8.42e-06
					TMEM35A	3.46781	0.000231	0.00480534
					KCNT1	3.45647	0.000655	0.0107107
					TCEA3	3.45077	0.00445817	0.0458325
					ALDOA	3.44542	0.000124	0.00289407
					HEY2	3.44296	0.00325863	0.0366156
					RAMP3	3.44094	3.17e-06	0.000124
					WISP1	3.43164	0.000239	0.00490446
					DHDH	3.42608	2.15e-05	0.000666
					DGKG	3.42497	0.000329	0.00629514
					YBX3	3.41774	2.97e-05	0.000884
					MLXIP	3.41598	6.45e-05	0.00168461
					DMD	3.40918	2.26e-09	1.67e-07
					LOC112449266	3.40841	5.83e-05	0.00154683
					LOC101902306	3.40442	0.00375332	0.0405697
					RYR2	3.40017	0.00107103	0.0157273
					SLMAP	3.39771	2.63e-07	1.34e-05
					FITM1	3.3961	2.78e-06	0.00011
					FAM71E1	3.39206	0.000351	0.00666035
					PPP1R12B	3.37913	9.81e-09	6.5e-07
					STRIP2	3.37424	1.19e-05	0.000398
					GRIK4	3.36936	0.0016892	0.0225343
					IDH2	3.36703	1.97e-12	2.26e-10
					S100A2	3.36606	0.00493604	0.0493012
					SNTB1	3.3639	5.21e-07	2.45e-05
					SMIM5	3.35442	2.16e-06	8.77e-05
					CSDC2	3.35149	0.000433	0.00777499
					DBNDD2	3.35085	9.61e-10	7.43e-08
					SMYD2	3.3486	4.94e-07	2.35e-05
					TMEM38B	3.34573	0.000505	0.00876774
					POPDC3	3.3437	0.00188399	0.0246257
					HDAC9	3.32082	1.83e-05	0.000577
					P2RX5	3.31882	0.000254	0.0051327
					ANKRD6	3.3107	7.95e-08	4.46e-06
					SLC29A2	3.28636	1.71e-05	0.000543
					LRRC20	3.28359	6.79e-06	0.000247
					LOC101909384	3.27891	0.000501	0.00871566
					FEZ1	3.27471	0.000804	0.0125603
					GAB2	3.25787	1.55e-06	6.46e-05
					PLCL2	3.25732	0.000106	0.00252907
					MACROD1	3.25062	0.000136	0.00312778
					ZBTB7C	3.24769	0.00206847	0.026541
					PHKG1	3.24728	4.4e-05	0.0012277
					TTC9	3.23456	4.09e-05	0.0011514
					PCP4L1	3.23339	7.86e-05	0.00198593
					KCNC4	3.23132	0.000587	0.00989511
					MYO18A	3.23	0.000203	0.00438383
					SYT2	3.2194	0.00466013	0.047378
					COL4A5	3.21033	0.00409337	0.0431636
					MCHR1	3.20758	3.09e-06	0.000122
					VIPR2	3.2072	1.36e-06	5.81e-05
					NFIX	3.20511	0.00111618	0.0162946
					KCNA5	3.19894	0.00186401	0.0244123
					EFHD1	3.19683	0.000171	0.00380952
					ASB1	3.19037	0.000319	0.00614802
					CDRT1	3.12445	0.00212663	0.0271091
					NKD1	3.12411	0.000607	0.0101324
					TRAK2	3.12279	0.000223	0.00465571
					PLEC	3.08899	0.000383	0.00712122
					KANK1	3.08317	1.86e-12	2.16e-10
					PRKG1	3.07878	0.000114	0.00268834
					AMPD3	3.06831	0.000486	0.00855593
					ZBTB18	3.06687	1.5e-05	0.000486
					TGFB3	3.06357	4.02e-05	0.00113925
					LOC112441777	3.06118	0.00086	0.0132
					RCAN2	3.04758	0.00485292	0.04873
					LOC104972797	3.04616	0.000582	0.00983276
					OTUD7B	3.04395	0.000232	0.00481409
					SLC7A10	3.04196	0.000325	0.0062416
					FAM160A1	3.04195	0.00055	0.00937889
					CHRNE	3.03328	1.47e-06	6.24e-05
					FOXP2	3.02691	0.00497742	0.0496012
					TPM3	3.02565	5.31e-05	0.0014347
					NAA16	3.0184	0.00193042	0.0251199
					GOLGA7B	2.99423	0.000459	0.00814995
					SLC6A1	2.98874	0.000755	0.0120034
					PLCE1	2.98738	0.000234	0.00483487
					DACT3	2.98295	0.000114	0.00268706
					LOC100847951	2.97969	0.000537	0.00920483
					SLC25A4	2.96423	0.000421	0.00764506
					ZNF385B	2.96158	0.00383237	0.04129
					LRP4	2.95409	0.00371943	0.040303
					ABTB2	2.95076	9.74e-05	0.00237251
					STBD1	2.94237	0.000475	0.00837512
					LOC100140431	2.93631	8.09e-06	0.000284
					CSRP1	2.93429	0.00039	0.00722647
					MRVI1	2.93127	5.08e-06	0.000191
					LOC112442597	2.91904	0.00218713	0.027598
					STARD10	2.9089	0.00302205	0.0348014
					BZW2	2.9034	3.17e-08	1.9e-06
					FLNA	2.89977	8.97e-05	0.00222353
					FBXO31	2.89705	4.25e-05	0.00118848
					RYR3	2.88516	8.62e-08	4.8e-06
					PPP2R3B	2.879	2.33e-05	0.000716
					CALM3	2.87453	2.12e-06	8.6e-05
					LOC104970645	2.8742	0.000185	0.00407501
					HMCN1	2.86825	2.04e-05	0.000635
					BMX	2.8648	0.00310951	0.0354282
					TM6SF1	2.86047	1.15e-05	0.000387
					SPECC1	2.85418	2.22e-06	8.95e-05
					SLC25A12	2.84542	3.33e-06	0.00013
					LOC112447832	2.84005	0.00170191	0.0226348
					ST3GAL3	2.84004	3.24e-08	1.94e-06
					FOXC1	2.8384	0.00251789	0.0303173
					CMBL	2.82904	1.23e-06	5.28e-05
					SMTN	2.82836	0.000208	0.00445159
					NRIP2	2.82198	2.4e-06	9.6e-05
					CALN1	2.81989	0.000592	0.00995632
					SRF	2.79499	1.5e-06	6.34e-05
					RAB3A	2.79224	1.23e-07	6.51e-06
					DCAF6	2.7803	2.22e-08	1.37e-06
					ADAMTSL5	2.76814	1.12e-06	4.84e-05
					RHOBTB1	2.76512	0.000381	0.00709678
					SAMD4A	2.7647	7.78e-06	0.000276
					CLCN4	2.75707	0.000218	0.00461095
					LOC112448453	2.75089	0.000203	0.00437712
					C23H6orf106	2.74682	8.68e-05	0.00216095
					P3H2	2.73851	7.3e-06	0.00026
					UBE2G1	2.72683	1.1e-06	4.82e-05
					LOC112446760	2.72588	0.000837	0.0129029
					TOB1	2.7137	1.3e-08	8.43e-07
					GAMT	2.70411	6.25e-05	0.00164365
					TTL	2.70404	0.000607	0.0101324
					GRTP1	2.7006	0.000198	0.00429811
					CLIP1	2.69349	6.71e-06	0.000245
					CUTC	2.69174	4.87e-06	0.000184
					TMEM51	2.69146	7.87e-08	4.43e-06
					LOC112447811	2.68217	0.00468312	0.0475076
					LOC107132515	2.66065	0.00166027	0.0222161
					GTF3C4	2.65717	0.00482676	0.0486543
					PIP4K2B	2.652	2.51e-05	0.000763
					AMOT	2.64318	3.2e-05	0.000943
					TPI1	2.63725	5.08e-05	0.00138202
					ADCY9	2.63417	0.00023	0.00479497
					B4GALT6	2.62459	0.00190815	0.0248856
					MAP1A	2.62444	0.000624	0.0103322
					HIF1AN	2.62113	8.67e-05	0.00216095
					N4BP1	2.61489	6.41e-05	0.00167681
					FHOD1	2.61467	0.000248	0.00505048
					CHRNB1	2.61149	0.000188	0.0040992
					LOC101903038	2.60657	0.000615	0.0102097
					GPRC5C	2.60457	3.19e-05	0.000943
					MICAL2	2.60451	6.91e-05	0.00178719
					OBSL1	2.60057	0.00145793	0.0200141
					LDLRAD4	2.58795	4.02e-05	0.00113925
					PARD3	2.58247	0.000115	0.00269526
					WFDC1	2.57861	0.000144	0.0032664
					GANC	2.57493	0.000159	0.00357331
					TRIM7	2.57048	0.000185	0.00407501
					SPARCL1	2.57002	0.000327	0.00625688
					TWF2	2.54875	3.14e-07	1.56e-05
					LOC531557	2.54484	0.00251775	0.0303173
					ATP1B1	2.54292	0.00156749	0.0212675
					IPO13	2.5402	4.06e-05	0.00114623
					AGPAT5	2.53317	0.000125	0.0028941
					C16H1orf21	2.53259	4.45e-08	2.63e-06
					CCDC88C	2.53116	0.00181371	0.0238496
					NRTN	2.531	0.00338306	0.0376376
					ASB11	2.52362	2e-05	0.000625
					UBR3	2.51972	0.000833	0.0128758
					P4HA3	2.51867	0.00256727	0.0306687
					KLHDC8B	2.51859	3.7e-05	0.00106513
					PTPRU	2.51829	1.84e-07	9.62e-06
					SLCO3A1	2.5158	0.000291	0.00570145
					PCYOX1	2.51123	0.00369352	0.0401467
					PRDM16	2.50105	0.0014287	0.0197366
					GDNF	2.50104	0.00334828	0.0373457
					IVNS1ABP	2.49923	3.77e-06	0.000146
					RNF157	2.49255	0.00257306	0.0307169
					NXN	2.48836	1.22e-07	6.49e-06
					ARIH2	2.48396	4.01e-05	0.00113925
					SAR1B	2.47223	0.000157	0.00354317
					WWP1	2.46809	0.000153	0.00345227
					PGP	2.45426	5.92e-05	0.00156657
					PNMA8B	2.44572	0.00350153	0.0385146
					AMIGO2	2.43631	0.000649	0.0106361
					MAPKAPK2	2.43473	0.000236	0.00485108
					LOC112442248	2.42158	0.00278363	0.0326951
					PPP2R3A	2.4211	0.00186627	0.0244123
					HOXC10	2.40837	0.00216631	0.0274143
					EGLN3	2.4023	0.000266	0.00530911
					CAMK2D	2.39892	1.64e-05	0.000528
					HOXD9	2.39604	0.00118083	0.0170815
					MAPK6	2.39509	0.000427	0.00773142
					B3GAT1	2.39466	0.000971	0.0146398
					PTGIS	2.38984	0.00348343	0.0383638
					PYGO1	2.3857	0.00106712	0.0156831
					ECSIT	2.37754	4.11e-05	0.0011557
					NFATC3	2.37335	0.000966	0.0145852
					COX17	2.37218	1.39e-06	5.94e-05
					GSTM3	2.37143	0.00126518	0.0180111
					FAM160B1	2.36915	0.000281	0.00553557
					CST6	2.36757	0.000322	0.00619848
					BAG2	2.364	6.96e-06	0.00025
					LOC574091	2.36234	0.000235	0.00483683
					MAPK12	2.35917	0.00199227	0.0257903
					CLIP4	2.35642	0.00441414	0.045512
					NPNT	2.35558	0.00359975	0.0392552
					USP28	2.35551	3.2e-05	0.000943
					ATXN1	2.34846	0.00123206	0.0176423
					CYB5R1	2.34813	0.000168	0.00376793
					CRIP1	2.34565	0.00356159	0.0389792
					SHROOM3	2.3447	0.00427711	0.0445517
					KLHDC3	2.34388	1.16e-05	0.00039
					GOT2	2.33408	0.0003	0.00583768
					FAM8A1	2.33358	0.000602	0.0100801
					MEST	2.33177	3.25e-06	0.000127
					KPNA3	2.32849	0.00137656	0.0191677
					DPYSL3	2.32674	1.56e-05	0.000505
					NEDD4L	2.31461	0.00165331	0.0222075
					ALKBH5	2.30571	0.000104	0.00249804
					MICAL3	2.30349	0.000322	0.0062004
					RILPL1	2.3014	4.62e-05	0.00127629
					DUSP3	2.30052	5.8e-05	0.00154341
					FRMD3	2.29386	0.00221906	0.0278801
					USP25	2.29276	4.65e-05	0.00128179
					B3GALT2	2.29144	0.00387399	0.0415913
					GOLGA4	2.28892	5.01e-05	0.00136995
					SYNC	2.28843	5.39e-06	0.0002
					SYNGR1	2.27748	4.2e-07	2.04e-05
					MAP3K20	2.27739	0.000907	0.0137871
					ACVR2B	2.26898	0.000381	0.00709475
					DNAJA4	2.26835	9.92e-06	0.000341
					VIPR1	2.26669	0.00105935	0.0156214
					GAREM2	2.26027	0.00022	0.00464225
					AHCYL2	2.25927	3.96e-05	0.00113126
					FXR1	2.25596	1.02e-05	0.000348
					FHL1	2.24906	0.00191932	0.0249941
					HMGA1	2.24861	0.00211464	0.0270343
					DYRK1B	2.23951	0.000416	0.00757448
					FEM1C	2.23685	0.00178356	0.0235239
					RAVER2	2.23347	0.00393053	0.0419153
					UBE2D1	2.22925	0.00454094	0.0464153
					STRADB	2.21395	0.00108379	0.0158881
					PDE4D	2.2079	0.000324	0.00621647
					RNF144B	2.19124	0.000274	0.00544689
					PRR5	2.18752	0.00176063	0.0232917
					FRY	2.18545	0.000447	0.00796911
					TMCO3	2.18522	0.000931	0.0141084
					KCTD15	2.17923	9.12e-08	5.02e-06
					CACNA1C	2.1768	1.74e-05	0.000551
					ATF4	2.1745	2.24e-05	0.000691
					PTGS1	2.17354	0.0033267	0.0371835
					APPL1	2.16399	0.000483	0.00851295
					ZSCAN30	2.15137	0.00484209	0.0487246
					UBE3C	2.14669	0.00129406	0.018281
					KIAA1671	2.14622	0.000128	0.00297003
					IPO5	2.14551	0.00189636	0.0247504
					PGM5	2.14402	0.000164	0.00368484
					EMC9	2.13934	0.00213782	0.0271915
					PNRC1	2.13518	1.73e-05	0.000551
					LOC515333	2.13424	0.00324755	0.0365721
					FAM129A	2.1339	0.000572	0.00969241
					HCFC1R1	2.13249	0.0014411	0.0198348
					RNF150	2.13177	9.9e-05	0.00240238
					SPX	2.1271	0.000341	0.00650532
					RMND5A	2.12523	1.77e-05	0.000559
					GKAP1	2.12359	0.00147921	0.0202425
					A4GALT	2.11597	0.0020403	0.0262373
					WIPI1	2.11444	0.000828	0.0128196
					LOC112441475	2.11219	0.00404146	0.0427076
					PPP3CB	2.10861	4.51e-06	0.000171
					STON2	2.09949	0.00102705	0.0152863
					ADAMTSL2	2.09763	0.000765	0.0121351
					LOC112443422	2.09616	0.00198112	0.025665
					PPP1R3F	2.09133	0.000209	0.00447519
					MPDZ	2.08798	0.000342	0.00651108
					NET1	2.07476	0.000598	0.0100343
					ZFAND5	2.07439	4.04e-06	0.000155
					TMEM159	2.05804	5.9e-06	0.000217
					GPD2	2.05666	0.00221526	0.0278687
					PHKB	2.04811	0.000855	0.0131328
					SSH2	2.04795	0.00455206	0.0464864
					LZTS3	2.04601	0.00429321	0.0446131
					ATG4D	2.04029	0.00237546	0.0290724
					ORAI1	2.03579	0.000277	0.00548373
					EHBP1L1	2.03538	0.000517	0.0089234
					ZNF641	2.03532	0.000416	0.00757448
					MAPRE3	2.03363	0.000528	0.00906909
					ITGB3	2.02701	0.00341797	0.0378734
					MCU	2.02598	4.47e-06	0.00017
					ABCF2	2.02469	0.00242411	0.0294821
					LRP12	2.02218	8.51e-08	4.75e-06
					HIVEP2	2.01975	9.07e-05	0.00224355
					DENND1B	2.01824	0.00303442	0.034865
					DPP9	2.01736	0.00152589	0.0207999
					UCKL1	2.01572	0.000509	0.00879603
					CNNM2	2.01207	0.00177212	0.0234083
					MAST2	2.01146	0.0011443	0.0166182
					ECPAS	2.0087	0.000728	0.0117186
					DLGAP4	2.00235	0.000473	0.00836225
					MAZ	2.00229	0.000433	0.00777499
					SLC27A1	1.99861	0.000146	0.00331225
					SMARCD3	1.99603	0.000126	0.00292214
					MEF2C	1.99495	0.000847	0.0130383
					AMOTL1	1.99413	0.00246522	0.0298782
					VLDLR	1.99356	0.00403447	0.0427076
					BCL7A	1.99105	0.000597	0.0100302
					BCL6	1.99	0.00298953	0.0345108
					TFAP4	1.98286	0.00204199	0.0262398
					NNT	1.9825	0.000703	0.0113734
					TRIM45	1.97932	5.84e-05	0.00154823
					NPEPL1	1.97565	0.000573	0.00970688
					CA11	1.97454	0.0025753	0.0307227
					MFN2	1.97359	0.00104732	0.0154702
					LRRFIP1	1.97237	7.26e-07	3.33e-05
					PPM1B	1.96669	0.0001	0.00241969
					VSTM2L	1.95912	0.00172292	0.022862
					ARHGEF4	1.95858	0.00416546	0.0437535
					LOC521224	1.95815	4.5e-06	0.000171
					PDLIM7	1.9581	0.000102	0.00245489
					TRAK1	1.95679	0.00146192	0.0200529
					TFDP2	1.95615	0.000295	0.00576129
					KLHL21	1.95465	0.00440523	0.0454799
					MEF2D	1.95422	0.00165897	0.0222157
					HOXA3	1.94898	0.00157747	0.0213532
					FXR2	1.94198	0.000742	0.0118709
					PPARGC1B	1.94182	0.000185	0.00407501
					PAPLN	1.93982	0.00220658	0.0278032
					EGLN1	1.93461	0.000811	0.0126166
					PLCD3	1.93152	0.000107	0.00253906
					PDE4B	1.92739	0.003276	0.0367505
					TBC1D4	1.92587	0.00442666	0.0455936
					PABPC4	1.92223	0.000118	0.00275956
					VDAC3	1.91906	0.000381	0.00709678
					KLHL29	1.91879	0.000218	0.00461095
					ZNRF1	1.91279	0.00253922	0.0304376
					USP38	1.91269	0.000232	0.00481409
					PALLD	1.91033	0.0011857	0.0171095
					GOT1	1.90705	0.000992	0.0148481
					KLC2	1.90229	0.00316031	0.0357739
					MEMO1	1.90195	0.000186	0.00407501
					CEP83	1.90066	0.00077	0.0121685
					CDADC1	1.89727	0.000601	0.0100801
					LOC615989	1.89703	9.92e-05	0.00240247
					PKNOX2	1.89298	0.00314105	0.0356005
					ZRANB1	1.89196	1.5e-06	6.34e-05
					AFAP1L2	1.88393	0.000835	0.012891
					PRORSD1	1.88384	0.00350951	0.0385539
					MAMLD1	1.87174	0.000336	0.00641052
					NT5DC3	1.87087	0.000287	0.00563317
					TFEB	1.86616	0.000209	0.00447519
					POLB	1.86215	0.000434	0.00777499
					FBXL4	1.85947	0.00024	0.00492438
					BTBD1	1.85887	0.0050069	0.0498098
					DST	1.85212	0.000397	0.00733958
					LPCAT2	1.85002	0.00352543	0.0386802
					IGF1R	1.84709	0.00250943	0.0302831
					SLC25A11	1.84224	0.000585	0.00986787
					MAF	1.84152	0.00485243	0.04873
					LOC100295347	1.84054	0.00121082	0.0174288
					NAA50	1.83626	0.0004	0.00738393
					RAB12	1.82954	1.49e-05	0.000484
					LYL1	1.82916	0.00480948	0.0485195
					YTHDF1	1.82782	0.00275962	0.0325003
					COL27A1	1.82441	0.000823	0.0127758
					MKNK2	1.82292	0.00112855	0.0164204
					TMEM120B	1.8224	0.000308	0.00594908
					CCNG1	1.82205	0.00122868	0.0176134
					HSPA1A	1.82197	0.00326389	0.0366381
					SYNGR2	1.82175	0.000807	0.0125801
					NKIRAS1	1.81139	0.000123	0.00285629
					SSPN	1.81117	0.000207	0.00443704
					RAB31	1.80131	0.00049	0.00859473
					CIPC	1.80077	0.00165881	0.0222157
					PPFIBP2	1.79552	9.6e-05	0.00235125
					ATP5MC1	1.79362	0.00348155	0.0383638
					TEAD3	1.79282	0.00311225	0.0354363
					ZFHX3	1.78724	0.000244	0.00498721
					KCMF1	1.77927	0.000222	0.00465571
					TSPAN7	1.77478	0.000188	0.0040992
					RCAN1	1.77141	1.01e-08	6.67e-07
					LSM14B	1.76678	0.000649	0.0106361
					BRSK1	1.7653	0.00209242	0.0267894
					LIN7B	1.7634	0.00224049	0.0280516
					SMIM11A	1.75695	4.64e-05	0.00127866
					EMG1	1.7563	0.000106	0.00253109
					PGM2L1	1.75561	0.00243845	0.0296153
					KEAP1	1.74918	0.00325979	0.0366156
					PTRH2	1.74308	0.00457227	0.0465993
					MSANTD3	1.73233	9.94e-05	0.00240389
					PSME4	1.72814	0.00157505	0.021337
					ARHGAP24	1.7222	0.0023016	0.0285278
					UBQLN2	1.72211	0.000352	0.00666995
					PPP3CC	1.72021	0.000313	0.00605406
					RABGGTA	1.71909	0.0028115	0.0329104
					SOCS7	1.71135	0.00266144	0.0314713
					ATXN7L2	1.70889	0.00302071	0.0348014
					GPR161	1.70142	0.00163043	0.0219851
					COX5A	1.70111	0.00435545	0.0450992
					MAPRE2	1.69991	1.43e-05	0.000468
					PPP1R3C	1.69907	0.00159029	0.0214936
					MRPL35	1.6982	0.00344557	0.0380887
					RAD23A	1.69557	0.000373	0.00698202
					RASSF3	1.69281	0.00103473	0.0153434
					INPP5A	1.68695	0.000262	0.0052463
					SYT11	1.68621	0.00295152	0.0341396
					RARB	1.68359	0.00338916	0.0376815
					MAP7D1	1.68113	0.00265748	0.0314456
					ADORA2B	1.68076	0.00397944	0.0422822
					COX7B	1.67967	0.000189	0.0041217
					WNT5B	1.67765	0.00265624	0.0314456
					RPLP1	1.67655	0.00240131	0.0293271
					C16H1orf105	1.67285	0.00230026	0.0285278
					ZFP91	1.67096	0.00445444	0.0458257
					PDLIM1	1.67079	0.000105	0.00251684
					CAMK2G	1.66523	1.61e-06	6.69e-05
					PPP1R9A	1.66312	6.56e-05	0.00171029
					PLCL1	1.64287	0.000462	0.00818868
					GRIK5	1.64159	3.73e-05	0.00107364
					DET1	1.63871	0.00218115	0.0275634
					EEF2K	1.63731	0.00282784	0.0330368
					CNBP	1.63221	0.000104	0.00248346
					TGM2	1.63011	0.00277332	0.0326178
					PDP1	1.62396	0.0041845	0.0438745
					LRRFIP2	1.61482	0.00140959	0.0195073
					CSDE1	1.61402	0.000254	0.00512772
					NDUFB4	1.60804	0.00139757	0.0194139
					LTBP1	1.60633	0.00112451	0.0163977
					PAM16	1.60473	0.0023328	0.0287921
					FBXW4	1.59746	0.00228564	0.0284307
					MTMR1	1.59703	0.00371827	0.040303
					NDUFS3	1.59598	0.00169983	0.0226243
					NACA	1.59404	0.000217	0.00458954
					NDUFA4	1.58984	0.00202908	0.0261315
					PPP3CA	1.58892	0.00134294	0.0187594
					TAF3	1.58321	0.00231509	0.0286268
					LOC784088	1.57932	0.00355585	0.0389406
					HSF1	1.57794	0.00349376	0.0384533
					TMEM11	1.57748	6.32e-05	0.00165894
					NDUFAF6	1.57366	0.00340634	0.0377764
					ZEB1	1.56806	0.000548	0.0093554
					UBFD1	1.56612	0.00112512	0.0163977
					MRPL21	1.56343	0.00332225	0.037174
					HLF	1.56156	2.42e-06	9.65e-05
					FKBP4	1.55484	0.00132029	0.0185003
					RNASE13	1.54794	0.00252066	0.030319
					SORT1	1.54405	0.00425347	0.0444114
					CTDNEP1	1.544	0.00186472	0.0244123
					STARD7	1.54367	0.00289849	0.0336822
					TCEANC	1.54364	0.00201678	0.0260306
					METAP1	1.53954	0.00467409	0.0474435
					PGK1	1.53602	0.0026262	0.0312022
					POLR2I	1.53584	0.000191	0.00415639
					DESI2	1.53467	6.45e-08	3.69e-06
					SETBP1	1.53196	1.82e-05	0.000575
					TESK2	1.53125	0.00428791	0.0446111
					WASHC1	1.52532	0.00343285	0.0379982
					UTP11	1.52491	4.32e-07	2.08e-05
					EFL1	1.51967	0.00406971	0.0429801
					AGO1	1.5175	0.00240953	0.0293865
					FBLIM1	1.51626	0.00234645	0.0288952
					SMS	1.51457	0.000434	0.00777499
					TBL1X	1.50931	0.00311831	0.0354591
					COPS4	1.50854	0.000507	0.00877627
					VAPA	1.50544	0.000971	0.0146398
					ANOS1	1.50504	0.00461755	0.0470334
					CXXC5	1.49975	0.0029388	0.0340375
					CCDC47	1.49781	0.0012964	0.0182992
					DIP2C	1.49264	0.00128365	0.018178
					STIP1	1.46698	0.00485377	0.04873
					PPID	1.46303	0.00281829	0.0329472
					AHSA1	1.4587	0.00181974	0.0238953
					NDUFB10	1.45674	0.000238	0.00489207
					EEF1G	1.45467	0.000323	0.0062004
					WSB2	1.45336	0.00280343	0.0328394
					NDUFB9	1.45326	0.00229248	0.028477
					RAD52	1.4532	0.00370842	0.0402586
					HDGF	1.44875	0.00491841	0.0491878
					PDHB	1.4473	0.00353214	0.0387295
					SMARCA2	1.44593	7.62e-05	0.00193114
					FAM174A	1.44463	0.00428406	0.0445975
					ARIH1	1.43695	0.00140987	0.0195073
					PTPN3	1.43551	0.00313087	0.0355557
					TOMM7	1.42389	4.85e-05	0.00133159
					C8H9orf3	1.4212	0.00073	0.0117401
					FAM96B	1.41939	0.000788	0.0123332
					KIF1B	1.41578	0.00491398	0.0491878
					ZNF286A	1.41267	0.00487556	0.0488996
					SLIRP	1.40524	0.00179315	0.0236148
					SACS	1.40446	0.0025984	0.030956
					HOXD8	1.40415	0.00356483	0.0389902
					FOXJ2	1.40231	0.00332896	0.0371835
					OSBPL6	1.4002	0.00051	0.00880246
					PDHX	1.39618	0.00463089	0.047122
					RAD23B	1.3943	0.00337173	0.0375594
					AIMP1	1.39133	0.000334	0.00638234
					BHLHE41	1.38804	0.00401495	0.0425818
					RPP25L	1.38577	0.00253818	0.0304376
					AARSD1	1.38351	1.57e-05	0.000507
					PTPMT1	1.37461	0.00206489	0.0265145
					USP47	1.37086	0.0012624	0.0179936
					ZCCHC2	1.36807	0.000867	0.0132677
					C24H18orf25	1.36653	0.00389504	0.0417148
					KIAA0232	1.36499	0.00283762	0.033129
					NME7	1.36113	0.00143814	0.0198265
					NRDC	1.34802	0.00494103	0.0493021
					LRIG1	1.3465	0.00213602	0.0271915
					MRPS16	1.34545	0.00438118	0.0453182
					HCCS	1.34402	0.00152468	0.0207997
					ZMAT2	1.34095	6.86e-05	0.0017783
					HDHD3	1.32922	0.00088	0.0134335
					CBX5	1.32805	0.00156382	0.0212507
					THAP11	1.32698	0.00226978	0.0283342
					OSER1	1.31617	0.00156334	0.0212507
					FOXN3	1.30164	0.00115908	0.0167946
					ATP6V0E2	1.29571	0.00123271	0.0176423
					SEC22C	1.28721	0.00176834	0.023376
					ANAPC15	1.27947	0.000483	0.00851295
					FAF1	1.2719	0.00125079	0.0178572
					TNPO3	1.26247	0.00421853	0.0441255
					PRUNE1	1.25263	0.00379552	0.0409499
					NEK7	1.25163	0.00484995	0.04873
					LGALSL	1.24437	0.00364048	0.0396194
					KLF10	1.24119	0.00388166	0.0416225
					CDK5RAP1	1.22086	0.00403863	0.0427076
					YPEL2	1.20805	0.000609	0.0101516
					PBXIP1	1.20796	0.000408	0.0074913
					FMC1	1.20625	0.00216017	0.0273565
					NT5C2	1.19777	0.00426519	0.0444805
					YBX1	1.18455	0.00227772	0.0283725
					ZNF32	1.1838	0.000783	0.0123038
					PRKACA	1.17036	0.00440922	0.0454943
					WBP11	1.16126	0.00138825	0.0192998
					CCDC43	1.13952	0.00455322	0.0464864
					ST7	1.13834	0.00181992	0.0238953
					CCDC6	1.12952	0.00323999	0.0365507
					AVEN	1.1169	0.00483668	0.0486982
					RNF7	1.10506	0.0017807	0.0235039
					WDR73	1.10405	0.00354868	0.0388865
					ATP5MC2	1.10392	0.00254945	0.0305183
					TRMT1	1.08541	0.00456309	0.04656
					MKRN1	1.0788	0.00497505	0.0496012
					CHCHD7	1.07773	0.0018455	0.024213
					DSTYK	1.06384	0.00243833	0.0296153
					PRMT1	1.05987	0.000554	0.00942829
					CRY1	1.04024	0.00415626	0.0437095
					VAMP5	1.03723	0.00432673	0.0448815
					ISCA1	1.03024	0.000415	0.00757448
					ZNF140	0.990808	0.00320071	0.036161
					SAP30L	0.985459	0.00324506	0.0365676
					SS18L2	0.963756	0.00332948	0.0371835
					INO80C	0.953229	0.00481061	0.0485195
					SMIM19	0.901848	0.00385406	0.0414027
					VEZF1	0.888647	0.00441614	0.045512
					DYNC1LI1	0.881487	0.00118396	0.0170986
					PCMTD1	0.859697	0.00470469	0.0476711
					POLE3	0.849836	0.00218484	0.027589
					SCMH1	0.837179	0.00313536	0.0355836
					LCMT1	0.777686	0.00337815	0.037607

## Sheet: VIAT vs IMAT_DEG
Upregulated in VIAT vs IMAT					Downregulated in VIAT vs IMAT
Gene_Name	log2FoldChange VIAT vs IMAT	pvalue	padj		Gene_Name	log2FoldChange VIAT vs IMAT	pvalue	padj
SCRT1	19.7567	2.5e-15	4.01e-13		CKM	-15.1903	1.66e-57	3.03e-53
KRT38	19.4814	9.93e-14	1.34e-11		TNNC2	-20.2853	2.73e-56	2.49e-52
NKX3-2	10.3812	4.86e-11	4.47e-09		MB	-14.5853	1.8e-52	1.1e-48
LOC101904647	19.8332	1.16e-10	1e-08		ACTA1	-22.3878	5.8e-52	2.64e-48
LOC101906766	23.1717	2.99e-10	2.4e-08		ACTN3	-11.4129	1.38e-46	5.02e-43
LOC112445719	22.6067	7.96e-10	6e-08		PYGM	-12.5233	1.05e-45	3.18e-42
LOC112441460	22.4013	1.13e-09	8.25e-08		MYLPF	-19.1398	5.27e-45	1.37e-41
LOC112444323	20.1779	5.98e-09	3.97e-07		MYL1	-17.1678	5.55e-39	1.27e-35
LOC112449597	20.1662	6.93e-09	4.55e-07		ATP2A1	-11.2226	1.83e-38	3.71e-35
ABO	6.63599	2.37e-08	1.5e-06		MYL2	-19.1573	2.3e-38	4.2e-35
LOC104973929	8.19745	2.86e-08	1.75e-06		CASQ1	-9.73475	4.28e-35	7.1e-32
SYN2	2.85881	4.43e-08	2.61e-06		TTN	-11.7867	5.87e-35	8.93e-32
CRYBG1	2.18898	4.52e-08	2.66e-06		PGAM2	-9.87945	4.59e-34	6.44e-31
PRKAR2B	2.38245	4.75e-08	2.79e-06		HSPB7	-13.2162	6.85e-33	8.92e-30
TDRKH	5.41853	5.68e-08	3.29e-06		MYOT	-18.0267	1.23e-32	1.5e-29
LOC104972065	7.72947	7.21e-08	4.08e-06		LDB3	-13.5185	1.82e-32	2.08e-29
NKX2-3	8.64588	8.88e-08	4.94e-06		MYOZ1	-12.0518	3.09e-32	3.31e-29
LOC784541	2.85066	1.15e-07	6.27e-06		NRAP	-11.9826	5.43e-32	5.5e-29
LOC505033	9.73666	1.66e-07	8.74e-06		SYNPO2L	-11.5022	1.5e-31	1.44e-28
SGPL1	1.83498	1.76e-07	9.22e-06		TPM2	-7.64672	2.33e-31	2.12e-28
LOC615733	5.54306	1.86e-07	9.66e-06		MYLK2	-11.6368	2.77e-31	2.41e-28
C3	5.29214	2.21e-07	1.13e-05		CSRP3	-14.9103	8.32e-31	6.9e-28
FFAR3	5.33676	2.28e-07	1.16e-05		TNNI1	-16.5684	1.46e-30	1.16e-27
MLC1	6.62279	2.38e-07	1.21e-05		KLHL41	-12.7762	1.56e-30	1.18e-27
CCR8	3.74952	2.61e-07	1.31e-05		NEB	-15.98	1.78e-29	1.3e-26
LOC112448155	9.26393	3.18e-07	1.55e-05		TPM1	-5.36847	4.02e-29	2.82e-26
A2M	3.14315	3.55e-07	1.72e-05		NMRK2	-16.3575	1.22e-28	8.23e-26
LOC509513	5.99033	4.06e-07	1.93e-05		SH3BGR	-5.18264	1.62e-28	1.05e-25
LPIN2	1.8682	4.28e-07	2.02e-05		CMYA5	-9.26989	1.79e-28	1.13e-25
CP	4.5703	4.33e-07	2.03e-05		TNNC1	-13.6891	1.06e-27	6.45e-25
PPM1H	2.69246	4.8e-07	2.22e-05		TRIM54	-16.0171	1.12e-27	6.6e-25
LOC112443630	6.79278	5.68e-07	2.58e-05		MYPN	-16.2781	1.79e-27	9.89e-25
TMEM176B	2.71877	6.39e-07	2.85e-05		RYR1	-10.5401	1.75e-27	9.89e-25
CCL5	2.72884	8.14e-07	3.54e-05		OBSCN	-13.2761	2.38e-27	1.27e-24
FGD3	4.78425	8.25e-07	3.58e-05		CACNG1	-16.0926	6.62e-27	3.45e-24
KCNK17	5.09648	8.42e-07	3.64e-05		MYH7	-15.6441	9.01e-27	4.56e-24
TRPM2	4.87033	9.19e-07	3.95e-05		ENO3	-8.05212	9.27e-27	4.57e-24
DMRT3	7.55251	1.01e-06	4.3e-05		CKMT2	-16.2772	1.57e-26	7.53e-24
S100A12	3.40728	1.23e-06	5.13e-05		AMPD1	-10.3377	1.77e-26	8.28e-24
BCL2L14	4.62063	1.75e-06	6.95e-05		DHRS7C	-15.2459	2.99e-26	1.36e-23
DSC2	2.85551	1.84e-06	7.3e-05		MLIP	-12.8617	3.58e-26	1.59e-23
TGM3	3.90609	1.87e-06	7.4e-05		HJV	-15.1462	5.77e-26	2.51e-23
CPAMD8	3.44005	1.88e-06	7.42e-05		ACTN2	-13.6024	1.11e-25	4.7e-23
LOC112441719	8.48717	2.06e-06	8.05e-05		CAPN3	-9.42352	1.87e-25	7.75e-23
GPR137B	1.78007	2.13e-06	8.25e-05		CA3	-11.2503	6.23e-25	2.52e-22
CFD	2.71026	2.19e-06	8.47e-05		DUSP27	-15.3964	6.73e-25	2.67e-22
CTSH	1.74217	2.45e-06	9.34e-05		C6H4orf54	-14.9123	1.38e-24	5.34e-22
SUSD3	5.67555	2.51e-06	9.56e-05		ANKRD23	-7.82277	3.49e-24	1.33e-21
DOCK2	4.78696	2.69e-06	0.000102		HRC	-7.0137	4.87e-24	1.81e-21
GMIP	3.32948	2.71e-06	0.000102		PPP1R3A	-15.1702	6.07e-24	2.22e-21
LOC104973760	6.62638	2.81e-06	0.000105		LOC112442545	-13.464	1.28e-23	4.59e-21
PGLYRP2	3.9773	3.02e-06	0.000113		DES	-8.98329	2.01e-23	7.04e-21
SLA2	3.90611	4.04e-06	0.000149		MYOZ2	-14.7037	2.12e-23	7.3e-21
EOMES	7.20205	4.23e-06	0.000154		DUSP13	-15.4385	2.52e-23	8.51e-21
SYTL1	4.09964	4.19e-06	0.000154		TRIM63	-11.9215	3.6e-23	1.2e-20
LOC112443240	4.59335	4.28e-06	0.000156		MYH2	-21.7784	4.26e-23	1.39e-20
WHRN	3.79987	4.5e-06	0.000163		TMOD4	-8.36347	5e-23	1.6e-20
LRRC8D	3.3317	5.1e-06	0.000182		SRPK3	-6.28267	7.34e-23	2.31e-20
SLA	4.36343	6.19e-06	0.000215		TNNT1	-13.3173	1.15e-22	3.57e-20
RUNX3	3.93262	6.19e-06	0.000215		MYOM1	-7.29474	1.49e-22	4.53e-20
CORO1A	4.16923	6.31e-06	0.000218		PPP1R27	-11.8726	2.1e-22	6.27e-20
C7	3.11031	6.4e-06	0.000221		RPL3L	-9.16249	3.74e-22	1.1e-19
CARD11	2.91997	7.05e-06	0.000241		SYNPO2	-4.96635	4.83e-22	1.4e-19
MFNG	2.43203	7.36e-06	0.00025		RAPSN	-14.5702	7.72e-22	2.2e-19
LOC112442664	7.20153	7.87e-06	0.000266		PEBP4	-9.68162	1.41e-21	3.96e-19
OLFM2	3.15839	8.12e-06	0.000273		VGLL2	-14.9089	1.98e-21	5.47e-19
CD53	4.38969	8.23e-06	0.000276		HOXD8	-4.6127	2.2e-21	5.98e-19
LOC100849237	3.38839	8.46e-06	0.000282		PERM1	-10.1517	2.34e-21	6.29e-19
SLC5A9	7.42171	8.51e-06	0.000283		SHISA2	-13.7263	3.66e-21	9.65e-19
DEFB4A	4.87473	8.65e-06	0.000287		MYBPC2	-8.66826	3.7e-21	9.65e-19
FAT2	6.07369	8.85e-06	0.000293		MYOM2	-14.3671	4.13e-21	1.06e-18
DNMBP	1.771	8.91e-06	0.000294		KLHL34	-15.1498	5.86e-21	1.48e-18
BIN2	4.37917	9.03e-06	0.000298		HOXC10	-11.9501	1.49e-20	3.72e-18
WAS	4.52293	9.83e-06	0.000323		LOC100848869	-11.5155	6.98e-20	1.72e-17
THBS2	1.98377	1.02e-05	0.000332		TNNI2	-10.5181	9.73e-20	2.37e-17
SEMA4F	1.62972	1.04e-05	0.000337		MYOD1	-13.7665	1.08e-19	2.55e-17
KAZN	2.91304	1.05e-05	0.00034		FBXL22	-7.25615	1.07e-19	2.55e-17
APOBEC3Z2	6.41401	1.06e-05	0.000342		RRAD	-5.93622	1.66e-19	3.88e-17
GALNT12	1.38581	1.07e-05	0.000345		PFKM	-7.58697	1.95e-19	4.51e-17
LOC112448805	8.32005	1.1e-05	0.000354		LOC101904397	-13.355	2.68e-19	6.12e-17
HCLS1	3.75344	1.12e-05	0.000359		PDE4C	-5.76987	3.05e-19	6.87e-17
LOC112445938	3.32508	1.13e-05	0.000363		LMOD3	-9.57524	7.62e-19	1.69e-16
LOC104975756	7.42486	1.15e-05	0.000367		ANKRD1	-10.667	1.15e-18	2.53e-16
IRF4	4.29671	1.17e-05	0.000371		ABRA	-13.0493	1.45e-18	3.16e-16
LOC107131694	7.088	1.18e-05	0.000374		PDLIM3	-6.19395	1.5e-18	3.19e-16
CD84	5.60529	1.24e-05	0.000389		MLF1	-4.91656	1.49e-18	3.19e-16
FASLG	6.83565	1.26e-05	0.000395		NEURL1	-9.19727	2.25e-18	4.71e-16
LOC112445065	7.47434	1.34e-05	0.000414		APOBEC2	-8.29014	6.23e-18	1.29e-15
NCF1	2.74812	1.34e-05	0.000414		TMEM233	-12.8907	7.49e-18	1.54e-15
SPN	4.23701	1.34e-05	0.000415		KY	-13.7479	7.97e-18	1.62e-15
MYO1G	3.38593	1.36e-05	0.00042		TNNT3	-8.50107	1.08e-17	2.17e-15
LOC112443011	6.52781	1.38e-05	0.000425		ASB12	-6.51844	2.35e-17	4.66e-15
PRKX	2.75869	1.44e-05	0.000442		ADPRHL1	-14.7715	2.41e-17	4.73e-15
SDS	3.07641	1.56e-05	0.000476		FLNC	-7.19326	3.24e-17	6.28e-15
LASP1	1.32089	1.64e-05	0.000496		LRRC39	-11.8078	3.64e-17	6.99e-15
JCHAIN	4.53171	1.69e-05	0.000511		MYO18B	-12.1625	3.74e-17	7.04e-15
GTSE1	2.4707	1.74e-05	0.000521		TXLNB	-10.3426	3.72e-17	7.04e-15
LOC618268	4.08028	1.79e-05	0.000534		DUPD1	-12.8076	5.02e-17	9.34e-15
DEF6	4.00598	1.87e-05	0.000557		LRRC30	-13.1492	5.99e-17	1.1e-14
SYK	3.82794	1.87e-05	0.000557		ZIC1	-12.0774	6.44e-17	1.18e-14
SLC36A1	1.59488	1.88e-05	0.000557		ATP1A2	-6.84024	6.85e-17	1.24e-14
MS4A8	4.43608	1.9e-05	0.000561		ASB15	-12.067	1.45e-16	2.59e-14
SKAP1	3.24262	1.9e-05	0.000561		MYOG	-12.3302	2.29e-16	4.06e-14
ARHGAP30	3.51226	2.03e-05	0.000596		LRRC14B	-10.6758	3.85e-16	6.76e-14
ZCWPW1	2.3726	2.03e-05	0.000596		MYH1	-21.9147	4.13e-16	7.17e-14
GFI1	6.24117	2.11e-05	0.000617		C28H10orf71	-10.7997	4.69e-16	8.04e-14
ACSL5	2.6549	2.14e-05	0.000625		PACSIN3	-5.6149	4.72e-16	8.04e-14
CR2	4.67155	2.2e-05	0.000637		BVES	-10.5403	5.03e-16	8.5e-14
TF	5.11007	2.27e-05	0.000655		SYPL2	-7.25508	5.15e-16	8.62e-14
ENPP2	2.15562	2.37e-05	0.000682		MRLN	-10.9841	5.52e-16	9.15e-14
RUNX2	2.60368	2.41e-05	0.000689		UNC45B	-10.8668	1.44e-15	2.36e-13
KIF21B	4.22407	2.42e-05	0.000691		JSRP1	-10.6456	1.93e-15	3.14e-13
FMO4	2.16966	2.57e-05	0.000733		TMEM38A	-5.6455	2.02e-15	3.26e-13
LAPTM5	3.54909	2.66e-05	0.000753		MYOM3	-8.67064	2.87e-15	4.55e-13
SH2D2A	4.6227	2.69e-05	0.00076		LOC112446350	-13.8084	2.97e-15	4.68e-13
GRP	4.55423	2.75e-05	0.000775		PDE4DIP	-6.69404	3.78e-15	5.9e-13
BLNK	4.27685	2.87e-05	0.000801		ANO5	-12.1897	4.66e-15	7.2e-13
KLHL35	7.80152	2.95e-05	0.00082		LMOD1	-5.35548	7.06e-15	1.08e-12
PMM2	1.87924	3e-05	0.000833		KCNA7	-12.5997	7.28e-15	1.11e-12
DENND2D	4.59392	3.01e-05	0.000834		RBM24	-5.82203	1.3e-14	1.96e-12
TRPM1	7.00314	3.08e-05	0.000849		CAVIN4	-8.75991	1.41e-14	2.1e-12
TACR2	2.22949	3.24e-05	0.000889		HHATL	-11.5182	2.08e-14	3.08e-12
LOC100848419	3.84649	3.33e-05	0.000906		KLHL33	-6.78891	2.75e-14	4.05e-12
TDRP	2.53665	3.34e-05	0.000906		RBM20	-6.28824	3.41e-14	4.98e-12
XPNPEP2	3.27317	3.51e-05	0.000948		MYH7B	-6.76651	4.71e-14	6.81e-12
SCN5A	8.06068	3.57e-05	0.000961		COX6A2	-8.09337	6.37e-14	9.16e-12
NRROS	2.35608	3.73e-05	0.000997		CAMK2B	-9.60963	6.87e-14	9.78e-12
LOC112445090	3.7672	3.81e-05	0.00101125		MYL3	-10.8347	7.78e-14	1.09e-11
INPP5D	3.30933	3.91e-05	0.00103442		MYL6B	-7.51672	7.68e-14	1.09e-11
TCF23	6.46196	3.92e-05	0.00103536		GRIP2	-3.54523	7.98e-14	1.11e-11
PRR5L	2.92372	4.01e-05	0.00105349		MAFA	-11.0506	8.26e-14	1.14e-11
CARD6	2.40849	4.09e-05	0.00107168		KCNJ12	-5.89958	9.02e-14	1.24e-11
LOC112443469	4.13315	4.18e-05	0.0010906		ASB18	-11.8528	9.4e-14	1.28e-11
DHCR24	2.2745	4.18e-05	0.0010906		ENHO	-5.30165	1.08e-13	1.45e-11
HMGB3	2.49998	4.34e-05	0.00112506		LOC104969105	-8.73396	1.3e-13	1.73e-11
PTPN6	3.31468	4.43e-05	0.00114517		SYNM	-4.40218	1.53e-13	2.02e-11
CTSZ	1.62594	4.47e-05	0.00115467		LOC513894	-7.87733	1.55e-13	2.03e-11
PIK3R5	2.61264	4.6e-05	0.00118117		CAND2	-5.33746	1.8e-13	2.35e-11
TMEM179	5.11607	4.66e-05	0.00119303		SPTB	-6.47023	1.97e-13	2.54e-11
PPT1	1.83643	4.68e-05	0.00119677		LDHA	-4.83532	2.14e-13	2.75e-11
TRGC3	5.01893	4.7e-05	0.0011992		CAV3	-10.1579	2.17e-13	2.76e-11
RASSF5	4.10479	4.82e-05	0.00122626		FBP2	-8.63943	2.55e-13	3.23e-11
LOC534578	3.56311	4.85e-05	0.0012303		PPM1J	-7.23362	2.98e-13	3.75e-11
PGA5	5.12125	4.91e-05	0.00124109		TNMD	-12.3553	3.37e-13	4.21e-11
RAC2	3.54856	4.92e-05	0.00124139		LINGO1	-5.60598	4.23e-13	5.25e-11
TNFAIP3	2.4318	5.12e-05	0.00128791		WNK2	-4.88941	6.75e-13	8.31e-11
LOC101904013	7.12664	5.42e-05	0.00135827		LOC508916	-11.9277	7.07e-13	8.65e-11
SGSH	1.45706	5.49e-05	0.00137233		THBS4	-8.00143	7.35e-13	8.94e-11
SLC25A35	2.64707	5.59e-05	0.00139287		JPH2	-8.89091	8.39e-13	1.01e-10
LOC112446756	7.21058	5.69e-05	0.00141197		KLHL38	-8.24125	8.4e-13	1.01e-10
TNF	6.813	5.7e-05	0.00141197		ITGB6	-12.1754	9.27e-13	1.11e-10
IQGAP2	2.00204	5.76e-05	0.00142429		COX7A1	-3.88625	1.21e-12	1.43e-10
LY9	4.33727	5.84e-05	0.0014404		EYA4	-9.29404	1.55e-12	1.83e-10
UBD	3.90567	6.25e-05	0.00152582		INSC	-9.10908	1.63e-12	1.91e-10
WDR93	2.42447	6.26e-05	0.00152582		LOC112441475	-8.75897	1.97e-12	2.29e-10
S100A8	6.99866	6.41e-05	0.00155587		SPEG	-5.81378	2.03e-12	2.35e-10
ATP1A1	1.24711	6.41e-05	0.00155587		PMP2	-25.8081	2.28e-12	2.61e-10
PLEK2	6.02397	6.46e-05	0.00156578		SMTNL1	-7.46082	2.41e-12	2.75e-10
LOC787770	6.65974	6.48e-05	0.00156723		HSPB2	-4.57722	2.45e-12	2.77e-10
PRSS42	2.70823	6.51e-05	0.00157318		SMCO1	-7.29306	2.69e-12	3.03e-10
SUSD1	2.83004	6.65e-05	0.00159998		LOC107131874	-10.5433	3.13e-12	3.51e-10
PPIL6	2.94261	7.09e-05	0.00169243		LOC112447745	-9.67302	4.25e-12	4.73e-10
SORL1	2.75717	7.15e-05	0.00170225		SMYD1	-15.5817	4.32e-12	4.78e-10
KIAA1324	5.6158	7.39e-05	0.00174699		JPH1	-9.11123	4.58e-12	5.03e-10
CD52	3.72961	7.95e-05	0.00186402		RRAGD	-4.3991	4.62e-12	5.04e-10
LOC101905821	6.72822	8.02e-05	0.00187279		SGCG	-9.31834	4.78e-12	5.19e-10
LOC104974144	3.56835	8.18e-05	0.00190326		ZIC4	-10.9576	4.89e-12	5.28e-10
C2H2orf72	5.61037	8.28e-05	0.00192083		XIRP2	-15.8951	4.98e-12	5.34e-10
FCGR2A	3.68289	9.05e-05	0.00208739		LOC104972733	-10.8327	5.13e-12	5.47e-10
NME1	1.54212	9.08e-05	0.00209213		DBNDD2	-3.77995	5.3e-12	5.62e-10
MARCKSL1	1.77183	9.39e-05	0.00215358		LOC112447739	-11.6754	5.41e-12	5.71e-10
MYO1F	2.85474	9.72e-05	0.00222246		KCNJ11	-7.34033	5.86e-12	6.14e-10
ADPGK	1.2768	9.84e-05	0.00224339		AKAP6	-4.3091	6.69e-12	6.97e-10
GLIPR1	3.41004	0.000101	0.00229153		MIR133A-2	-10.1585	6.78e-12	7.03e-10
ARHGAP4	2.79876	0.000101	0.00229153		STAC3	-6.56532	8.34e-12	8.6e-10
ABHD6	2.42516	0.000101	0.00229277		CNN1	-6.83312	8.74e-12	8.95e-10
NR5A2	2.67411	0.000103	0.00230867		LOC101904607	-7.80267	8.99e-12	9.16e-10
TEC	2.66964	0.000104	0.00234369		TCAP	-7.4616	1.15e-11	1.17e-09
TENM4	2.52353	0.000105	0.00234369		PPDPFL	-8.32346	1.32e-11	1.33e-09
LOC781951	8.12842	0.000108	0.00241135		ASB2	-5.75877	1.36e-11	1.36e-09
CBL	1.09112	0.000109	0.00243639		CRHR1	-10.3139	1.47e-11	1.47e-09
EBI3	2.30356	0.000112	0.0024922		GMPR	-5.22184	1.64e-11	1.62e-09
CDH20	3.58	0.000116	0.00256811		XIRP1	-10.0155	1.72e-11	1.7e-09
ABHD15	2.64204	0.000117	0.0025693		LOC112441774	-24.7061	1.86e-11	1.83e-09
NOL4L	1.34059	0.000122	0.00266884		LBX1	-11.6551	2.22e-11	2.17e-09
LOC101905505	6.19701	0.000124	0.00271044		IP6K3	-9.53867	2.85e-11	2.77e-09
CBX4	1.70518	0.000127	0.00276741		NIM1K	-9.04191	2.91e-11	2.81e-09
CD1D	3.21055	0.000131	0.00283158		LCN1	-24.3681	3.49e-11	3.35e-09
MYBL2	1.84563	0.000133	0.00286044		PLCD4	-5.07864	3.55e-11	3.39e-09
LYN	2.37217	0.000134	0.00287435		DCAF6	-3.28825	3.75e-11	3.56e-09
TERT	6.18081	0.000136	0.0029163		CIART	-3.47784	3.9e-11	3.68e-09
KIAA1211L	7.02198	0.000138	0.00295815		ACTA2	-5.63596	4.3e-11	4.04e-09
APOL3	3.44827	0.000143	0.00304655		NOL3	-4.07602	4.32e-11	4.04e-09
PVRIG	4.13176	0.000144	0.00306253		AK1	-4.68575	4.43e-11	4.12e-09
LOC100300760	2.19214	0.000145	0.00308876		LOC112444730	-10.7553	4.59e-11	4.25e-09
PARVG	3.7802	0.000153	0.00321983		NDRG4	-5.2679	4.94e-11	4.53e-09
FUCA2	1.5092	0.000158	0.0033229		PAX3	-22.0458	5.16e-11	4.7e-09
GABRG3	3.40057	0.000161	0.00337232		DUSP26	-9.59414	5.25e-11	4.74e-09
MKI67	3.98585	0.000162	0.00337625		CAMK2A	-6.97655	5.25e-11	4.74e-09
LY6E	3.99786	0.000165	0.00344201		SMTNL2	-5.56009	5.54e-11	4.97e-09
CEACAM1	1.8473	0.000167	0.0034747		IDH2	-3.13366	5.72e-11	5.12e-09
RPP25	7.51887	0.000168	0.0034906		TRDN	-10.6397	5.86e-11	5.22e-09
CDCP1	3.93869	0.00017	0.00352338		MIR2302	-24.0704	6.03e-11	5.34e-09
FUT7	2.87169	0.000173	0.00356192		PPP1R1A	-7.3076	6.25e-11	5.5e-09
CERS2	1.18402	0.000173	0.00356192		GADL1	-9.21476	6.94e-11	6.08e-09
GRK3	1.16917	0.000176	0.00362957		AQP4	-8.9892	8.04e-11	7.02e-09
COL9A2	7.33833	0.000182	0.00372878		CHMP4C	-3.84189	9.57e-11	8.31e-09
FERMT3	3.12725	0.000186	0.00380057		CACNG6	-14.3586	1.22e-10	1.05e-08
CFAP46	3.22609	0.000188	0.00384341		TUBA8	-7.1924	1.28e-10	1.1e-08
LOC112444279	3.16603	0.000189	0.00384556		IGFN1	-15.1878	1.34e-10	1.14e-08
SLC1A5	2.36539	0.000192	0.00389775		PTP4A3	-4.31847	1.43e-10	1.21e-08
LST1	2.24432	0.000192	0.00389775		HRASLS	-6.36873	1.61e-10	1.36e-08
ASIC1	6.46296	0.000195	0.00393596		MAP6	-9.06578	1.85e-10	1.56e-08
SYTL3	4.02778	0.000195	0.00393596		SGCA	-4.88479	1.95e-10	1.63e-08
CSF2RB	3.98587	0.000199	0.00400965		KANK1	-2.78522	1.95e-10	1.63e-08
ITGAD	4.50545	0.000201	0.00403056		HOXD1	-10.5382	2.09e-10	1.72e-08
ZNF275	1.16816	0.000205	0.00410606		SVIL	-4.33454	2.08e-10	1.72e-08
TMEM273	4.57805	0.000207	0.00414914		COBL	-7.05035	2.14e-10	1.76e-08
ELMO3	3.87998	0.000221	0.00438133		SRL	-7.2062	2.41e-10	1.97e-08
CNTNAP1	2.26672	0.000222	0.00440593		PGM1	-4.54488	2.83e-10	2.3e-08
GMFG	3.34415	0.000225	0.0044338		ART1	-8.25564	2.9e-10	2.35e-08
ICAM1	1.84647	0.00023	0.00452513		ZNF853	-3.98349	2.93e-10	2.37e-08
SAT1	1.68569	0.000233	0.00457307		FGFR4	-9.68231	3.2e-10	2.56e-08
LGALS9	1.61589	0.000233	0.00457927		MCHR1	-4.35517	3.34e-10	2.66e-08
SP140	2.84777	0.000234	0.00458359		LOC101907823	-10.876	3.63e-10	2.88e-08
XAF1	2.32851	0.000234	0.00458587		LOC112441493	-7.75693	4.32e-10	3.41e-08
MPDU1	1.01141	0.000235	0.00458982		BIN1	-4.20729	4.35e-10	3.42e-08
SPHK1	2.29495	0.000236	0.00460695		PPP1R14C	-7.38614	4.69e-10	3.67e-08
ITPKA	2.57725	0.000237	0.00461037		DMD	-3.54822	4.91e-10	3.83e-08
ATP13A4	5.17346	0.000238	0.0046248		HSPB6	-4.74995	5.07e-10	3.94e-08
LCP1	3.92505	0.000238	0.00462593		TAGLN	-5.46952	5.15e-10	3.98e-08
AIF1	2.69915	0.000241	0.00465684		KCNH2	-4.99206	5.31e-10	4.09e-08
DNASE1L3	3.23782	0.000245	0.00471919		LOC104974055	-9.28965	5.59e-10	4.28e-08
BCL2L10	6.6637	0.000246	0.00472664		ABLIM2	-4.84652	5.78e-10	4.41e-08
PIK3AP1	3.11279	0.000248	0.00476254		LOC616200	-3.77405	6.17e-10	4.69e-08
G0S2	3.31171	0.000249	0.00476566		FOXC2	-5.21799	6.23e-10	4.72e-08
AKNA	2.94041	0.000249	0.00476566		GAPDH	-4.07533	8.59e-10	6.44e-08
EAF2	4.19313	0.000249	0.00476709		CASTOR2	-5.47558	8.89e-10	6.64e-08
RAB11FIP4	2.59676	0.000258	0.00491078		PGPEP1L	-8.14121	1.01e-09	7.53e-08
SLC7A7	2.03547	0.000263	0.00500203		FOXP2	-7.80328	1.03e-09	7.65e-08
LOC112441663	4.85436	0.00027	0.00509668		SYNGR1	-2.75048	1.04e-09	7.68e-08
NMUR1	2.89494	0.000274	0.00516124		PARVB	-5.06058	1.11e-09	8.14e-08
LOC101906463	7.38569	0.000285	0.00536735		TRIM72	-13.3379	1.13e-09	8.25e-08
ACE2	2.71354	0.000291	0.00546292		MYOZ3	-7.40056	1.21e-09	8.76e-08
PCK1	3.18973	0.000292	0.0054706		HOXC9	-5.57644	1.22e-09	8.76e-08
PRF1	3.19311	0.000301	0.00561433		FEM1A	-4.82591	1.22e-09	8.76e-08
WC-7	5.658	0.000305	0.00566874		MYF6	-7.43947	1.24e-09	8.91e-08
ETS1	1.98939	0.000308	0.00572288		LOC112441863	-10.1758	1.29e-09	9.21e-08
PLCB2	4.2339	0.000311	0.00577184		NRIP2	-3.62244	1.48e-09	1.05e-07
ACOD1	5.07586	0.000312	0.00578087		LOC783497	-9.50196	1.77e-09	1.26e-07
GRIN3A	1.97094	0.000312	0.00578087		MYADML2	-13.7427	1.85e-09	1.31e-07
BTK	3.08009	0.000318	0.00585224		CAMK2G	-2.07525	2.26e-09	1.59e-07
LYPD3	3.23624	0.000321	0.00588937		ATP2A2	-4.14767	2.32e-09	1.62e-07
CFB	3.10496	0.000326	0.00597348		HOXA10	-9.75124	2.36e-09	1.64e-07
LOC101903265	6.9474	0.000331	0.00605424		MKX	-7.9745	2.35e-09	1.64e-07
PLEKHH1	4.95935	0.000335	0.0061189		ZNF750	-7.88459	2.44e-09	1.69e-07
TRAT1	4.87175	0.000343	0.00624355		APCDD1L	-8.70351	2.95e-09	2.04e-07
C1RL	4.46846	0.000343	0.00624355		SLC8A3	-4.47145	3.11e-09	2.14e-07
MDK	1.34992	0.000344	0.00624388		LMOD2	-13.4071	3.16e-09	2.17e-07
LOC506828	5.05696	0.000347	0.00629821		POPDC2	-7.0334	3.3e-09	2.25e-07
SLC6A6	2.07128	0.000349	0.00632604		C18H19orf47	-3.97814	3.45e-09	2.35e-07
BICDL1	2.29753	0.000352	0.00636921		LOC101905527	-10.8674	3.56e-09	2.42e-07
MYD88	1.37252	0.000354	0.00640767		FBXO32	-5.06126	3.8e-09	2.56e-07
PAPSS2	2.75766	0.000368	0.00661703		RCAN1	-1.8218	3.79e-09	2.56e-07
CD7	4.55212	0.00037	0.00664655		PHKA1	-4.18221	3.9e-09	2.61e-07
LOC104968993	4.92651	0.000371	0.00665662		LOC112445031	-5.99842	4.77e-09	3.19e-07
LOC101903165	3.65641	0.000371	0.00665662		PLPP7	-4.98178	5.3e-09	3.53e-07
SCPEP1	1.36255	0.000379	0.00677285		TOB1	-2.7718	6.31e-09	4.17e-07
LOC100337081	7.00298	0.000383	0.00682095		ASB5	-6.21436	6.77e-09	4.46e-07
GPR55	4.73468	0.000384	0.00684814		PDZRN3	-3.61639	7.44e-09	4.87e-07
IL16	3.16806	0.000389	0.00690049		RAMP1	-4.44265	1.04e-08	6.76e-07
NCKAP1L	3.28791	0.00039	0.00691686		TACC2	-4.23222	1.21e-08	7.82e-07
NKG7	2.4341	0.000393	0.00695279		LRRC2	-8.27911	1.61e-08	1.04e-06
C19H17orf67	6.5047	0.000397	0.0070028		ASB14	-3.67735	1.61e-08	1.04e-06
ADTRP	2.04362	0.000398	0.00701053		LOC112445823	-10.2406	1.75e-08	1.12e-06
ALDH1L1	3.99452	0.000399	0.00701664		LOC112442649	-6.11623	1.98e-08	1.27e-06
LOC112446725	4.78749	0.0004	0.00702083		HSPB8	-4.63493	2.01e-08	1.28e-06
THRSP	4.12039	0.000411	0.00718748		LRRN1	-10.8084	2.35e-08	1.49e-06
SMAGP	2.90559	0.00041	0.00718748		RBFOX1	-7.94023	2.56e-08	1.61e-06
ARL4C	2.27284	0.000417	0.00727751		C16H1orf21	-2.5777	2.55e-08	1.61e-06
LOC112447411	3.64764	0.00042	0.00732354		CACNB1	-3.99226	2.65e-08	1.66e-06
C4A	2.22819	0.00042	0.00732354		PRRT1	-8.11572	2.71e-08	1.69e-06
LOC104976232	6.88081	0.00042	0.00732541		ANGPTL5	-10.4156	2.73e-08	1.7e-06
LOC112444869	7.35328	0.000424	0.00737378		MYH11	-5.48143	2.76e-08	1.71e-06
FANCA	2.25846	0.000427	0.00740927		PPP3CB	-2.55492	2.76e-08	1.71e-06
LMO1	1.73504	0.000431	0.00747652		DCUN1D2	-4.17531	2.79e-08	1.72e-06
NUDT7	1.32098	0.000434	0.00750997		RAB12	-2.3391	3.1e-08	1.9e-06
LOC112443329	6.49652	0.000435	0.00751498		RAET1G	-9.74284	3.62e-08	2.21e-06
KCNA3	3.69447	0.000435	0.00751836		SLC9A2	-8.77022	3.63e-08	2.21e-06
LOC112441859	3.32034	0.00044	0.00757934		SLMAP	-3.6335	3.7e-08	2.24e-06
ACP5	2.62268	0.000442	0.00760522		MUSTN1	-3.49611	3.83e-08	2.31e-06
HCST	4.58102	0.000443	0.00761466		LOC521224	-2.34748	3.89e-08	2.34e-06
FYB2	3.10299	0.000444	0.00762545		CUTC	-3.23808	3.92e-08	2.35e-06
CHST2	1.80958	0.000446	0.00764999		LRRC72	-7.25646	3.96e-08	2.37e-06
PGM3	1.1325	0.000451	0.00771703		ACTG2	-6.35602	3.97e-08	2.37e-06
APBB1IP	2.59788	0.000455	0.00776329		PHF21B	-6.68168	4.1e-08	2.44e-06
CLDN15	2.82077	0.000461	0.00785829		ACACB	-7.39868	4.35e-08	2.57e-06
LOC504548	5.3769	0.000465	0.00791114		NEXN	-4.51432	4.94e-08	2.89e-06
MGC139164	2.7224	0.00047	0.00797286		RTN2	-6.02988	5.34e-08	3.11e-06
ZBTB37	2.57665	0.000482	0.00812673		LOC112442267	-8.3536	5.67e-08	3.29e-06
STK32C	2.10563	0.00049	0.00822457		GYS1	-4.21088	6.39e-08	3.69e-06
LOC104975811	5.51325	0.000493	0.00826604		EYA1	-8.32999	6.54e-08	3.76e-06
C1S	1.82075	0.000494	0.00826604		FSD2	-4.47423	6.57e-08	3.77e-06
TIMD4	4.88065	0.000494	0.00826606		SMARCD3	-2.81078	6.72e-08	3.84e-06
LRTM2	6.61679	0.000497	0.00830607		UBE2QL1	-4.73903	7.19e-08	4.08e-06
NAGA	0.990037	0.000502	0.00837535		SORBS2	-4.00388	7.15e-08	4.08e-06
ARHGEF18	2.34715	0.000516	0.00858108		TECRL	-8.92973	7.42e-08	4.19e-06
SRGAP1	1.58062	0.000518	0.00860852		ANK3	-4.84027	7.7e-08	4.33e-06
ADAMTS16	3.41124	0.00052	0.00862781		LGI2	-6.76282	7.74e-08	4.34e-06
SLC39A11	1.60584	0.000532	0.00879888		ASB4	-6.97969	7.81e-08	4.37e-06
FAM84A	3.65349	0.000534	0.0088218		LRP12	-2.02396	8.1e-08	4.52e-06
TFE3	1.17272	0.000536	0.00884276		CMBL	-3.11853	8.98e-08	4.98e-06
CDKN1C	2.91397	0.000539	0.00887901		SCN1B	-4.47453	9.1e-08	5.03e-06
LOC784297	1.60702	0.000539	0.00887989		LOC788915	-7.56063	9.18e-08	5.04e-06
PPP1R16B	2.088	0.000541	0.00889307		HOXD9	-3.95606	9.15e-08	5.04e-06
CLEC4G	4.1534	0.000542	0.00890167		YIPF7	-6.66433	9.63e-08	5.27e-06
CHST11	1.97187	0.000546	0.00893412		VIPR1	-3.72204	9.7e-08	5.3e-06
SDR16C5	5.78307	0.000547	0.00894328		CLCN4	-3.97177	1.13e-07	6.13e-06
CERKL	4.70467	0.00055	0.00897463		KCNMA1	-3.66335	1.18e-07	6.36e-06
S1PR4	4.24273	0.000559	0.00912745		USP2	-4.45718	1.25e-07	6.73e-06
NEK2	4.3328	0.000562	0.00915457		LOC101907641	-6.67876	1.26e-07	6.76e-06
MALT1	2.52614	0.000565	0.00918318		SMPX	-11.8323	1.32e-07	7.08e-06
AZGP1	2.99512	0.000568	0.00922148		TWF2	-2.62196	1.42e-07	7.62e-06
CLEC5A	2.1309	0.000571	0.0092599		MSS51	-3.65724	1.51e-07	8.04e-06
PTPRE	2.19616	0.00058	0.00936852		SSPN	-2.56373	1.51e-07	8.04e-06
GRAP	1.84075	0.00058	0.00936852		UBE2G1	-2.93808	1.53e-07	8.09e-06
WT1	12.652	0.000582	0.00938929		LOC112441884	-3.98083	1.58e-07	8.37e-06
FCGR2B	2.44508	0.000584	0.0094053		PKM	-3.81191	1.65e-07	8.71e-06
SAMSN1	3.18453	0.000586	0.00943164		KLF10	-2.24659	1.74e-07	9.14e-06
DOCK3	1.59965	0.000586	0.00943164		LOC112449110	-13.9144	1.85e-07	9.62e-06
PSD4	3.89462	0.00059	0.00948376		WFDC1	-3.5332	1.93e-07	9.98e-06
PFAS	1.56996	0.000593	0.0095192		S100A1	-3.64933	2.03e-07	1.05e-05
CD8B	4.36507	0.000595	0.00954616		AMIGO2	-3.71286	2.14e-07	1.1e-05
VAV1	3.30499	0.000596	0.00954616		LOC104975219	-9.03083	2.21e-07	1.13e-05
LIPE	2.88506	0.000599	0.00956663		NOS1	-6.4538	2.24e-07	1.15e-05
FAH	2.32492	0.000599	0.00956663		HLF	-1.71477	2.25e-07	1.15e-05
AMPD2	1.31367	0.0006	0.00956663		ST3GAL3	-2.65479	2.36e-07	1.19e-05
PLAT	1.68589	0.000603	0.00960584		NXN	-2.42118	2.63e-07	1.32e-05
KIF23	1.88279	0.000606	0.0096364		EEF1A2	-9.96303	2.76e-07	1.38e-05
TMSB10	2.03048	0.000624	0.00983348		TMEM51	-2.57427	2.75e-07	1.38e-05
AP3B2	4.13858	0.00063	0.00990992		SEMA6C	-4.93077	2.82e-07	1.41e-05
ZNF296	3.53426	0.000634	0.00994781		PDLIM1	-2.21043	2.9e-07	1.44e-05
RASGRP1	3.69183	0.000635	0.00995541		KLHL23	-4.68143	2.92e-07	1.45e-05
LPXN	3.09815	0.000635	0.00995642		SYNC	-2.57992	2.95e-07	1.45e-05
GPR1	2.37445	0.000637	0.00997919		UTP11	-1.54642	2.94e-07	1.45e-05
CD69	6.43325	0.000641	0.0100121		LOC104975848	-6.83958	2.98e-07	1.46e-05
IL2RB	3.71626	0.00064	0.0100121		DSTN	-4.48148	3.03e-07	1.49e-05
XYLT1	2.03077	0.000648	0.010087		CALM3	-3.09921	3.18e-07	1.55e-05
DSP	4.20782	0.000649	0.0100931		LOC100295728	-12.3899	3.23e-07	1.57e-05
SHKBP1	1.23262	0.000651	0.0101053		GOLGA7B	-4.43398	3.67e-07	1.78e-05
SLC25A5	2.80521	0.000655	0.0101579		DESI2	-1.44092	3.75e-07	1.81e-05
UNC13A	7.19491	0.000671	0.0103622		AGL	-4.18555	3.83e-07	1.84e-05
CLMP	1.58447	0.000676	0.0104186		SUSD5	-6.04255	3.87e-07	1.86e-05
LDAH	1.65762	0.000678	0.0104412		ADCY2	-6.48011	3.94e-07	1.89e-05
AP1G2	1.30624	0.000689	0.0105864		ANOS1	-2.72266	4.04e-07	1.93e-05
LOC100297676	2.94021	0.000694	0.01065		PKIA	-6.03347	4.23e-07	2.01e-05
UPK3B	2.353	0.000698	0.0107022		B3GAT1	-3.68201	4.24e-07	2.01e-05
LOC618076	4.03361	0.000712	0.0108633		LOC112441512	-9.4291	4.33e-07	2.03e-05
LOC101907943	3.30929	0.000715	0.0108877		EPM2A	-4.96523	4.3e-07	2.03e-05
ITGB2	2.93454	0.000715	0.0108877		ASB16	-6.06111	4.36e-07	2.04e-05
TNFRSF10D	1.46229	0.000723	0.0109844		NANOS1	-6.12738	4.4e-07	2.05e-05
LRRC46	6.27277	0.000726	0.0110138		HAND1	-10.0371	4.68e-07	2.18e-05
CIDEA	3.24404	0.000727	0.011016		ITGB1BP2	-3.11659	4.71e-07	2.19e-05
CXCL3	3.56782	0.000731	0.0110729		LOC107132603	-6.71492	4.79e-07	2.22e-05
SLC6A20	3.44753	0.000736	0.0111265		LOC112441490	-8.84018	5e-07	2.3e-05
LEP	3.12454	0.000753	0.011342		SYNPO	-4.84122	4.99e-07	2.3e-05
RASA3	1.82772	0.000763	0.0114691		MAS1	-6.62154	5.14e-07	2.36e-05
LOC112442215	5.07023	0.000768	0.0115209		ALPK3	-5.14586	5.28e-07	2.42e-05
NFKBIZ	2.01033	0.000772	0.0115577		TMEM255A	-3.87141	5.46e-07	2.49e-05
ZNF12	1.32121	0.000784	0.011724		LOC104975274	-8.28764	5.69e-07	2.58e-05
SOCS3	3.17025	0.000796	0.0118665		LOC112449311	-9.142	5.72e-07	2.59e-05
MYO7A	2.14082	0.000797	0.0118818		PPP1R12B	-2.94468	5.82e-07	2.63e-05
LIMD2	2.40188	0.000803	0.011957		FAM131B	-4.14049	5.98e-07	2.69e-05
LOC101903385	2.28608	0.000807	0.0119987		SLC29A2	-3.81437	6.05e-07	2.72e-05
CCDC36	2.52227	0.000818	0.0121441		LRRC20	-3.63691	6.25e-07	2.8e-05
CABLES1	1.49478	0.000847	0.0125371		INHBA	-5.10443	6.38e-07	2.85e-05
ABHD17C	1.50327	0.000849	0.0125456		PDLIM7	-2.5066	6.56e-07	2.92e-05
HSD3B1	6.12811	0.000861	0.0126698		PLN	-6.41891	6.71e-07	2.96e-05
LOC112441879	4.96303	0.000872	0.0128024		CORO6	-5.88306	6.67e-07	2.96e-05
MCEMP1	4.86798	0.000876	0.0128377		HMCN2	-4.9839	6.69e-07	2.96e-05
LOC781304	11.6825	0.000876	0.0128412		COQ10A	-4.00924	6.87e-07	3.03e-05
TGOLN2	1.13656	0.000878	0.0128469		FOXD1	-5.3452	7.02e-07	3.09e-05
CHEK2	1.48652	0.000885	0.0129285		MLLT11	-3.95026	7.31e-07	3.2e-05
FKBP11	1.67678	0.000892	0.0130121		CAP2	-5.19171	7.73e-07	3.38e-05
GOT1L1	4.3362	0.000923	0.0133931		KCNG2	-5.2584	8.07e-07	3.52e-05
CHAF1B	2.06178	0.000924	0.0133931		PPP1R14A	-4.50554	8.43e-07	3.64e-05
ABHD14B	0.986618	0.00093	0.0134655		CARNS1	-3.86686	8.61e-07	3.71e-05
IGCGAMMA	8.49577	0.000932	0.0134858		ZFAND5	-2.21186	8.88e-07	3.82e-05
LOC112445418	6.49308	0.000936	0.0135139		SRF	-2.84381	9.82e-07	4.2e-05
PBLD	2.03571	0.00095	0.0136769		KCTD15	-1.99404	9.97e-07	4.26e-05
LOC784007	1.80315	0.000955	0.0137334		FLNA	-3.61844	1.02e-06	4.34e-05
NOSTRIN	1.40563	0.000963	0.0138223		COL13A1	-5.27837	1.08e-06	4.57e-05
ZBP1	2.51275	0.000973	0.0139434		YBX3	-3.98787	1.11e-06	4.68e-05
GPR84	8.01763	0.000991	0.0141617		ATP1B4	-10.888	1.15e-06	4.84e-05
CERK	1.33986	0.000995	0.0141996		USP13	-5.5413	1.16e-06	4.89e-05
C2	3.52312	0.001	0.0142607		LOC104973830	-7.48777	1.17e-06	4.93e-05
SEMA4A	3.3459	0.0010034	0.0142802		SGCD	-5.94057	1.19e-06	5e-05
LAT2	2.89898	0.00100256	0.0142802		LOC104970868	-8.32108	1.21e-06	5.07e-05
LOC101902211	1.59037	0.00100441	0.0142802		DPYSL5	-8.00733	1.22e-06	5.08e-05
CCDC150	2.17746	0.00100895	0.0143224		BZW2	-2.54372	1.24e-06	5.16e-05
DPEP3	6.24527	0.00101089	0.0143387		SCN4B	-6.18394	1.31e-06	5.43e-05
IPCEF1	3.34184	0.00101726	0.0143875		MACROD1	-4.11955	1.34e-06	5.53e-05
LOC112449098	7.884	0.00102499	0.0144601		METTL21C	-6.92771	1.36e-06	5.58e-05
ULK4	1.62127	0.00102686	0.0144752		CEP85	-3.89944	1.35e-06	5.58e-05
IFI30	2.43104	0.00103774	0.0146173		TBX15	-7.16174	1.44e-06	5.9e-05
TRPV2	1.72019	0.00104469	0.0146925		FHL1	-3.49207	1.46e-06	5.97e-05
WDR19	1.33022	0.0010547	0.0148218		ALPK2	-5.02671	1.47e-06	6e-05
GSDMB	2.47797	0.00106241	0.0148851		PDLIM5	-3.63571	1.47e-06	6e-05
LOC104973383	7.6564	0.00106868	0.0149466		TFRC	-3.95829	1.5e-06	6.11e-05
CKMT1A	7.49035	0.00106819	0.0149466		SNTA1	-5.40065	1.53e-06	6.21e-05
POLA2	2.12034	0.00107187	0.0149595		CHRNA10	-6.891	1.55e-06	6.3e-05
CD5L	2.44524	0.00107515	0.0149937		LOC101904691	-5.60382	1.64e-06	6.61e-05
LOC112446632	6.3321	0.0010948	0.0152329		SEL1L3	-3.78826	1.64e-06	6.61e-05
PLPP5	0.918898	0.00109765	0.0152609		PPP1R3F	-2.71267	1.65e-06	6.65e-05
SLCO4A1	3.32754	0.00111543	0.0154726		GPRC5C	-3.00077	1.66e-06	6.66e-05
ATAT1	1.61806	0.00112382	0.0155772		RILPL1	-2.70348	1.71e-06	6.84e-05
LOC112449172	2.43697	0.00112969	0.0156466		ANK1	-5.97679	1.74e-06	6.95e-05
PSMB8	2.12711	0.0011342	0.0156853		SCHIP1	-4.69276	1.74e-06	6.95e-05
SLC38A10	1.18229	0.00114942	0.0158838		TRIM55	-7.56246	1.87e-06	7.4e-05
LOC100848225	2.88241	0.00116556	0.0160946		SPECC1	-2.87474	1.87e-06	7.4e-05
KIF9	3.02486	0.00116732	0.0160946		LOC101903199	-8.61983	1.98e-06	7.78e-05
MPEG1	2.13345	0.00116732	0.0160946		COX17	-2.33541	2.01e-06	7.89e-05
RTN4R	2.33185	0.00117166	0.0161179		SNTB1	-3.18322	2.03e-06	7.94e-05
PIK3R6	2.23197	0.00117142	0.0161179		ANKRD2	-5.00145	2.08e-06	8.09e-05
NFKBIE	1.51834	0.00117139	0.0161179		SMIM19	-1.48142	2.09e-06	8.12e-05
TBL2	1.17905	0.00118206	0.0162241		PPP1R3C	-2.54992	2.16e-06	8.36e-05
ITGA4	4.65188	0.00118456	0.0162463		ANAPC15	-1.73597	2.22e-06	8.57e-05
INSIG1	1.59634	0.00119154	0.0163298		MAB21L1	-5.31519	2.24e-06	8.61e-05
SPTAN1	1.3648	0.00119378	0.0163482		PDZRN4	-6.69003	2.25e-06	8.63e-05
FMNL1	2.41553	0.00119657	0.0163741		ALDOA	-4.24655	2.25e-06	8.63e-05
DRAM1	1.49922	0.00121232	0.0165523		FHL3	-5.43913	2.34e-06	8.95e-05
LOC112443199	4.88198	0.00122485	0.0166941		CLIC5	-3.14858	2.42e-06	9.23e-05
LOC112444773	4.27875	0.00122405	0.0166941		EN1	-5.24292	2.59e-06	9.82e-05
CD37	3.13461	0.00122544	0.0166941		FHOD3	-5.12974	2.61e-06	9.9e-05
ADRB3	4.34079	0.00122973	0.0167075		RGS5	-4.20014	2.75e-06	0.000103
LOC101902154	2.48329	0.0012301	0.0167075		FAM189A2	-4.01861	2.82e-06	0.000105
ZAR1L	1.36987	0.00122929	0.0167075		EFHD1	-3.96836	3.09e-06	0.000115
LAIR1	3.20616	0.00125137	0.0169459		PFKFB4	-3.84939	3.3e-06	0.000123
SPRED2	0.942791	0.00125068	0.0169459		SAMD4A	-2.86725	3.53e-06	0.000131
CPXM1	2.44531	0.00125245	0.016948		HOMER2	-3.43746	3.75e-06	0.000139
CMIP	1.63557	0.00125388	0.0169548		TUBA4A	-5.55166	3.87e-06	0.000143
GZMA	6.57053	0.00125862	0.0169937		TPI1	-3.00118	4.01e-06	0.000148
TDH	5.73389	0.001266	0.0170585		LRRC10B	-5.91513	4.04e-06	0.000149
TSKS	4.06021	0.0012662	0.0170585		ANGPTL1	-3.10899	4.07e-06	0.00015
ASAH2	7.36874	0.00128373	0.0172297		PLS1	-6.16317	4.21e-06	0.000154
WDFY4	3.18746	0.00129329	0.0173022		DNAJA4	-2.35835	4.34e-06	0.000158
TBC1D21	5.29186	0.00130052	0.0173793		TMEM38B	-4.43371	4.37e-06	0.000159
ODF3L2	3.74831	0.00130345	0.0173808		KLHDC3	-2.44875	4.63e-06	0.000167
PADI1	3.43898	0.00130349	0.0173808		DUSP3	-2.6159	4.84e-06	0.000174
FBP1	2.81444	0.00130201	0.0173808		LOC101907174	-2.72525	4.97e-06	0.000179
SP6	7.12066	0.00130504	0.0173888		LOC104973263	-8.32544	5.06e-06	0.000181
NUDT5	1.30763	0.0013103	0.0174334		CHRNE	-2.87288	5.03e-06	0.000181
LOC104972622	4.5652	0.00131195	0.0174426		MIR133B	-8.29107	5.22e-06	0.000186
NCF2	3.89838	0.00131758	0.0175048		TMOD1	-5.07174	5.23e-06	0.000186
LOC112442976	5.36881	0.00132154	0.0175164		FXR1	-2.32697	5.3e-06	0.000188
POU2F2	3.13782	0.00132141	0.0175164		ZNF641	-2.62874	5.38e-06	0.000191
TRADD	0.967105	0.00132771	0.0175626		TMEM182	-6.22791	5.52e-06	0.000195
GATA5	4.3263	0.00133395	0.0176323		MYH6	-5.28183	5.51e-06	0.000195
FDXACB1	3.09167	0.00134593	0.0177778		AGBL1	-12.5949	5.56e-06	0.000196
RALGPS2	2.62189	0.00134915	0.0178075		CRYAB	-4.64346	5.71e-06	0.000201
EPSTI1	2.10496	0.00135188	0.0178176		GPR157	-3.90969	5.85e-06	0.000206
RIPK3	2.18474	0.00136019	0.0179143		CHRDL2	-8.49282	6.01e-06	0.00021
LOC100852077	3.85988	0.00136374	0.0179294		DDIT4L	-4.48581	5.99e-06	0.00021
TBXAS1	2.97904	0.00137832	0.0180786		HOXA9	-3.34271	6e-06	0.00021
LOC101907133	3.44769	0.00138014	0.0180856		LOC112448022	-9.90596	6.1e-06	0.000212
TSSK6	5.796	0.00138847	0.0181817		IPO13	-2.80021	6.06e-06	0.000212
NCAPH	2.45555	0.00139209	0.0181899		LOC100848027	-5.63108	6.32e-06	0.000218
ZC3HAV1	2.07901	0.00139119	0.0181899		CABP1	-5.01049	6.42e-06	0.000221
SPRN	1.8641	0.0013913	0.0181899		PPP2R3B	-3.06971	6.47e-06	0.000222
MAP3K8	2.75047	0.00140392	0.0183182		PROB1	-4.98788	6.69e-06	0.000229
RHNO1	1.47228	0.00140938	0.0183763		CYB5R1	-2.81129	6.67e-06	0.000229
IL10RA	1.85582	0.00143622	0.0186729		VIT	-4.37299	6.83e-06	0.000233
ESYT1	1.44456	0.00144073	0.0187182		SLC6A1	-3.98909	7.35e-06	0.00025
RCL1	1.15032	0.00146106	0.0189553		CALN1	-3.71822	7.4e-06	0.000251
CELF6	2.98828	0.00147032	0.0190618		LOC112442546	-7.46098	7.44e-06	0.000252
GMEB1	1.20635	0.00147649	0.0191283		SMTN	-3.40669	7.9e-06	0.000266
ABHD1	2.30424	0.00148273	0.0191683		TMEM159	-2.02628	8.14e-06	0.000273
SH2B3	1.22439	0.00148157	0.0191683		DOK5	-3.36867	8.42e-06	0.000281
GRINA	0.830525	0.00148652	0.0192037		ATF4	-2.28466	8.41e-06	0.000281
NLRC5	2.09813	0.00149523	0.0192777		PRKAG3	-5.09464	8.46e-06	0.000282
PARP10	1.14542	0.00149542	0.0192777		SCN4A	-6.43254	9.7e-06	0.000319
CACNA1F	6.75685	0.00151247	0.01947		HIF1AN	-2.95427	9.71e-06	0.000319
KDR	1.71871	0.00152707	0.0196217		FRMD3	-3.31808	9.9e-06	0.000323
EXOC3L1	1.56102	0.00153344	0.0196705		DYRK1B	-2.80467	9.87e-06	0.000323
SRGAP2	1.21327	0.00153663	0.0196975		CILP2	-5.312	1.01e-05	0.000331
LOC618416	2.77248	0.00155006	0.0198279		CSRP1	-3.64935	1.03e-05	0.000335
RAB29	1.63827	0.0015551	0.0198646		PGM5	-2.50288	1.09e-05	0.000351
B3GNT5	2.77722	0.00156273	0.0199481		NPEPL1	-2.51873	1.13e-05	0.000363
SCIMP	3.72622	0.00159115	0.0202825		HABP2	-9.39462	1.16e-05	0.00037
TNFRSF9	6.74117	0.00159542	0.0203085		LOC112447363	-6.86094	1.16e-05	0.000371
IL17REL	3.91944	0.00160654	0.0204358		BAG2	-2.3037	1.18e-05	0.000373
CDON	1.71003	0.00160947	0.0204588		PLCL1	-2.05692	1.18e-05	0.000373
FCER1G	2.24775	0.00161436	0.0205067		GYG1	-2.50925	1.18e-05	0.000374
PDP2	2.2455	0.00164994	0.020915		RAB3A	-2.2955	1.19e-05	0.000375
PTK2B	2.61538	0.0016596	0.0209936		LOC104974455	-3.88631	1.21e-05	0.000381
LOC101905041	1.64418	0.00165859	0.0209936		INPP5A	-2.02097	1.22e-05	0.000384
EPB41	1.38902	0.00167051	0.0211023		MPP7	-4.87985	1.29e-05	0.000402
LOC783926	6.80719	0.00167762	0.0211708		PSMD7	-1.29508	1.29e-05	0.000403
LOC112447472	5.57935	0.00167989	0.0211724		SLC16A3	-3.58886	1.32e-05	0.00041
JAKMIP3	1.99587	0.0016807	0.0211724		NT5C1A	-9.76831	1.32e-05	0.000411
PHF24	2.21837	0.00169825	0.0213493		ASB11	-2.5722	1.37e-05	0.000423
PITPNB	1.10821	0.00169747	0.0213493		BRINP3	-9.62332	1.38e-05	0.000424
RFTN1	1.99012	0.00171715	0.0215424		POLE3	-1.20451	1.42e-05	0.000435
SOCS1	2.08473	0.0017305	0.0216949		LOC100848883	-3.63135	1.48e-05	0.000452
C1R	1.61647	0.00173459	0.0217313		MAPRE3	-2.53615	1.55e-05	0.000473
PLXNC1	3.42237	0.00173769	0.0217402		MYBPC1	-12.7506	1.6e-05	0.000486
NCF4	3.77831	0.00174388	0.0217878		SETBP1	-1.54113	1.61e-05	0.000488
DUSP6	1.82047	0.00175104	0.0218472		KCNA5	-4.4429	1.63e-05	0.000493
IL27RA	1.62746	0.0017502	0.0218472		WIPI1	-2.72458	1.66e-05	0.000502
HECW2	1.67726	0.00175301	0.0218569		ECSIT	-2.49352	1.7e-05	0.000511
STK10	1.72017	0.00176042	0.0219343		RCAN2	-4.65962	1.72e-05	0.000518
IRF1	1.18968	0.00176777	0.0219808		DTNA	-4.84158	1.77e-05	0.000529
KCTD14	2.57022	0.00178186	0.0221108		PGP	-2.62092	1.8e-05	0.000537
EFNA5	1.77599	0.00178997	0.0221963		WNT9B	-5.52237	1.89e-05	0.000561
COTL1	1.89861	0.00179299	0.0222037		KCNC4	-4.01095	1.99e-05	0.000589
DMBT1	3.5293	0.00179848	0.0222433		TRIM7	-2.93185	2.01e-05	0.000593
PHACTR1	1.63148	0.00179864	0.0222433		STRIP2	-3.28229	2.03e-05	0.000596
FOXP3	2.03754	0.00180463	0.0222876		GRIK5	-1.69497	2.03e-05	0.000596
MMP14	1.94822	0.00180466	0.0222876		ISCA1	-1.2403	2.14e-05	0.000624
NFKBID	1.84563	0.00182514	0.0224948		CSDE1	-1.87346	2.17e-05	0.000632
INSRR	3.14784	0.00186112	0.0228765		TSG101	-1.15478	2.18e-05	0.000632
FYN	1.74795	0.00186471	0.0229051		CLIP1	-2.53694	2.22e-05	0.000643
LOC112443444	3.38982	0.00187128	0.0229329		NEK11	-6.47197	2.23e-05	0.000645
NLRP12	5.95978	0.00187643	0.0229564		LOC112445512	-8.2052	2.32e-05	0.000669
THEMIS	8.27495	0.00188997	0.0230911		RNF207	-4.91154	2.37e-05	0.000681
LOC112446013	1.93009	0.00189674	0.0231583		LOC785036	-7.1624	2.4e-05	0.000687
MBNL3	3.32485	0.00190414	0.0232153		KBTBD13	-7.58515	2.49e-05	0.000712
ARIH2OS	1.93595	0.00192328	0.0233658		FOXO6	-4.45152	2.58e-05	0.000734
LOC112441650	8.21878	0.00192975	0.0233735		LGALSL	-1.8014	2.58e-05	0.000734
CBLN3	3.47422	0.00192848	0.0233735		CA14	-9.4449	2.63e-05	0.000747
OSMR	1.76442	0.00193892	0.0234691		LOC104971329	-6.97582	2.74e-05	0.000772
LOC112445419	4.59553	0.00196713	0.0237318		SOX11	-6.19554	2.73e-05	0.000772
S100A9	4.88905	0.00197213	0.0237607		C23H6orf106	-2.93429	2.76e-05	0.000775
MAN2B1	1.27424	0.00197198	0.0237607		LOC100140431	-2.75754	2.77e-05	0.000777
TRARG1	2.67622	0.00198965	0.0239011		GKAP1	-2.79988	2.8e-05	0.000786
RERG	1.3625	0.00199788	0.0239758		MYL9	-3.54528	2.82e-05	0.000788
CCL4	3.71184	0.00200327	0.0240248		TEAD4	-3.57429	2.89e-05	0.000806
LOC104970830	6.61826	0.00201679	0.0241551		PPFIBP2	-1.92325	2.94e-05	0.000819
ZFR2	6.66273	0.00203416	0.0243312		PNCK	-6.31702	2.96e-05	0.000823
LOC112447136	8.00403	0.00205608	0.0245612		CPNE6	-8.12587	3.03e-05	0.000836
CCDC194	3.26275	0.00207076	0.024692		DACT3	-3.22524	3.02e-05	0.000836
TYROBP	2.69236	0.00207109	0.024692		LOC112446771	-7.86669	3.2e-05	0.000879
LOC101905099	4.24239	0.00207486	0.0247208		DKK3	-3.33842	3.2e-05	0.00088
DDHD2	1.44606	0.00208238	0.0247942		HEY2	-4.86746	3.28e-05	0.000897
GNA15	2.56316	0.00210385	0.0249737		POPDC3	-4.47806	3.28e-05	0.000897
LOC112445442	5.55712	0.00211128	0.0250403		USP25	-2.33752	3.3e-05	0.0009
OTUB2	1.21952	0.00212246	0.0251401		SPX	-2.46696	3.31e-05	0.000902
APOBR	1.63931	0.0021328	0.0252298		ALKBH5	-2.46649	3.32e-05	0.000903
LIM2	6.83765	0.00215529	0.0254135		SMYD2	-2.7572	3.41e-05	0.000923
GPR171	3.91083	0.00215277	0.0254135		LOC101902425	-8.89598	3.44e-05	0.000932
ADAM11	2.70189	0.00216009	0.0254536		FITM1	-2.99794	3.49e-05	0.000942
LOC104972787	6.16784	0.00216508	0.0254959		CTNNA3	-4.94811	3.65e-05	0.000981
ICAM5	3.6907	0.00216879	0.0255067		C1QTNF7	-3.0158	3.67e-05	0.000985
CARHSP1	1.6403	0.00216803	0.0255067		SLC27A1	-2.17222	3.67e-05	0.000985
LOC618737	1.72513	0.00217477	0.0255441		FXYD3	-4.06277	3.68e-05	0.000987
SDCBP	0.997203	0.00217828	0.0255688		FAM129A	-2.55581	3.7e-05	0.00099
MDFI	2.63446	0.00218055	0.0255791		ARIH2	-2.49276	3.76e-05	0.00100302
NPHP4	1.60655	0.00219758	0.0257457		MYL4	-4.46234	3.78e-05	0.00100716
NTNG2	2.60187	0.00220391	0.0258033		SLC6A17	-4.54291	3.81e-05	0.00101125
LOC101905248	5.7993	0.00220699	0.0258228		BFSP1	-5.32428	3.82e-05	0.0010131
DAPK1	1.97585	0.00221219	0.025867		HPSE2	-7.71402	3.86e-05	0.00102135
LOC508459	4.83914	0.00221939	0.0259346		LOC104971255	-7.18218	3.95e-05	0.00104139
ICOSLG	1.87999	0.00222804	0.026019		FAM174A	-2.07846	4e-05	0.00105345
CXHXorf65	6.71899	0.00223234	0.0260359		SHISA4	-3.21175	4.02e-05	0.00105579
ADRA1A	1.44622	0.00224286	0.0261085		TEAD3	-2.49048	4.03e-05	0.00105687
SLIT2	2.61241	0.00224992	0.0261573		FREM2	-9.28206	4.19e-05	0.00109234
KLRD1	3.76665	0.00225394	0.0261874		PBXIP1	-1.3997	4.21e-05	0.00109518
VWA5A	1.49571	0.00225789	0.0262165		CST6	-2.69572	4.22e-05	0.00109722
GPR132	2.75646	0.00226125	0.0262388		FBXO31	-2.89333	4.34e-05	0.00112506
ADCYAP1R1	2.32702	0.00226817	0.0263025		C8H9orf3	-1.7169	4.49e-05	0.00115964
TMBIM7	5.46954	0.00227487	0.0263438		CADM2	-7.33612	4.55e-05	0.00117185
CTSO	2.28533	0.00229529	0.0265325		HCFC1R1	-2.72826	4.59e-05	0.00118089
LOC509283	1.95877	0.00231327	0.0266728		TGFB3	-3.03986	4.6e-05	0.00118117
IL10RB	1.60732	0.00231206	0.0266728		GOLGA4	-2.29772	4.69e-05	0.00119693
CSF2RA	2.28332	0.00233335	0.0268377		GAB2	-2.75701	4.76e-05	0.00121196
ARRB2	2.18872	0.00233493	0.0268377		LOC100295585	-6.96178	4.84e-05	0.00122998
ARHGEF3	1.64999	0.00233379	0.0268377		MYLK4	-8.94325	4.91e-05	0.00124109
SLC39A9	1.15253	0.00233681	0.0268425		DNAJB5	-3.89618	4.91e-05	0.00124109
GABRD	6.31487	0.00235502	0.0269896		LOC112448537	-8.29011	5.07e-05	0.00127825
LOC112448045	4.45349	0.00235703	0.0269896		PGK1	-2.06564	5.22e-05	0.00131192
DNAH9	3.82376	0.00235536	0.0269896		LOC107131598	-7.61511	5.28e-05	0.00132528
IFT52	1.66882	0.00235565	0.0269896		LRRFIP1	-1.6066	5.43e-05	0.00135864
MOB3A	1.68622	0.00238487	0.027206		PNRC1	-2.00392	5.51e-05	0.00137437
MELK	3.86232	0.00240247	0.0273384		PHKB	-2.47467	5.61e-05	0.00139682
SPOCD1	5.85768	0.00242607	0.0275554		SLN	-10.2634	5.66e-05	0.00140689
LOC751811	4.56644	0.00242856	0.0275665		BCL7A	-2.33522	5.71e-05	0.00141312
TFAP2E	6.72569	0.00244696	0.0277063		AKTIP	-1.55623	5.86e-05	0.00144489
HCK	2.0707	0.0024526	0.027753		MSRB3	-2.25529	5.87e-05	0.00144534
LOC107131209	2.21275	0.00245498	0.0277627		TTC9	-3.16628	5.91e-05	0.00145285
VSIG4	2.6877	0.00246297	0.0278358		STBD1	-3.3794	5.98e-05	0.0014671
SLAMF8	3.54514	0.00247933	0.0280006		RNASE13	-2.06097	5.98e-05	0.0014671
RASEF	2.24536	0.00249087	0.0280469		CWC15	-1.33483	6.17e-05	0.00150954
STOML1	0.902099	0.00249731	0.0281021		ZCCHC12	-5.44051	6.25e-05	0.00152582
AOC1	2.3614	0.00249937	0.0281078		PHKG1	-3.17936	6.31e-05	0.00153592
CMTM3	1.50538	0.00250506	0.0281545		MAPKAPK2	-2.64894	6.32e-05	0.00153592
TMEM42	1.26148	0.00251053	0.0281813		NEFM	-6.8524	6.55e-05	0.00157964
KLRB1	6.73426	0.0025141	0.0281867		AGPAT5	-2.63516	6.57e-05	0.00158262
NFYA	0.910876	0.00253203	0.0283354		GAMT	-2.69349	6.67e-05	0.00160306
NEK6	1.13971	0.00253381	0.0283379		DIO2	-7.26213	6.9e-05	0.00165659
LOC781663	2.17575	0.0025441	0.0284182		TMEM35A	-3.74857	6.91e-05	0.00165659
ABCA10	2.30212	0.00255867	0.0285461		RXFP2	-5.76001	7.01e-05	0.00167706
EMILIN2	2.24954	0.00257756	0.0287206		SYNGR2	-2.16066	7.09e-05	0.00169243
WDR11	0.942524	0.00257905	0.0287206		LOC112449339	-8.08699	7.14e-05	0.00170225
ARHGDIB	1.98032	0.00260886	0.0289995		SPARCL1	-2.84008	7.16e-05	0.0017039
LOC112445756	4.55137	0.00263679	0.0292437		METTL11B	-9.02872	7.18e-05	0.00170427
C1QB	2.44723	0.00263641	0.0292437		PRX	-4.08615	7.18e-05	0.00170427
KIF24	2.0304	0.00263724	0.0292437		PPM1B	-2.00681	7.2e-05	0.00170483
GPAM	2.90836	0.00264504	0.0293124		MPPED2	-3.28765	7.27e-05	0.00172106
RBM47	2.72825	0.00267815	0.0296091		LOC112448021	-9.18833	7.48e-05	0.0017648
MTMR12	1.31138	0.0026783	0.0296091		HSPB3	-4.61418	7.61e-05	0.00179416
MAST3	2.22316	0.00270444	0.0298208		GPR20	-5.63832	7.62e-05	0.00179421
MEGF6	2.18803	0.00270505	0.0298208		MCU	-1.74535	7.64e-05	0.0017958
AKR1A1	1.07488	0.00270563	0.0298208		LRRC28	-1.73889	7.79e-05	0.00182919
SLC1A3	2.2147	0.00272677	0.0300357		UCHL1	-4.89891	7.99e-05	0.00187145
PLIN1	2.72517	0.0027292	0.0300426		MAP2K6	-2.60742	8.02e-05	0.00187279
ANG	1.5974	0.00273069	0.0300426		BHLHE41	-1.9029	8.05e-05	0.00187686
VAV3	2.13957	0.00274485	0.0301438		ITGA7	-2.52131	8.08e-05	0.00188189
LRBA	0.776633	0.00276162	0.0303097		KLHDC8B	-2.40346	8.2e-05	0.00190521
GLI3	2.51109	0.00279922	0.0306487		LOC112447828	-6.32175	8.35e-05	0.0019345
RNASET2	1.36503	0.00281816	0.0308005		CCDC102B	-7.62676	8.73e-05	0.00202012
LOC616840	6.21295	0.00283608	0.0309593		DRAP1	-1.7685	8.81e-05	0.00203659
IGHG1	7.0478	0.00284274	0.0310134		FOXC1	-3.67932	9.03e-05	0.00208464
LOC101907357	6.45422	0.00286241	0.0311927		VLDLR	-2.71384	9.1e-05	0.00209213
LOC101903087	8.10323	0.002868	0.0312143		SLC25A4	-3.28476	9.32e-05	0.00214172
LOC107131323	1.31939	0.00287532	0.0312437		COMP	-5.09862	9.44e-05	0.00216345
CMTM6	0.71667	0.00288493	0.0313239		LOC100848011	-2.06812	9.46e-05	0.00216461
SEC14L4	7.15842	0.00289106	0.0313717		RAD23A	-1.85651	9.78e-05	0.00223326
MIR1291	3.77167	0.0029058	0.0315129		KLHL40	-8.53773	9.98e-05	0.00227262
PPP1R18	1.39734	0.00293377	0.0317596		LOC112443736	-6.14273	0.0001	0.00227848
CFI	3.25589	0.00295265	0.031945		TNC	-3.73236	0.0001	0.00227848
LOC112449590	3.01485	0.00297863	0.0321689		GAREM2	-2.37828	0.000101	0.00229153
FOLR2	2.38644	0.0029777	0.0321689		LOC112448454	-4.23959	0.000102	0.00229917
BOLA-DMA	1.74318	0.0029756	0.0321689		CHRNG	-9.01566	0.000102	0.00230867
FAM25A	2.4413	0.00299502	0.0322882		PTPMT1	-1.73402	0.000103	0.00231504
KCNN4	2.42617	0.00299593	0.0322882		ZRANB1	-1.52527	0.000104	0.00233454
CLSTN3	2.86146	0.00302104	0.0324663		HDAC11	-2.75527	0.000107	0.00240552
ANPEP	2.1806	0.00301998	0.0324663		KCNAB1	-4.57192	0.000108	0.00241616
LOC112444164	1.41876	0.00302219	0.0324663		CSDC2	-3.68747	0.00011	0.00243908
LOC112442704	3.46597	0.00304021	0.0324738		LOC107131541	-8.92677	0.000112	0.00248307
TIAM1	2.6049	0.00303582	0.0324738		UBE2D1	-3.03587	0.000113	0.00249748
TRIB3	2.53496	0.00302905	0.0324738		CACNA1C	-1.95518	0.000113	0.00249748
ESPL1	2.31427	0.00303169	0.0324738		MSANTD3	-1.71688	0.000113	0.00249748
CTSC	1.65542	0.00305304	0.0325485		SYN1	-3.12078	0.000116	0.00256356
LAMC3	5.18778	0.00305957	0.032599		GAL3ST3	-4.64195	0.000116	0.00256885
ADCY7	2.35404	0.00306721	0.0326424		LOC101908154	-4.55595	0.000117	0.0025693
LOC101904012	4.19252	0.00307659	0.0327112		C15H11orf52	-5.64787	0.000117	0.00257269
RGL1	1.2531	0.00308215	0.032744		PFDN1	-1.74807	0.000118	0.00258292
RASSF2	2.34577	0.00308547	0.0327602		BOLL	-8.14763	0.000119	0.00261289
CYBB	2.47553	0.00310026	0.032879		MAP1A	-2.94603	0.000123	0.0026933
LBP	2.42165	0.00310798	0.0329416		TPPP2	-5.53824	0.000124	0.00271473
CMTM7	1.76041	0.00310977	0.0329416		GDF11	-3.5118	0.000125	0.00272286
SYNDIG1L	6.61582	0.00311678	0.0329775		PIP4K2B	-2.413	0.000126	0.00273725
LOC112447819	5.43694	0.00312442	0.0330181		ADCY9	-2.74187	0.000126	0.0027394
TLR7	2.95676	0.00312729	0.0330181		LOC104970809	-6.81106	0.000129	0.00279749
C1QC	2.58263	0.00312786	0.0330181		LYL1	-2.48355	0.000129	0.00279955
USP18	1.31303	0.00314739	0.0331859		DTNBP1	-1.72756	0.00013	0.00281126
ACSS3	1.6144	0.00315746	0.0332537		PALLD	-2.2515	0.000133	0.00286269
HASPIN	3.23596	0.00316378	0.0332818		MIR133C	-7.36499	0.000133	0.00287238
TMEM151A	3.85129	0.00320093	0.0336531		TM6SF1	-2.48933	0.000134	0.00287435
LOC101906397	3.31877	0.00320396	0.0336656		FRY	-2.37747	0.000134	0.00287435
TNFRSF25	1.69243	0.00322841	0.033903		NT5M	-1.86187	0.000137	0.00293909
CYB5RL	1.2655	0.00323776	0.0339621		MLXIP	-3.25891	0.000138	0.00294855
SHC2	2.52299	0.00324229	0.0339901		NEURL2	-4.02105	0.000139	0.0029583
TLR5	2.38236	0.00330868	0.0346262		MAZ	-2.16811	0.000139	0.0029583
TBC1D2B	1.44038	0.00331283	0.0346498		MPZ	-8.40512	0.000147	0.00311015
ELOVL6	3.54832	0.00331634	0.0346667		TIGD4	-5.85888	0.000147	0.00311015
LGALS3BP	1.84935	0.00334322	0.0348877		MICAL3	-2.43104	0.000147	0.00311368
DRC1	3.05836	0.00337618	0.0351914		NET1	-2.2924	0.000149	0.00315141
AP1S1	1.13043	0.00343271	0.0356516		PLCD3	-1.88732	0.000153	0.00321983
CDH24	1.90321	0.00347481	0.0360546		FAM71E1	-3.59169	0.000154	0.00325128
GOLGB1	0.884006	0.00348988	0.0361904		LOC529823	-6.8592	0.000155	0.00327108
ABCB1	1.99151	0.00349526	0.0362256		UNC80	-8.41595	0.000157	0.00329824
TNFSF8	3.25378	0.00353392	0.0365424		ZFP91	-2.21944	0.000158	0.0033229
TMEM268	1.43298	0.00353784	0.0365424		PPP1R9A	-1.57095	0.00016	0.00335388
HAVCR2	1.77028	0.00354888	0.0366149		TFEB	-1.89646	0.000165	0.00343431
DUOX2	4.07395	0.00355544	0.0366618		FKBP4	-1.82376	0.000165	0.00344201
LCN2	5.05158	0.00357314	0.036782		RMND5A	-1.8632	0.000167	0.0034747
CDH2	3.76779	0.00357285	0.036782		MYOCD	-4.65276	0.000171	0.00354986
FAM110A	1.68778	0.00357986	0.0368303		COX7B	-1.69034	0.000172	0.00355381
C4BPA	10.7015	0.00362116	0.0371833		LOC101908359	-8.75921	0.000177	0.00364261
APOE	2.25424	0.00362232	0.0371833		KIAA1671	-2.10055	0.000178	0.00366093
LOC112442840	5.2468	0.0036338	0.0372383		VDAC3	-2.02433	0.000179	0.00366895
ADORA1	2.3292	0.00364896	0.0373517		ANKRD6	-2.29906	0.000183	0.00374673
IKBKE	2.13013	0.00366503	0.0374611		PLEC	-3.2536	0.000184	0.00375721
ALPK1	1.36865	0.00366581	0.0374611		C1QL1	-5.94472	0.000185	0.00377627
PARD6B	6.2627	0.00367594	0.0374839		LOC531692	-8.89592	0.000189	0.00384556
GJB6	2.89766	0.00368411	0.0375049		GRTP1	-2.70489	0.000192	0.00389775
TBC1D5	0.999618	0.0036886	0.0375049		PPM1A	-1.88868	0.000193	0.00391951
MR1	1.33646	0.00369076	0.0375059		FBLIM1	-1.85693	0.000195	0.00393596
RIDA	1.68679	0.00369461	0.0375215		HDHD3	-1.4885	0.000196	0.00394864
ERAP1	1.26396	0.00369641	0.0375215		CLDN19	-8.98137	0.000197	0.00397356
LOC107132664	5.0069	0.00375335	0.0380406		PPP1R3D	-1.47349	0.000198	0.00397948
VGF	4.79347	0.00375589	0.0380406		LOC104976236	-8.88476	0.000201	0.00403056
KLRK1	3.17818	0.00375584	0.0380406		RNF34	-1.90077	0.000203	0.00406969
BOLA-DRA	2.07672	0.00377169	0.0381795		TMCO3	-2.44818	0.000208	0.00416005
RFWD3	1.30771	0.00379984	0.0384005		UBR3	-2.79609	0.000209	0.00417229
PYCARD	2.10998	0.00382917	0.0386375		GANC	-2.52511	0.000212	0.00422215
RAD51	1.6522	0.0038291	0.0386375		LOC101903873	-8.78737	0.000213	0.0042397
BOLA-NC1	1.89755	0.00383576	0.0386564		LRRFIP2	-1.8722	0.000214	0.00426545
LOC787714	4.21568	0.00384132	0.0386911		KCNB1	-4.46631	0.000215	0.00427119
SCAMP5	2.56298	0.00386099	0.0388677		CNMD	-1.79762	0.000221	0.00438133
TALDO1	1.9209	0.00386824	0.0389192		LOC101904510	-8.64569	0.000223	0.00440886
DOK2	2.1985	0.00387302	0.0389458		RAD23B	-1.75582	0.000223	0.00440886
SCO1	0.846796	0.00387826	0.038977		LOC101909384	-3.47745	0.000224	0.00443064
ADAP1	1.38181	0.00388568	0.0390087		FBXW4	-1.93236	0.000225	0.0044338
LOC112446761	5.73655	0.00392134	0.0392745		EMG1	-1.66715	0.000232	0.00456703
LOC100847850	1.64023	0.00392724	0.0392745		PRKACA	-1.51208	0.000235	0.00458982
EPB41L4A	0.995396	0.00392647	0.0392745		KEAP1	-2.18659	0.000235	0.00459408
LOC112441810	2.71061	0.00393867	0.0393673		MEST	-1.83679	0.000238	0.00462433
ABCA9	1.57247	0.00396825	0.0396195		FOXL1	-6.54981	0.000239	0.00463387
TP53INP1	2.35604	0.00397444	0.0396379		CACNA1S	-7.48352	0.000239	0.00463731
CYB561A3	1.20023	0.00404337	0.0401645		MAP7D1	-2.05395	0.000242	0.00466697
LOC100847890	1.94463	0.00405011	0.0401948		LOC101902283	-5.03514	0.000243	0.00468795
SLC35F2	3.15567	0.00406624	0.0402672		LOC104975597	-8.78954	0.000243	0.0046889
NUP188	1.08503	0.00407717	0.0403317		WDR73	-1.38877	0.000246	0.00472664
MLKL	2.47196	0.00408563	0.0403716		TOM1	-1.96032	0.000247	0.00474889
UCP2	1.55817	0.0041373	0.0407173		UGP2	-1.75529	0.000253	0.00482945
ATP9B	1.1922	0.00414178	0.0407279		FHL5	-4.54774	0.000257	0.00490169
TFEC	3.27605	0.00414675	0.0407548		TMEM11	-1.43938	0.000261	0.00496113
TBX21	3.05346	0.00415557	0.040813		KCNMB1	-2.46546	0.000262	0.00499014
UMPS	1.11047	0.00415715	0.040813		MKNK2	-2.04215	0.000264	0.00501795
CYP1B1	2.60903	0.00420123	0.0412014		FEM1C	-2.61126	0.000266	0.0050421
NKG2A	6.12273	0.00420432	0.0412096		GOT2	-2.35373	0.000266	0.0050421
CLNK	7.24091	0.00421227	0.0412432		USP38	-1.89398	0.000266	0.0050421
IL17RE	2.58613	0.0042197	0.0412495		VAPA	-1.66221	0.00027	0.00510076
LOC512005	2.45904	0.00423103	0.0413381		CDNF	-5.76171	0.000276	0.005197
LOC100140873	4.18133	0.00424309	0.0413894		MAPRE2	-1.42407	0.000278	0.00522634
QPCT	1.63341	0.00424267	0.0413894		ATP2B2	-3.35346	0.000287	0.00538808
SH3BP1	2.50602	0.00425208	0.0414549		MEF2D	-2.25082	0.000292	0.00546712
BASP1	1.8811	0.00426315	0.0415407		SIX4	-5.12101	0.000296	0.00553995
CRLF3	1.86196	0.00428014	0.0416839		TRAK1	-2.22512	0.000296	0.00553995
ADH6	6.30493	0.0042969	0.0418248		POLB	-1.91352	0.000299	0.00558316
GATA3	2.14615	0.00430245	0.0418565		AMOT	-2.29519	0.000303	0.00564633
CLEC9A	7.04495	0.0043078	0.0418741		WASHC1	-1.88116	0.000308	0.00572288
CPT1C	1.91034	0.00430885	0.0418741		VWA7	-3.57253	0.00031	0.00575413
TXNL4B	1.13098	0.00434461	0.0421767		FAM160A1	-3.17342	0.000313	0.00578307
UNC93B1	1.46957	0.00436451	0.0423024		SUSD2	-2.19969	0.000314	0.00580247
EDEM2	1.2873	0.00437106	0.0423434		FHOD1	-2.57019	0.000316	0.00582028
ACSS2	2.81173	0.00438171	0.0424015		THAP11	-1.56599	0.000316	0.00582028
MYRF	3.59358	0.00438699	0.04243		MYO18A	-3.13002	0.000318	0.00585224
DBNL	1.18607	0.00439112	0.0424475		CIPC	-2.06078	0.000319	0.00586532
LOC101906167	3.11646	0.00442093	0.0426904		MT3	-5.41616	0.00032	0.0058803
KYNU	3.13577	0.00443027	0.0427354		NTN4	-3.72409	0.000331	0.00605424
NSMF	1.34293	0.00442924	0.0427354		MROH5	-5.76323	0.000333	0.00608394
TDP1	2.34069	0.00444696	0.0428737		AIMP1	-1.38877	0.000342	0.0062385
TIMP4	1.97556	0.00446983	0.0430259		SAMD11	-3.75889	0.000346	0.00628711
ASAP1	1.5553	0.00451538	0.0434186		COPS4	-1.54918	0.000356	0.00642194
TMEM71	3.74626	0.0045461	0.043668		LOC112449091	-8.0963	0.000358	0.00645388
MIR2373	5.31398	0.00457012	0.0438525		AARSD1	-1.14252	0.00036	0.00648407
CCNB2	3.91235	0.00458762	0.0439511		LOC112447811	-3.3993	0.000365	0.006574
LOC613822	3.44275	0.0046277	0.0442446		NREP	-1.27413	0.00037	0.00664655
WDHD1	2.00741	0.00462796	0.0442446		LOC101904740	-5.6587	0.000376	0.00673214
SYNGAP1	1.98907	0.0046314	0.0442543		FAM166A	-4.8875	0.000381	0.00681239
CENPE	4.3902	0.00465127	0.0443976		SLC25A11	-1.90318	0.000382	0.00681732
SWAP70	1.19923	0.00465524	0.0444123		FOXJ2	-1.69519	0.000387	0.00689536
ATP2A3	2.25225	0.00466701	0.0445013		PHEX	-6.93431	0.000388	0.00690049
BCAT1	3.5525	0.00469973	0.0447198		SRRM4	-7.89812	0.00039	0.00691648
LOC101906546	1.61322	0.00470937	0.0447648		C19H17orf113	-2.29566	0.000393	0.00695279
RCC2	0.996956	0.00474533	0.0450596		SLC16A6	-3.89137	0.000395	0.00697793
WNT5A	1.91003	0.00474813	0.0450627		PNMT	-4.57114	0.000398	0.00701053
LOC614269	7.75377	0.00475309	0.0450864		PRDM16	-2.77799	0.000398	0.00701053
LOC527744	3.17234	0.00477954	0.045217		MEMO1	-1.80078	0.0004	0.00702083
CD14	2.01255	0.004782	0.045217		KCNA6	-4.06753	0.000401	0.00702563
ADA2	3.01986	0.00478685	0.0452185		LOC538679	-6.51572	0.000415	0.00725274
LOC112443811	5.91619	0.0048171	0.0454102		LOC104970145	-3.49846	0.000421	0.0073291
SH2D7	3.11894	0.00481239	0.0454102		METRN	-3.39365	0.000427	0.00740927
TMEM176A	2.66686	0.00483286	0.0455117		EIF4A2	-1.31933	0.000434	0.00750997
SEC11C	0.741314	0.00483064	0.0455117		LOC101904097	-5.76021	0.000436	0.00752804
IL17D	2.3547	0.00486353	0.0457533		RNF7	-1.24284	0.000441	0.00760122
ACAP1	2.3874	0.00486928	0.0457838		RYR3	-1.86645	0.000443	0.00761466
PPARG-TSEN2	1.63764	0.00487882	0.0458498		LOC104974944	-8.58251	0.000449	0.00768374
FBXO46	1.16927	0.00488328	0.0458682		CRY1	-1.27418	0.00045	0.0076949
CD163	2.33997	0.00489252	0.0459312		PHOSPHO1	-3.49121	0.000452	0.00771867
MTHFS	1.11368	0.0048957	0.0459375		YTHDF1	-2.14105	0.000455	0.00776329
LOC112448153	3.35934	0.00492739	0.0461873		FAF1	-1.37973	0.000464	0.00789566
FBXO24	2.32993	0.00493572	0.0462179		LOC100847376	-1.93658	0.000467	0.00793997
CSF1R	2.07248	0.00493567	0.0462179		USP28	-1.9808	0.000468	0.00794784
CXCL12	1.27417	0.00495606	0.0463608		LOC100335190	-2.98101	0.000473	0.00800721
ACACA	2.44702	0.00498533	0.0465401		MYH4	-9.08473	0.000475	0.00804003
HEPH	1.32698	0.00498544	0.0465401		CILP	-2.79601	0.000476	0.00804439
MOV10	1.0322	0.00499827	0.0466177		CHRNB1	-2.44168	0.000476	0.00804479
TCF21	4.46595	0.00502503	0.0468139		LOC107131715	-6.62437	0.000479	0.00808471
LOC112446427	2.24736	0.00504114	0.04694		CNBP	-1.4674	0.000482	0.00812673
CIDEC	2.67023	0.0050659	0.0470984		NPY1R	-5.13856	0.000485	0.00816086
UHRF1	2.34167	0.00508756	0.0472757		MYF5	-5.92455	0.000487	0.00818938
ROBO2	2.25041	0.00510198	0.0473614		NCAM1	-4.6305	0.000489	0.00821902
SELPLG	2.37568	0.00515328	0.0477405		ITGA3	-1.8393	0.000494	0.00826604
LOC101906676	1.24922	0.00516085	0.0477658		NDUFB7	-1.53677	0.000503	0.0083945
FBXL14	0.931142	0.00516125	0.0477658		ZNF32	-1.22449	0.00051	0.00849988
VSIG10L2	6.15309	0.0051727	0.0478475		LOC618664	-5.37889	0.000518	0.00861024
LRRK1	1.72648	0.00517967	0.0478877		LOC104972699	-5.60018	0.00052	0.00862401
CD86	2.61034	0.00522143	0.0482249		KIF1C	-3.03241	0.000528	0.00874363
ZNF473	1.44309	0.0052313	0.0482915		GPD2	-2.3293	0.000531	0.00878641
LOC112441910	4.6052	0.0052584	0.0484927		METTL21E	-5.7825	0.000537	0.0088504
ESPN	2.14242	0.00526799	0.0485397		ZIC5	-7.1755	0.000544	0.00892275
HFE	1.03865	0.00527507	0.0485727		CACNG4	-3.6253	0.000544	0.00892275
PTGR1	1.39881	0.00532004	0.0489127		HSF1	-1.8685	0.000544	0.00892275
LOC785933	5.74985	0.00534564	0.0490739		CPE	-3.76542	0.000546	0.00893895
ASGR2	2.60873	0.0053594	0.0491755		MAPK6	-2.34459	0.000563	0.00917643
KIF20A	2.24607	0.00538458	0.0493568		MAF1	-1.67045	0.000565	0.00918318
MLXIPL	2.08787	0.00541886	0.0496212		LOC101903402	-1.89135	0.000566	0.00919216
GRB7	3.08315	0.00543019	0.0497		FGF11	-3.05311	0.000574	0.00930039
PSMC3IP	2.46146	0.00544451	0.0497811		RASSF3	-1.77619	0.000576	0.00932372
LOC101905593	1.27263	0.00545309	0.0498039		MRVI1	-2.20972	0.00058	0.00936852
TMCO1	1.22893	0.00545734	0.0498039		LOC104975906	-6.08595	0.000599	0.00956663
CERS4	2.38533	0.00546785	0.0498446		SH3RF2	-5.48737	0.0006	0.00956663
SUV39H1	1.58879	0.00546558	0.0498446		SORT1	-1.85379	0.000599	0.00956663
TRIM10	6.85704	0.00548182	0.0499353		DIP2C	-1.5904	0.000602	0.00959705
SP140L	2.77236	0.00548328	0.0499353		SUCLA2	-2.18461	0.000604	0.00961339
					STOML2	-1.24475	0.000608	0.00965971
					OBSL1	-2.79981	0.000611	0.00968901
					ABCF2	-2.28727	0.000613	0.0097135
					EGLN1	-1.97858	0.000614	0.00972579
					ACVR2B	-2.18573	0.000616	0.00975303
					PSME4	-1.87225	0.000617	0.00975341
					OPTN	-1.94718	0.000622	0.00982138
					LOC104969628	-8.44101	0.000623	0.00982411
					ABCC9	-2.12628	0.000626	0.00986629
					MAP3K20	-2.34696	0.000628	0.00987689
					CCNG1	-1.92665	0.000631	0.00992173
					MBP	-2.1396	0.000641	0.0100133
					MFN2	-2.0551	0.000643	0.0100299
					INO80C	-1.15398	0.000643	0.0100317
					USP47	-1.44984	0.000649	0.0100931
					STX18	-0.957	0.000651	0.0101053
					KCMF1	-1.64245	0.000652	0.0101088
					SALL4	-6.30627	0.000661	0.01024
					SGCB	-1.88146	0.000664	0.0102738
					MBD3	-2.4717	0.000665	0.0102805
					LOC101907588	-5.11097	0.000674	0.0103952
					PITX2	-5.35117	0.000677	0.0104322
					PADI2	-3.33855	0.000684	0.0105244
					SMIM11A	-1.46127	0.000696	0.0106808
					HRH2	-3.35505	0.000699	0.0107022
					VTCN1	-8.57327	0.000708	0.0108349
					HTR2B	-5.27946	0.00071	0.0108497
					REPIN1	-2.30495	0.000712	0.0108633
					SSBP2	-1.21245	0.000714	0.0108877
					FXR2	-1.94622	0.000722	0.0109842
					LONRF1	-1.60109	0.000723	0.0109844
					FABP3	-2.75076	0.000731	0.0110729
					TEX2	-1.76843	0.000737	0.0111369
					CNKSR1	-3.25066	0.000741	0.0111847
					SLC35F1	-2.98102	0.000746	0.0112607
					ECPAS	-2.00454	0.000747	0.0112607
					RNF144B	-2.02721	0.000759	0.0114164
					IVNS1ABP	-1.81895	0.000764	0.011478
					P3H2	-2.05192	0.000767	0.0115124
					PSTPIP2	-3.16512	0.00077	0.0115362
					ELK1	-2.06765	0.000784	0.011724
					PDHX	-1.65588	0.000785	0.0117313
					DYNC1LI1	-0.91213	0.00079	0.0117938
					MAPK4	-3.85866	0.000804	0.0119615
					NDUFA5	-1.72305	0.000814	0.0120981
					LOC107132636	-8.6038	0.000824	0.0122193
					DHDH	-2.68644	0.000825	0.0122223
					ULBP27	-3.79713	0.000846	0.0125216
					ITGA8	-4.50957	0.000849	0.0125456
					KLHL21	-2.28969	0.000851	0.0125644
					KLHL30	-4.1029	0.000854	0.0125977
					DLGAP4	-1.90934	0.000859	0.0126512
					STRADB	-2.25702	0.000863	0.0127
					LOC101905940	-5.86066	0.000866	0.0127289
					TMEM252	-3.67747	0.00087	0.01278
					TP53I11	-2.30978	0.000883	0.0129099
					LOC112448075	-3.28968	0.000891	0.0130105
					LRIG1	-1.45701	0.000892	0.0130105
					YBX1	-1.2896	0.000894	0.0130213
					MSRA	-2.21423	0.000896	0.013037
					MAPT	-4.19522	0.00091	0.0132314
					FBXL4	-1.67804	0.000913	0.0132697
					MEF2C	-1.98113	0.00092	0.0133549
					SHOX2	-3.38291	0.00093	0.0134655
					PRKG2	-5.27191	0.000934	0.0135017
					ZBTB18	-2.34227	0.000941	0.0135788
					FILIP1L	-1.72485	0.000947	0.0136447
					RAB31	-1.70795	0.000947	0.0136447
					CASZ1	-2.67814	0.000963	0.0138223
					MAST2	-2.04175	0.000962	0.0138223
					TP63	-4.87196	0.000972	0.0139379
					ST7	-1.20272	0.000983	0.0140814
					MITF	-1.78241	0.000987	0.014118
					MTUS1	-2.47846	0.000991	0.0141619
					NPY5R	-6.52253	0.00100423	0.0142802
					GET4	-1.77048	0.00100536	0.0142825
					PARD3	-2.19918	0.00101748	0.0143875
					ATXN7L2	-1.89368	0.00101657	0.0143875
					HOXD3	-1.57251	0.00101622	0.0143875
					NDUFV2	-1.52998	0.00102032	0.0144165
					PYGO1	-2.39386	0.00102376	0.0144538
					NDUFB4	-1.64985	0.00104343	0.0146861
					LOC101906569	-5.14292	0.0010573	0.0148356
					UBXN1	-1.37033	0.0010571	0.0148356
					RWDD1	-1.63826	0.00106246	0.0148851
					WSB2	-1.59105	0.00106931	0.0149466
					CLCN1	-7.28331	0.00107069	0.0149544
					PPP1R3B	-1.79476	0.00108252	0.015085
					PIGC	-1.29574	0.00108362	0.0150887
					LOC112445511	-6.5183	0.00110994	0.01542
					H19	-3.1101	0.00111199	0.0154367
					WDTC1	-2.23873	0.00113181	0.0156642
					PPP2R3A	-2.52592	0.00117262	0.0161188
					PSMD1	-1.0519	0.00117931	0.0161986
					MAPK12	-2.4706	0.00120612	0.0164924
					KIF1B	-1.62917	0.00121011	0.0165346
					OR51E1	-3.68579	0.00122982	0.0167075
					ZFHX3	-1.57361	0.00123445	0.0167453
					ST13	-0.931106	0.00123471	0.0167453
					KEH36_r02	-1.92204	0.00125862	0.0169937
					CS	-1.46647	0.00126623	0.0170585
					FOXD2	-3.67506	0.0012685	0.0170765
					CBX1	-1.0965	0.0012696	0.0170788
					EIF3J	-1.51098	0.00127951	0.0171994
					KPNA3	-2.34351	0.00128049	0.0171998
					SMIM5	-2.25406	0.0012846	0.0172297
					SLC25A12	-1.96843	0.00128706	0.01725
					CCDC9B	-1.78529	0.0012903	0.0172807
					LOC104971683	-7.68623	0.0012938	0.0173022
					LOC104975158	-8.05744	0.00130604	0.0173894
					ATP5MC1	-1.97162	0.00132019	0.0175164
					LYSMD1	-1.4687	0.0013223	0.0175164
					TEAD1	-2.11792	0.00132467	0.0175351
					ADSSL1	-3.79025	0.00135182	0.0178176
					EEF2K	-1.7562	0.00136158	0.0179196
					LOC112442336	-7.3007	0.00136429	0.0179294
					PABPC4	-1.59786	0.00136947	0.0179845
					AJM1	-3.9225	0.00137861	0.0180786
					BAG3	-1.98517	0.0013988	0.0182645
					LOC112448846	-5.99934	0.00142556	0.0185741
					PCBP1	-1.36514	0.00142823	0.0185955
					UQCRQ	-1.63716	0.00143419	0.0186599
					DST	-1.66471	0.00145505	0.0188908
					RNF150	-1.73985	0.00148201	0.0191683
					MELTF	-4.28996	0.00148898	0.0192219
					CCDC43	-1.27497	0.00150223	0.0193518
					ARHGEF25	-1.95653	0.00151714	0.0195164
					CARM1	-1.86007	0.00152748	0.0196217
					KBTBD12	-7.58338	0.00152965	0.0196357
					NDUFB10	-1.25502	0.00154377	0.0197752
					GLYATL3	-6.57927	0.00154588	0.0197884
					RHOBTB1	-2.46258	0.00155298	0.0198514
					PAIP1	-1.63404	0.00157079	0.0200369
					MAX	-1.54981	0.00159358	0.0202992
					FAM13C	-1.86779	0.00164416	0.0208707
					LOC100295347	-1.78815	0.00164858	0.0209123
					HACD1	-3.09591	0.00165592	0.0209761
					NPEPPS	-1.04181	0.00166395	0.0210341
					DMAC2	-1.68472	0.00167825	0.0211708
					CRLF1	-2.89209	0.00169076	0.0212844
					ESRRG	-7.8329	0.00170478	0.0214167
					SLC25A42	-2.32001	0.00171222	0.0214953
					CRAT	-2.51073	0.00173691	0.0217402
					DLG2	-3.30072	0.00174352	0.0217878
					GALNT14	-4.12662	0.00176206	0.0219397
					HDGF	-1.61097	0.00176481	0.021959
					LOC100848282	-4.50613	0.00177079	0.0219885
					DVL1	-2.22413	0.00177078	0.0219885
					GUCD1	-2.06516	0.00179275	0.0222037
					CCDC47	-1.45277	0.00180594	0.0222883
					LOC528332	-7.16711	0.00181161	0.0223433
					NIPSNAP2	-1.88255	0.00183719	0.022628
					ATP5PF	-1.28669	0.00184667	0.0227295
					NACA	-1.34147	0.00185343	0.0227973
					MIR145	-4.43239	0.00187185	0.0229329
					TCEA3	-3.7736	0.00187266	0.0229329
					ZMYND19	-1.63202	0.0018686	0.0229329
					PPARGC1B	-1.61367	0.00187325	0.0229329
					ZNF358	-2.43151	0.00188485	0.0230439
					DNAJB6	-1.32037	0.00190189	0.0232055
					PAX1	-7.44274	0.00190523	0.0232153
					PRR32	-11.4182	0.001908	0.0232325
					PRKAA2	-3.40027	0.00190919	0.0232325
					CCDC92	-1.95704	0.00191558	0.0232947
					SBK1	-3.30243	0.00192548	0.0233658
					NFIX	-3.04968	0.00192571	0.0233658
					NTMT1	-1.5981	0.00192654	0.0233658
					LZTS3	-2.22039	0.00194113	0.0234802
					FEZ1	-3.02537	0.00194438	0.023504
					ACO2	-2.29001	0.00194594	0.0235072
					SOHLH1	-6.09972	0.00195754	0.0236317
					EVI5L	-1.59115	0.00198036	0.023844
					TRNAV-UAC	-3.36376	0.00198667	0.0238967
					UBQLN2	-1.4895	0.00198736	0.0238967
					RNF157	-2.55623	0.00199034	0.0239011
					RYR2	-3.2095	0.00200528	0.024033
					CSRP2	-2.73464	0.00202633	0.0242534
					TIMM10	-1.33778	0.0020393	0.0243767
					DPYSL3	-1.65881	0.00206641	0.0246685
					KLHDC2	-1.11893	0.00209038	0.0248732
					CTDNEP1	-1.52664	0.00209654	0.0249302
					RAMP3	-2.26385	0.00209966	0.0249511
					DBX1	-7.99724	0.0021043	0.0249737
					PDP1	-1.74301	0.00211271	0.0250409
					MYLK	-2.48766	0.00212572	0.0251624
					METAP1D	-1.23405	0.00214653	0.0253758
					MAG	-8.46908	0.00215032	0.0254041
					LOC101902066	-6.59608	0.00215507	0.0254135
					TRIM45	-1.50654	0.00217456	0.0255441
					POLR2I	-1.26001	0.00219174	0.0256937
					SMS	-1.31576	0.00222969	0.0260217
					SEC22C	-1.2582	0.00223415	0.0260404
					NKIRAS1	-1.43939	0.00223678	0.0260543
					ETS2	-1.76072	0.00224522	0.0261193
					BEST3	-5.55003	0.00227202	0.0263303
					COL2A1	-4.82379	0.00227607	0.0263438
					HOXD4	-1.57803	0.00228071	0.0263807
					CTGF	-2.61665	0.00230739	0.0266555
					ANGPTL7	-4.16899	0.0023111	0.0266728
					REEP1	-3.13984	0.00231868	0.0267015
					LOC112442597	-2.8962	0.00231767	0.0267015
					ORAI1	-1.70258	0.0023488	0.0269632
					UCP3	-8.83623	0.00236078	0.0270129
					NKAIN1	-4.20456	0.00236202	0.0270129
					VCL	-1.81995	0.00236594	0.0270408
					ACSM5	-3.1787	0.00238185	0.0271886
					GJA5	-2.8239	0.00238168	0.0271886
					TRPC4	-3.61556	0.00239574	0.0272924
					MAP4	-2.08965	0.0023961	0.0272924
					KLC2	-1.95657	0.00239693	0.0272924
					LOC107131779	-3.21273	0.00241117	0.0274203
					PINK1	-2.28982	0.00242575	0.0275554
					TRIM68	-1.39272	0.0024301	0.0275669
					ATP5F1B	-1.43167	0.0024345	0.0275995
					DKK2	-3.23661	0.00244634	0.0277063
					FUZ	-2.87579	0.00248062	0.0280006
					SLC8A2	-3.56562	0.00248231	0.0280023
					TCEANC	-1.51133	0.00248393	0.0280033
					CDC34	-1.74292	0.00248945	0.0280469
					DOK7	-2.76164	0.00250786	0.0281686
					NT5DC3	-1.55752	0.00251392	0.0281867
					LOC100848568	-2.82002	0.00252355	0.0282753
					TFDP2	-1.63159	0.00252708	0.0282974
					RPP25L	-1.3853	0.00254184	0.0284104
					LOC100196900	-6.80684	0.00255307	0.028501
					EIF2S2	-1.21734	0.00256207	0.0285665
					FXYD1	-2.3603	0.00258569	0.0287771
					LOC781001	-1.44476	0.00259531	0.0288664
					LOC104976783	-8.30982	0.00261884	0.0290928
					CDK2AP1	-2.02301	0.00265224	0.0293743
					TSPAN17	-1.67421	0.00265855	0.0294264
					LCMT1	-0.796119	0.00268569	0.0296728
					P4HA3	-2.50445	0.00270021	0.0298151
					PCMT1	-1.83661	0.0027347	0.0300504
					CDKN1B	-0.861885	0.00273457	0.0300504
					SIRT5	-1.25853	0.00276631	0.0303429
					LOC112441886	-3.59375	0.00277053	0.030371
					LOC100848985	-3.33622	0.00278358	0.0304957
					FAHD1	-1.95338	0.00280152	0.0306554
					PLEKHM2	-2.08539	0.0028041	0.0306653
					LOC100848105	-2.73861	0.00283382	0.0309531
					LOC112449338	-2.63921	0.0028637	0.0311927
					LPP	-2.14955	0.00286431	0.0311927
					LOC112442408	-2.74445	0.00287584	0.0312437
					FBXL17	-1.82189	0.00287419	0.0312437
					SLC6A8	-3.48166	0.00292105	0.0316407
					DGKG	-2.82836	0.00291935	0.0316407
					MGC138914	-10.9217	0.00298641	0.0322338
					NDUFS3	-1.5093	0.00299676	0.0322882
					PSMB6	-0.965397	0.00299858	0.0322887
					MAP2K2	-1.51806	0.00300924	0.0323844
					PABPN1L	-4.29359	0.00303815	0.0324738
					ACE	-2.14248	0.00303575	0.0324738
					CCDC28B	-1.25556	0.00302783	0.0324738
					SERGEF	-1.15098	0.00303219	0.0324738
					FARSB	-1.11122	0.00304069	0.0324738
					WBP11	-1.07656	0.00303455	0.0324738
					MICU1	-1.21319	0.00304747	0.0325271
					CCDC149	-1.15645	0.00305067	0.0325422
					LOC101907485	-7.81025	0.00306623	0.0326424
					CXXC5	-1.49252	0.00307727	0.0327112
					PLCE1	-2.39725	0.00309965	0.032879
					STON2	-1.88998	0.00311261	0.0329525
					LAMA2	-2.25729	0.00312153	0.0330087
					LIN7B	-1.70308	0.00314089	0.0331365
					NDUFS8	-1.37643	0.00315314	0.0332273
					CMTM5	-4.19719	0.00316167	0.0332788
					PSMC3	-1.16775	0.00323592	0.0339621
					ZNF75D	-0.730978	0.00325607	0.0341149
					SEC14L5	-3.83427	0.00328324	0.0343797
					EML1	-1.48739	0.00331971	0.034682
					MYBPH	-3.96752	0.00332257	0.0346921
					UCKL1	-1.70024	0.00336406	0.0350851
					KRT80	-3.40234	0.00338719	0.035286
					FOXS1	-2.23639	0.00342197	0.0356279
					LOC112444916	-10.7655	0.0034264	0.0356334
					RPS6KC1	-0.913222	0.0034248	0.0356334
					ARHGAP24	-1.65276	0.00342994	0.0356498
					THRA	-1.80926	0.00343401	0.0356516
					AAMDC	-1.2901	0.0035084	0.0363317
					TRMT1	-1.11687	0.00350948	0.0363317
					TPM3	-2.18457	0.00351999	0.0364198
					AGTPBP1	-2.21465	0.00353682	0.0365424
					RNF113A	-1.05635	0.00354039	0.0365479
					CALCR	-7.43418	0.00356538	0.0367436
					UBE3C	-1.94313	0.00358601	0.0368728
					TBRG4	-1.55786	0.00360321	0.0370288
					ABTB2	-2.19678	0.00362535	0.0371935
					AVEN	-1.15286	0.00362758	0.0371954
					ARHGAP10	-1.2552	0.00363787	0.0372591
					IRS1	-2.23351	0.00366145	0.0374585
					TMEM143	-2.05201	0.00367047	0.0374839
					EHBP1L1	-1.70293	0.00367626	0.0374839
					NFKBIL1	-1.55811	0.00367297	0.0374839
					PPP3CA	-1.43903	0.00367847	0.0374854
					PTPRQ	-3.6572	0.00368717	0.0375049
					NFYB	-1.90655	0.0036865	0.0375049
					EGLN3	-1.90968	0.00373087	0.0378502
					KCNIP1	-7.13878	0.00378212	0.0382638
					CRISPLD1	-1.87002	0.0037919	0.0383415
					BTBD3	-1.58207	0.00382965	0.0386375
					ZNF768	-1.65016	0.00383424	0.0386564
					ACTL8	-7.35733	0.00388154	0.0389885
					NEDD4L	-2.12345	0.00389127	0.0390432
					NOTCH3	-1.56617	0.00389679	0.0390771
					C16H1orf105	-1.58074	0.00391287	0.0392168
					GPSM2	-1.31639	0.00392332	0.0392745
					TMEM120B	-1.45329	0.00395488	0.0395076
					PSMD4	-1.07745	0.00397108	0.0396261
					BCL2L13	-2.01486	0.00400585	0.0399293
					LOC101902958	-7.44936	0.00404432	0.0401645
					SMPDL3B	-4.36765	0.00403885	0.0401645
					LOC112441619	-2.99456	0.00404485	0.0401645
					USP43	-2.52168	0.00404266	0.0401645
					CAMK2D	-1.60012	0.0040365	0.0401645
					LOC100847509	-1.18399	0.00403961	0.0401645
					S100A2	-3.44108	0.00405348	0.0402064
					TLN2	-2.77413	0.00406593	0.0402672
					CASK	-1.10898	0.00406543	0.0402672
					LOC112443422	-1.94462	0.00407152	0.0402977
					TGM2	-1.56473	0.00407975	0.0403353
					LOC101901923	-4.98097	0.00409197	0.0404123
					POMGNT1	-1.2934	0.00409542	0.0404246
					LOC100335780	-7.61677	0.00410305	0.0404779
					HIVEP2	-1.48	0.00411367	0.0405608
					MAMLD1	-1.49395	0.00411682	0.04057
					NNT	-1.6778	0.00413177	0.0406952
					ZCCHC9	-0.981365	0.00413847	0.0407173
					LOC101903632	-5.22417	0.00417752	0.0409909
					PTP4A2	-1.41918	0.0042089	0.0412324
					LOC783612	-3.56145	0.00421686	0.0412495
					ZCCHC2	-1.17469	0.00421811	0.0412495
					XK	-3.06187	0.00423846	0.0413885
					LOC101906248	-5.94512	0.00433603	0.0421158
					ZBTB16	-2.27719	0.00435273	0.042233
					KLHL32	-3.08326	0.00435881	0.0422695
					HBS1L	-1.49032	0.00437669	0.0423753
					ZNF2	-1.0793	0.00440379	0.0425474
					PTGIS	-2.32612	0.00445884	0.0429655
					FBXL18	-1.90838	0.00446284	0.0429814
					LOC104974468	-6.91825	0.00450225	0.0433152
					MN1	-3.46352	0.00451824	0.0434232
					LARGE1	-2.00428	0.00456412	0.043818
					ZNF672	-1.81258	0.00457464	0.0438727
					LOC107132478	-7.59266	0.00457714	0.0438737
					LOC101907607	-10.4242	0.00459998	0.0440463
					NFE2L1	-1.94011	0.00462359	0.0442446
					FOXO4	-1.72244	0.00463733	0.0442877
					PPP1R12C	-1.40684	0.00466974	0.044504
					LOC407145	-9.20737	0.00468216	0.0445758
					COQ8A	-2.49204	0.00468205	0.0445758
					ZNF70	-1.5669	0.00470829	0.0447648
					PCP4L1	-2.30243	0.00471782	0.0448217
					CAPN6	-3.2486	0.00476192	0.0451466
					ETNPPL	-2.39363	0.00476721	0.0451733
					PTPN21	-2.10047	0.00478071	0.045217
					EPN1	-1.81804	0.00477895	0.045217
					ME3	-1.55885	0.00478421	0.045217
					LOC534520	-2.04311	0.00480591	0.0453751
					ASB1	-2.493	0.00481695	0.0454102
					HSF2	-1.23081	0.00484013	0.0455566
					ARIH1	-1.26568	0.00490504	0.0460014
					UBE2M	-1.208	0.00493949	0.0462295
					SETD7	-1.84073	0.00496424	0.0464135
					BLMH	-0.95243	0.0049834	0.0465401
					LOC107133128	-4.37462	0.00499886	0.0466177
					NUDCD3	-1.42819	0.00500572	0.0466578
					PDE8B	-1.19439	0.00504724	0.0469728
					LOC112447407	-4.17579	0.00506507	0.0470984
					NDUFA9	-1.32945	0.00509799	0.0473485
					MFRP	-7.72489	0.0051284	0.0475825
					MAP1LC3B	-1.27523	0.00513693	0.0476374
					RNF6	-1.26827	0.0051473	0.0477093
					CDKAL1	-1.23286	0.00521218	0.0481638
					CH25H	-3.1032	0.00524084	0.0483552
					PRR5	-1.95081	0.00526882	0.0485397
					PRMT1	-0.855795	0.00528651	0.0486535
					POLD2	-0.914613	0.00531225	0.0488657
					LOC104971960	-6.10868	0.00532925	0.0489727
					METTL22	-1.03394	0.00533538	0.0490044
					UCN	-4.11175	0.00537196	0.0492659
					HMGN3	-0.800041	0.00540615	0.0495297
					LOC101905845	-2.48996	0.00543434	0.049713
					P2RY14	-2.5594	0.00544741	0.0497827
					LOC112449085	-4.84045	0.00545792	0.0498039

## Sheet: VIAT vs SCAT DEG
Upregulated in VIAT vs SCAT					Downregulated in VIAT vs scAT
Gene_Name	log2FoldChange VIAT vs SCAT	pvalue	padj		Gene_Name	log2FoldChange VIAT vs SCAT	pvalue	padj
CDH16	21.4474	2.28377e-16	4.16582e-12		HOXC10	-9.54173	1.22686e-13	1.11895e-09
UCP3	21.1146	7.10245e-12	4.31853e-08		EN1	-7.3895	3.35028e-11	1.48459e-07
FRAS1	22.2545	5.27996e-11	1.6052e-07		HOXD8	-3.20855	4.06938e-11	1.48459e-07
DSG2	21.6354	2.41805e-10	4.41076e-07		ZIC1	-9.42538	7.20409e-11	1.87728e-07
DSP	7.38698	4.39901e-09	7.29476e-06		INSC	-8.31308	1.17586e-10	2.68112e-07
NKX2-3	9.06953	2.01972e-08	3.07015e-05		PAX3	-21.3875	1.8958e-10	3.84236e-07
LOC505033	10.1603	4.72729e-08	5.48497e-05		ZIC4	-8.80734	2.89334e-08	4.05979e-05
SLIT2	4.68303	4.81111e-08	5.48497e-05		LOC112447745	-7.7082	3.62956e-08	4.72905e-05
NKX3-2	6.8706	7.90393e-08	8.48092e-05		LOC112441475	-6.64679	1.1308e-07	0.000114594
FNDC1	4.83245	2.18441e-06	0.00166024		LOC104971255	-9.12838	1.55692e-07	0.000149472
FAM163A	9.09235	2.7519e-06	0.0020079		HOXC9	-4.80389	1.64246e-07	0.000149801
SFRP1	5.32834	4.35319e-06	0.00294099		MAB21L1	-5.7325	3.2149e-07	0.000279252
PRKCZ	4.2685	4.68888e-06	0.00305464		ANGPTL5	-9.49204	4.09274e-07	0.000339344
GPRIN3	4.61685	5.84143e-06	0.00355313		FOXD1	-5.27254	9.8419e-07	0.000780548
SEMA3D	7.90836	6.23439e-06	0.0035538		PMP2	-17.4044	2.9865e-06	0.00209526
LOC615733	4.59438	1.36268e-05	0.0071019		TNNC2	-5.86338	6.03843e-06	0.00355313
HSPA6	4.39978	1.96616e-05	0.00943808		THBS4	-5.05393	5.89398e-06	0.00355313
SYTL1	3.74885	1.96136e-05	0.00943808		LCN1	-16.8843	6.67359e-06	0.00368888
RIMS1	8.0121	2.24449e-05	0.0104979		APCDD1L	-6.55602	8.70374e-06	0.00466956
FBXO41	2.64934	2.48717e-05	0.0113421		ANGPTL1	-2.90496	1.66496e-05	0.00843625
IFITM10	7.35086	2.98322e-05	0.0132724		LHX8	-9.20902	3.53961e-05	0.0147406
EAF2	4.76645	3.24935e-05	0.0141122		ACTA1	-6.12743	3.69386e-05	0.0149733
LOC104968411	5.75838	3.55565e-05	0.0147406		BMP5	-2.08969	0.0001008	0.0346924
SLA	3.96511	3.8799e-05	0.0153855		LOC783497	-6.1351	0.000115225	0.037673
FGD3	3.97269	3.9655e-05	0.0153903		MLIP	-4.65408	0.000149941	0.044114
CDRT1	4.13528	4.41218e-05	0.0167672		SALL4	-6.86303	0.000197886	0.0477054
CBLN4	7.17355	5.21981e-05	0.0194315		NEK11	-5.70728	0.000190164	0.0477054
TSPAN5	3.31068	6.38424e-05	0.023291		FOXP2	-4.77638	0.000200781	0.0477054
WNT5B	2.20971	6.75419e-05	0.0241575		SPP2	-3.37999	0.000184188	0.0477054
TENM2	3.67318	9.40495e-05	0.0329915		CADM2	-6.66004	0.000215543	0.0497745
KNDC1	7.1847	0.000112712	0.037673		MAP6	-5.3478	0.000217344	0.0497745
ADCY7	3.06511	0.000115846	0.037673
LOC104973139	2.8099	0.000117722	0.037673
VIPR2	2.5423	0.000128382	0.0403762
TNFRSF9	8.47291	0.000133261	0.0412003
HDAC9	2.94594	0.000143592	0.0436545
TNFRSF19	2.77829	0.000146464	0.0437977
SUSD3	4.51025	0.000158293	0.0458321
CFI	4.12871	0.000164915	0.0470035
LOC101906012	5.90503	0.000173018	0.0471967
PLEKHH1	5.16901	0.000173356	0.0471967
LOC101904227	4.1319	0.000170378	0.0471967
DOCK2	3.81276	0.00017766	0.0476572
ADH6	8.41918	0.000196116	0.0477054
ARHGAP36	7.17045	0.000201377	0.0477054
TRPM2	3.68583	0.000189694	0.0477054
BIN2	3.67338	0.000188771	0.0477054
GTF3C4	3.50835	0.000194278	0.0477054
LOC107133049	2.53563	0.000219254	0.0497745
H2AFY2	1.75278	0.000221026	0.0497745
