# Supplementary material for: Transcriptome and Cellular Evidence of Depot-Specific Function in Beef Cattle Intramuscular, Subcutaneous, and Visceral Adipose Tissues
Source: Biology (Basel). 2025 Jul 11;14(7):848. doi: 10.3390/biology14070848 (PMC12292588; doi:10.3390/biology14070848)
Supplement: Supplementary file 1 [file biology-14-00848-s001.zip › biology-3683260-supplementary/Supplementary materials_Tegeler et al 2025/Suppl. Table 4.xlsx]

## Sheet: IMAT vs SCAT_KEGG
ID	Description	setSize	enrichmentScore	NES	pvalue	p.adjust	qvalue	rank	leading_edge	core_enrichment
bta05410	Hypertrophic cardiomyopathy	89	0.74039	2.28861	1e-10	1e-10	5.83158e-09	2038	tags=38%, list=9%, signal=35%	MYL2/CACNG1/TNNC1/MYH7/CACNG6/CACNA1S/TTN/ATP2A1/ITGB6/ACTC1/MYL3/DES/CACNA2D2/TPM2/LAMA1/CACNG4/ADCY1/SGCG/MYH6/ITGA8/SGCA/SGCD/SLC8A3/ATP2A2/PLN/TPM1/CACNB1/LOC101904481/CACNA2D1/DMD/RYR2/TGFB3/TPM3/SLC8A2/ADCY9
bta04260	Cardiac muscle contraction	88	0.732383	2.25506	1e-10	1e-10	5.83158e-09	1540	tags=36%, list=7%, signal=34%	MYH2/MYL1/MYL2/MYH1/TNNI1/ACTA1/TNNC1/TNNT1/MYO18B/MYH7/TNNC2/TNNI2/MYH4/MYL6B/ACTC1/TUBA4A/MYH8/MYL3/TNNT3/MYH15/TUBA8/TPM2/MYH7B/MYH6/ACTG2/KIF1A/MYH11/KIF6/LOC104968411/TUBA1D/KIF12/ACTA2/KIF5C/KIF4A/TPM1/LOC101904481/MYL4/LOC101906513/MYO18A/MYO3A/TPM3/DNALI1
bta04261	Adrenergic signaling in cardiomyocytes	149	0.683163	2.24826	1e-10	1e-10	5.83158e-09	2554	tags=35%, list=11%, signal=31%	MYL2/CACNG1/TNNC1/MYH7/CACNG6/CACNA1S/ATP2A1/TRDN/ATP1B4/ACTC1/COX6A2/CASQ2/MYL3/CACNA2D2/TPM2/HRC/ATP1A2/CACNG4/MYH6/COX8B/COX6B2/SLC8A3/ATP2A2/LOC101903567/ATP1A4/TPM1/CACNB1/COX7A1/LOC101904481/CACNA2D1/MYL4/RYR2
bta05414	Dilated cardiomyopathy	95	0.722814	2.2445	1e-10	1e-10	5.83158e-09	2112	tags=37%, list=9%, signal=34%	MYL2/CACNG1/TNNC1/MYH7/CACNG6/CACNA1S/ATP2A1/ATP1B4/ACTC1/CAMK2B/MYL3/SCN4B/BVES/CACNA2D2/TPM2/POPDC2/CAMK2A/ATP1A2/CACNG4/PPP1R1A/ADCY1/MYH6/SCN1B/CALML5/SLC8A3/ATP2A2/ATP2B2/PLN/ATP1A4/TPM1/CACNB1/LOC101904481/CACNA2D1/MYL4/PPP2R2B/RYR2/CALML6/POPDC3/TPM3/GNAQ/PPP2R3B/CALM3/SLC8A2/ADCY9/ATP1B1/CREB3L2/PPP2R3A/CAMK2D/CACNG7/MAPK12/CACNA1C/ATF4
bta04814	Motor proteins	190	0.655136	2.21167	1e-10	1e-10	5.83158e-09	1903	tags=22%, list=8%, signal=20%	MYL2/CACNG1/TNNC1/MYH7/CACNG6/CACNA1S/TTN/ATP2A1/ITGB6/ACTC1/MYL3/DES/CACNA2D2/TPM2/LAMA1/CACNG4/SGCG/MYH6/PRKAG3/ITGA8/SGCA/SGCD/SLC8A3/ATP2A2/TPM1/CACNB1/LOC101904481/CACNA2D1/DMD/RYR2/TGFB3/TPM3/SLC8A2/PRKAA2
bta05412	Arrhythmogenic right ventricular cardiomyopathy	74	0.707705	2.13368	2.02319e-08	2.02319e-08	9.83202e-07	1948	tags=34%, list=9%, signal=31%	DSG2/CACNG1/ACTN2/CACNG6/CACNA1S/ATP2A1/ACTN3/ITGB6/DES/CACNA2D2/LAMA1/CACNG4/SGCG/ITGA8/SGCA/SGCD/SLC8A3/ATP2A2/CACNB1/CTNNA3/CACNA2D1/DMD/RYR2/DSP/SLC8A2
bta04921	Oxytocin signaling pathway	145	0.588417	1.93427	2.33962e-07	2.33962e-07	9.74549e-06	4689	tags=48%, list=21%, signal=38%	CACNG1/CACNG6/CACNA1S/RYR1/MYLK2/MYL6B/CAMK2B/CACNA2D2/PLA2G4E/KCNJ12/CAMK2A/KCNJ4/CACNG4/ADCY1/PRKAG3/CALML5/KCNJ9/MYLK4/CACNB1/CACNA2D1/RYR2/PPP1R12B/CALML6/GNAQ/RYR3/CALM3/OXT/GNAO1/PRKAA2/ADCY9/CAMK2D/CACNG7/NFATC3/PRKCB/MYLK/PPP3R1/CAMK4/CACNA1C/MYL9/PPP3CB/MEF2C/PRKAB2/RCAN1/PPP1R12A/PPP3CC/ELK1/CAMK2G/EEF2K/PPP3CA/CAMK1D/NFATC1/RAF1/PRKCA/MYL6/ITPR1/PPP1CB/ADCY8/MAP2K2/PPP1R12C/PLCB4/PRKAC…
bta03010	Ribosome	153	0.586572	1.93103	3.4405e-07	3.4405e-07	1.25397e-05	7402	tags=75%, list=32%, signal=51%	RPL3L/LOC107131598/RN18S1/MRPL35/RPLP1/MRPL21/RPS27/RPL23A/MRPL33/RPS21/RPL38/MRPS16/RPL36A/LOC785386/RPL24/RPL22/RPL39/RPL34/RPS2/MRPL34/RPS27L/RPL31/RPS8/RPS28/LOC101904449/LOC101903478/RPL10/RPS29/RPS24/RPS16/RPL36/RPL14/MRPS17/RPS10/RPS25/LOC522428/RPL27A/RPS11/RPL35/RPL37/RPS19/RPL37A/RPL19/MRPS12/RPL27/RPS14/RPL30/RPL7A/FAU/RPL32/RPS7/RPL13A/RPL35A/RPL21/RPL17/RPL29/RPL18/RPS26/RPL9/RPL13/L…
bta05022	Pathways of neurodegeneration - multiple diseases	472	0.45553	1.64597	4.42997e-07	4.42997e-07	1.43521e-05	6126	tags=44%, list=27%, signal=33%	GRIN2A/CACNA1S/ATP2A1/RYR1/TUBA4A/COX6A2/CAMK2B/NEFM/TUBA8/CAMK2A/NOS1/DKK4/COX8B/DKK1/BDNF/COX6B2/CALML5/WNT4/ATP2A2/LOC104968411/TUBA1D/LOC101903567/WNT10A/KIF5C/WNT3/GRIN2D/WNT7B/COX7A1/UCHL1/GRIA1/MAP2K6/RYR2/CALML6/TRPC3/RAB39B/SNCA/SLC25A4/GNAQ/DNALI1/RYR3/MAPT/CALM3/SLC25A31/UBE2G1/FZD7/LOC787122/DNAH8/GRIA4/CAMK2D/MAPK12/ATXN1/CHRM3/FZD2/PRKCB/PPP3R1/CACNA1C/ATF4/WIPI1/PPP3CB/TUBA3E/MCU/C…
bta04020	Calcium signaling pathway	249	0.503389	1.74543	1.52382e-06	1.52382e-06	4.44313e-05	2978	tags=30%, list=13%, signal=26%	GRIN2A/SLN/TNNC1/TNNC2/CACNA1S/ATP2A1/TRDN/FGFR4/RYR1/MRLN/MYLK2/CASQ1/CAMK2B/CASQ2/ERBB4/FGF6/CAMK2A/HRC/NOS1/ADCY1/HRH2/PHKA1/PLCD4/TACR1/CALML5/SLC8A3/ATP2A2/ATP2B2/PLN/MYLK4/TRHR/PTGFR/FGF9/GRIN2D/LOC100300850/HTR2B/FGF4/RYR2/CALML6/P2RX5/PHKG1/HTR4/PLCE1/SLC25A4/GNAQ/RYR3/CALM3/SLC8A2/SLC25A31/ADCY9/HTR2A/GDNF/LOC787122/CAMK2D/NFATC3/CHRM3/PRKCB/MYLK/PPP3R1/CAMK4/CACNA1C/NTRK1/SMIM6/CACNA1E/…
bta05010	Alzheimer disease	388	0.448073	1.60113	9.62733e-06	9.62733e-06	0.000255193	6187	tags=46%, list=27%, signal=34%	GRIN2A/CACNA1S/ATP2A1/TUBA4A/COX6A2/TUBA8/NOS1/DKK4/COX8B/DKK1/COX6B2/CALML5/WNT4/ATP2A2/TUBA1D/LOC101903567/WNT10A/KIF5C/WNT3/GAPDH/GRIN2D/WNT7B/LOC616200/COX7A1/CALML6/SNCA/SLC25A4/GNAQ/RYR3/MAPT/CALM3/SLC25A31/FZD7/LOC787122/CHRM3/FZD2/PPP3R1/CACNA1C/ATF4/WIPI1/PPP3CB/IRS1/IRS4/TUBA3E/MCU/CDK5R1/DKK2/VDAC3/KLC2/DVL1/LOC100295712/LOC104969934/ATP5MC1/SEM1/PPP3CC/COX5A/COX7B/TUBB1/WNT5B/CYCS/UQC…
bta05012	Parkinson disease	275	0.476087	1.66302	1.85561e-05	1.85561e-05	0.00045088	6509	tags=54%, list=29%, signal=39%	TUBA4A/COX6A2/CAMK2B/TUBA8/CAMK2A/COX8B/COX6B2/CALML5/TUBA1D/LOC101903567/KIF5C/COX7A1/UCHL1/CALML6/SNCA/SLC25A4/RYR3/MAPT/CALM3/SLC25A31/UBE2G1/LOC787122/CAMK2D/ATF4/TUBA3E/MCU/MFN2/VDAC3/KLC2/LOC100295712/LOC104969934/ATP5MC1/KEAP1/SEM1/COX5A/COX7B/TUBB1/CAMK2G/CYCS/UQCRB/PINK1/NDUFB4/NDUFS3/NDUFA4/LOC101902937/NDUFS1/NDUFB10/NDUFB9/LOC100847700/ITPR1/UQCRQ/PARK7/NDUFA12/NDUFB5/UQCR11/SDHB/TUBB…
bta05014	Amyotrophic lateral sclerosis	366	0.44739	1.59347	3.03977e-05	3.03977e-05	0.000681794	6509	tags=46%, list=29%, signal=33%	GRIN2A/TUBA4A/COX6A2/ERBB4/NEFM/TUBA8/NOS1/COX8B/COX6B2/LOC104968411/TUBA1D/LOC101903567/KIF5C/NRG3/GRIN2D/COX7A1/GRIA1/NRG2/MAP2K6/RAB39B/DNALI1/LOC785445/DNAH8/MAPK12/PPP3R1/ATF4/WIPI1/PPP3CB/TUBA3E/MCU/KLC2/LOC100295712/LOC104969934/ATP5MC1/SEM1/UBQLN2/PPP3CC/COX5A/COX7B/TUBB1/CYCS/UQCRB/PINK1/NDUFB4/NDUFS3/NDUFA4/PPP3CA/NUP210/LOC101902937/NDUFS1/NDUFB10/NDUFB9/LOC100847700/UQCRQ/LOC789388/ND…
bta05415	Diabetic cardiomyopathy	207	0.481988	1.64751	7.92544e-05	7.92544e-05	0.00165064	6473	tags=58%, list=28%, signal=42%	ATP2A1/COX6A2/CAMK2B/CAMK2A/COX8B/PRKCZ/COX6B2/ATP2A2/PLN/LOC101903567/GYS1/GAPDH/LOC616200/COX7A1/RYR2/TGFB3/SLC25A4/SLC25A31/LOC787122/CAMK2D/MAPK12/PRKCB/IRS1/SMAD3/TBC1D4/VDAC3/ACE/ATP5MC1/COX5A/COX7B/CAMK2G/UQCRB/NDUFB4/NDUFS3/NDUFA4/PPARA/LOC101902937/NDUFS1/TNNI3/NDUFB10/PRKCA/NDUFB9/PDHB/PPP1CB/CPT1B/UQCRQ/NDUFA12/NDUFB5/UQCR11/SDHB/NDUFV2/COX2/COX6B1/NDUFA5/NDUFA11/NDUFA3/NDUFC1/NDUFB1/N…
bta05150	Staphylococcus aureus infection	81	-0.54462	-1.85737	0.000155338	0.000155338	0.00301955	5288	tags=59%, list=23%, signal=46%	C4A/EBD/BOLA-DOA/FCGR2B/LOC104968484/BOLA-DRB3/ITGAL/KRT32/LOC107131209/PTAFR/ITGB2/BOLA-DRA/FCGR3A/BOLA-DMA/SELPLG/KRT19/BOLA-DOB/C1R/CFD/C3AR1/BOLA-DQA5/DSB/C5AR1/ICAM1/C1S/LOC100300716/LOC524810/C1QB/LOC509513/C1QC/C1QA/BOLA-DRB2/CATHL2/IL10/KRT17/C3/CFB/C2/FGG/KRT16/KRT9/MBL1/FCGR2A/KRT42/CATHL5/LOC100296565/LAP/KRT38
bta04142	Lysosome	133	-0.464131	-1.69784	0.000192202	0.000192202	0.00350263	7305	tags=55%, list=32%, signal=38%	LOC101904667/LAMP3/PSAP/MANBA/CTNS/HEXA/ATP6AP1/DNASE2/NEU1/IDS/CTSF/LAPTM4A/ASAH1/CTSA/NAGPA/ACP2/ATP6V0D1/HEXB/HYAL3/LOC100138633/SLC17A5/CLN5/AP3M1/SMPD1/GAA/ATP6V1H/GNS/HYAL1/AGA/SPAM1/LAPTM5/HGSNAT/CTSO/CTSB/GUSB/GLB1/CTSW/CTSD/LIPA/SUMF1/NPC1/MAN2B1/AP4M1/GM2A/CTSK/ARSA/PLA2G15/AP1G2/CTSL/NAPSA/NAGA/CD68/SGSH/CTSZ/CTSS/ACP5/FUCA1/CTSV/AP1S1/CTSC/NPC2/PPT1/LOC786974/HYAL2/IDUA/FUCA2/PSAPL1/C…
bta05016	Huntington disease	307	0.439287	1.54872	0.000205224	0.000205224	0.00351994	7007	tags=55%, list=31%, signal=38%	TUBA4A/COX6A2/TUBA8/COX8B/BDNF/COX6B2/LOC104968411/TUBA1D/LOC101903567/KIF5C/COX7A1/GRIA1/SLC25A4/GNAQ/DNALI1/SLC25A31/CREB3L2/LOC787122/DNAH8/GRIA4/PPARGC1A/WIPI1/TUBA3E/VDAC3/KLC2/LOC100295712/LOC104969934/ATP5MC1/SEM1/COX5A/COX7B/TUBB1/CYCS/UQCRB/TGM2/NDUFB4/NDUFS3/NDUFA4/POLR2I/LOC101902937/NDUFS1/NDUFB10/NDUFB9/LOC100847700/ITPR1/UQCRQ/NDUFA12/NDUFB5/UQCR11/SDHB/TUBB4A/LOC101907965/NDUFV2/BB…
bta05020	Prion disease	274	0.44824	1.56588	0.000236352	0.000236352	0.00382863	6228	tags=50%, list=27%, signal=37%	GRIN2A/CACNA1S/RYR1/TUBA4A/COX6A2/TUBA8/CAV3/NCAM1/COX8B/COX6B2/TUBA1D/LOC101903567/KIF5C/GRIN2D/COX7A1/RYR2/SLC25A4/RYR3/SLC25A31/CREB3L2/LOC787122/MAPK12/PPP3R1/CACNA1C/ATF4/HSPA6/PPP3CB/TUBA3E/MCU/VDAC3/KLC2/LOC100295712/LOC104969934/HSPA1A/ATP5MC1/SEM1/PPP3CC/COX5A/COX7B/TUBB1/CYCS/UQCRB/NDUFB4/NDUFS3/NDUFA4/PPP3CA/LOC101902937/NDUFS1/STIP1/NDUFB10/NDUFB9/LOC100847700/ITPR1/UQCRQ/NDUFA12/NDUF…
bta04530	Tight junction	161	0.498012	1.65738	0.000278284	0.000278284	0.00427063	3944	tags=24%, list=17%, signal=20%	CLDN20/MYL2/MYL6B/TUBA4A/CLDN19/BVES/TUBA8/PRKAG3/MYH11/PRKCZ/CLDN1/TUBA1D/SYNPO/PPP2R2B/YBX3/CLDN11/DLG2/PRKAA2/CLDN2/CLDN16/AMOT/PARD3/NEDD4L/LOC782367/MYL9/MPDZ/TUBA3E/AMOTL1/PRKAB2/PARD6G/LOC100295712/CLDN3/NF2/EPB41L4B/MYL6/TJP3/SCRIB/STK11
bta04720	Long-term potentiation	68	0.597375	1.7738	0.000369235	0.000369235	0.00538305	4760	tags=50%, list=21%, signal=40%	GRIN2A/CAMK2B/CAMK2A/PPP1R1A/ADCY1/CALML5/GRIN2D/GRIA1/CALML6/GNAQ/CALM3/CAMK2D/PRKCB/PPP3R1/CAMK4/CACNA1C/ATF4/PPP3CB/PPP3CC/CAMK2G/PPP3CA/RPS6KA6/RAF1/PRKCA/ITPR1/PPP1CB/ADCY8/MAP2K2/PLCB4/PRKACA/CALM2/HRAS/RPS6KA1/ARAF
bta04922	Glucagon signaling pathway	98	0.535088	1.67802	0.000431234	0.000431234	0.00598756	4908	tags=45%, list=22%, signal=35%	PYGM/PGAM2/CAMK2B/FBP2/PFKM/CAMK2A/ACACB/PRKAG3/PHKA1/CALML5/LDHA/GYS1/PKM/CALML6/PHKG1/GNAQ/CALM3/PRKAA2/CREB3L2/CAMK2D/PPARGC1A/PPP3R1/ATF4/PPP3CB/PHKB/PRKAB2/PFKFB1/LDHAL6B/PPP3CC/CAMK2G/PPP3CA/PPARA/PDHB/ITPR1/CPT1B/GCGR/PLCB4/PRKACA/CALM2/PRKAG2/SLC2A1/PRMT1/PYGB/PDHA1
bta04713	Circadian entrainment	93	0.544804	1.69074	0.000617027	0.000617027	0.00817783	4647	tags=38%, list=20%, signal=30%	GRIN2A/RYR1/CAMK2B/CAMK2A/NOS1/ADCY1/CALML5/KCNJ9/PRKG2/GRIN2D/GRIA1/RYR2/CALML6/PRKG1/GNAQ/RYR3/CALM3/GNAO1/ADCY9/GRIA4/CAMK2D/PRKCB/CACNA1C/GNG12/GNGT1/CAMK2G/PRKCA/ITPR1/ADCY8/PLCB4/PRKACA/CACNA1G/CALM2/GNB4/CACNA1H
bta04610	Complement and coagulation cascades	78	-0.509029	-1.7093	0.000816193	0.000816193	0.0103472	4800	tags=53%, list=21%, signal=42%	LOC107131209/ITGB2/SERPING1/PLAUR/CLU/F8/LOC518224/CR2/PLAU/ITGAX/C1R/CFD/BDKRB2/C3AR1/C7/PROS1/C5AR1/C1S/SERPIND1/PLAT/F9/F13A1/C1QB/KLKB1/C1QC/VWF/C1QA/A2M/LOC506707/F11/SERPINC1/F2RL2/C3/CFB/C2/FGG/LOC281376/VSIG4/MBL1/C8B/F2RL3
bta04022	cGMP-PKG signaling pathway	162	0.483262	1.60896	0.000981873	0.000981873	0.0119289	3786	tags=33%, list=17%, signal=27%	MYH7/CACNA1S/ATP2A1/ATP1B4/MYLK2/ATP1A2/ADCY1/MYH6/CALML5/SLC8A3/ATP2A2/ATP2B2/PRKG2/KCNU1/PLN/MYLK4/ATP1A4/KCNMA1/CALML6/NPPC/PRKG1/SLC25A4/GNAQ/CALM3/SLC8A2/SLC25A31/SRF/ADCY9/ATP1B1/CREB3L2/LOC787122/NFATC3/PDE5A/MYLK/PPP3R1/CACNA1C/ATF4/MYL9/PPP3CB/IRS1/IRS4/OPRD1/MEF2C/MEF2D/VDAC3/PPP1R12A/PPP3CC/PPP3CA/KCNMB1/NFATC1/RAF1/ITPR1/PPP1CB
bta04919	Thyroid hormone signaling pathway	120	0.502289	1.62391	0.00121791	0.00121791	0.0142047	4790	tags=29%, list=21%, signal=23%	MYH7/ATP2A1/ATP1B4/PFKM/ATP1A2/MYH6/PLCD4/WNT4/ATP2A2/PLN/ATP1A4/SLC16A10/RCAN2/PLCE1/DIO2/ATP1B1/PRKCB/ITGB3/PLCD3/TBC1D4/RCAN1/THRA/ESR1/MED12L/RAF1/PRKCA/PFKFB2/MAP2K2/PLCB4/PRKACA/HRAS/PDPK1/SLC2A1/CCND1/NCOR1
bta04024	cAMP signaling pathway	223	0.430339	1.48005	0.00152613	0.00152613	0.0171149	2594	tags=22%, list=11%, signal=20%	GRIN2A/CACNA1S/ATP2A1/ATP1B4/CRHR1/CAMK2B/BVES/POPDC2/CAMK2A/ATP1A2/ADCY1/LHB/LOC100847574/HTR1B/BDNF/CALML5/PDE4C/ATP2A2/ATP2B2/TSHR/PLN/HCN4/ATP1A4/NPY1R/LOC107131218/GRIN2D/LOC100299180/TSHB/GRIA1/RYR2/EDN2/CALML6/POPDC3/HTR4/VIPR2/HTR1F/PLCE1/CALM3/OXT/ADCY9/ATP1B1/CREB3L2/GRIA4/CAMK2D/PDE4D/CAMK4/CACNA1C/MYL9/NPY/LOC515333
bta04979	Cholesterol metabolism	44	-0.567878	-1.72246	0.00171085	0.00171085	0.0184758	4907	tags=52%, list=22%, signal=41%	LIPA/NPC1/APOH/TSPO/SCARB1/LCAT/LDLRAP1/ABCA1/CYP27A1/NPC2/LOC518526/LDLR/ABCG5/ABCB11/LRP1/SOAT2/ANGPTL4/LPL/APOC2/APOE/LOC104974214/CD36/ANGPTL8
bta05332	Graft-versus-host disease	57	-0.531581	-1.70744	0.00231913	0.00231913	0.0241503	5779	tags=56%, list=25%, signal=42%	BOLA-DQA2/BOLA-NC1/BLA-DQB/GZMB/IL1A/BOLA-DOA/BOLA-DRB3/MGC126945/BOLA-DRA/BOLA-DMA/CD86/BOLA-DOB/BOLA-DQA5/DSB/TNF/KLRD1/LOC618565/LOC509513/LOC100336869/IL6/BOLA-DRB2/LOC786126/LOC513869/PRF1/LOC788634/KLRC1/NKG2A/LOC505326/FASLG/LOC508858/KIR2DL5A/LOC100296565
bta03320	PPAR signaling pathway	71	-0.504493	-1.66635	0.00308181	0.00308181	0.0309859	4120	tags=41%, list=18%, signal=34%	ACOX3/CYP27A1/ACSL5/DBI/FABP7/ACSL6/PLIN2/ACADL/LOC518526/EHHADH/RXRG/ME1/ANGPTL4/AQP7/UCP1/ACSBG1/LPL/FABP5/PLIN4/LOC104974214/CD36/PPARG/ADIPOQ/FABP4/PCK1/PLIN1/PCK2/SCD/CYP4A11
bta05144	Malaria	52	-0.535043	-1.68692	0.00363821	0.00363821	0.0353609	3416	tags=42%, list=15%, signal=36%	TNF/ICAM1/TLR2/LOC518526/LOC509513/SDC1/LRP1/KLRK1/CCL2/IL6/LOC534578/HBA1/IL10/VCAM1/THBS2/HBB/CD36/CD40LG/HBA/KLRB1/LOC100296565/SELE
bta00190	Oxidative phosphorylation	138	0.460512	1.50888	0.00411772	0.00411772	0.0387304	6473	tags=67%, list=28%, signal=49%	COX6A2/COX8B/COX6B2/LOC101903567/ATP6V1G2/COX7A1/COX17/ATP6V0D2/ATP5MC1/COX5A/COX7B/CYCS/UQCRB/NDUFB4/NDUFS3/NDUFA4/ATP5ME/COX10/LOC101902937/NDUFS1/NDUFB10/NDUFB9/LOC100847700/UQCRQ/NDUFA12/NDUFB5/UQCR11/SDHB/ATP6V0E2/NDUFV2/COX2/ATP5MF/COX6B1/NDUFA5/NDUFA11/NDUFA3/NDUFC1/NDUFB1/NDUFA1/NDUFA8/NDUFS8/ND5/NDUFB6/ATP6/NDUFA13/UQCRFS1/ATP5F1B/NDUFB7/NDUFAB1/CYC1/ATP5MC2/ATP5F1E/COX3/NDUFA2/ATP5PB/AT…
bta04512	ECM-receptor interaction	84	0.513554	1.57818	0.0044643	0.0044643	0.040678	3511	tags=31%, list=15%, signal=26%	FRAS1/DMP1/ITGB6/LAMA1/GP1BA/ITGA8/COL2A1/FREM2/COL4A3/TNC/COL4A6/COL4A5/COL4A4/THBS4/COMP/COL9A1/NPNT/VTN/ITGB3/RELN/GP5/ITGA7/CHAD/ITGB8/ITGA2/SV2A
bta01212	Fatty acid metabolism	57	-0.510741	-1.6405	0.00509729	0.00509729	0.0450383	6473	tags=58%, list=28%, signal=42%	ELOVL1/ACADS/ACSL1/ACSL4/HADHB/SCP2/ELOVL7/HADHA/ACADSB/CPT2/ACAA1/ACAT1/HADH/ACOX3/ACSL5/ECHS1/HSD17B4/PPT1/ACSL6/ACADL/EHHADH/ACAT2/ACAA2/HACD2/HSD17B12/LOC508455/ACSBG1/ELOVL5/ACACA/ELOVL6/FASN/ELOVL2/SCD
bta05320	Autoimmune thyroid disease	53	-0.51376	-1.62496	0.00530621	0.00530621	0.0455053	5779	tags=58%, list=25%, signal=44%	BOLA-DQA2/BOLA-NC1/BLA-DQB/GZMB/BOLA-DOA/LOC104968484/BOLA-DRB3/MGC126945/BOLA-DRA/TPO/BOLA-DMA/CD86/BOLA-DOB/BOLA-DQA5/DSB/LOC100300716/LOC524810/LOC509513/BOLA-DRB2/LOC786126/IFNA16/IL10/PRF1/LOC788634/LOC100335490/CD40LG/LOC505326/FASLG/LOC508858/LOC100296565/CGA
bta05017	Spinocerebellar ataxia	142	0.45094	1.48211	0.00562432	0.00562432	0.0468552	6084	tags=34%, list=27%, signal=25%	GRIN2A/MYOD1/ATP2A1/RYR1/ATP2A2/GRIN2D/GRIA1/TRPC3/SLC25A4/GNAQ/SLC25A31/LOC787122/ATXN1/RBPJL/PRKCB/WIPI1/MCU/RELN/VLDLR/VDAC3/SEM1/CYCS/PRKCA/LOC100847700/ITPR1/TWNK/LOC101907965/PLCB4/ATG101/RB1CC1/RORA/PSMC5/VDAC1/ATG14/AFG3L2/PUM1/ULK1/PSMB5/PSMD4/PSMC3/PSMD1/PSMB3/CYCT/PSMB6/PSMC1/MTOR/PSMD7/PSMD2
bta04270	Vascular smooth muscle contraction	130	0.461193	1.50889	0.00616196	0.00616196	0.0499083	4475	tags=38%, list=20%, signal=30%	CACNA1S/MYLK2/MYL6B/PLA2G4E/AVP/ADCY1/ACTG2/MYH11/PRKCQ/CALML5/RAMP1/KCNU1/MYLK4/ACTA2/KCNMA1/PPP1R14A/RAMP3/PPP1R12B/EDN2/CALML6/NPPC/PRKG1/GNAQ/CALM3/ADCY9/PRKCB/MYLK/CACNA1C/MYL9/PPP1R12A/ADORA2B/KCNMB1/RAF1/PRKCA/MYL6/ITPR1/PPP1CB/PLA2G5/PTGIR/PLA2G2A/ADCY8/MAP2K2/KCNMB4/CALD1/EDN3/PPP1R12C/PLCB4/PRKACA/CALM2
bta05204	Chemical carcinogenesis - DNA adducts	37	-0.579971	-1.69127	0.00669125	0.00669125	0.0527305	4961	tags=57%, list=22%, signal=44%	HPGDS/HSD11B1/UGT2A1/GSTA4/GSTA2/MGST3/GSTM2/SULT1A1/GSTT1/EPHX1/GSTT4/LOC100295687/GSTO2/GSTA1/GSTA3/MGST1/CYP2C87/CYP3A24/GSTT2/LOC781988/GSTA5
bta04310	Wnt signaling pathway	167	0.426952	1.42517	0.00900968	0.00900968	0.0680029	4745	tags=33%, list=21%, signal=26%	CAMK2B/CAMK2A/RSPO2/DKK4/DKK1/WNT4/WNT10A/WNT3/FRZB/WNT7B/NOTUM/ROR1/NKD1/CXXC4/LGR5/SFRP1/FZD7/CER1/CAMK2D/NFATC3/FZD2/PRKCB/PPP3R1/APCDD1L/PPP3CB/SMAD3/DKK2/DVL1/PPP3CC/WNT5B/CAMK2G/PPP3CA/FZD10/FZD9/TBL1X/WNT9A/NFATC1/PRKCA/BAMBI/DAAM2/ZNRF3/WNT9B/AXIN1/WIF1/FRAT2/PLCB4/PRKACA/NFATC2/AXIN2/WNT6/CUL1/LGR4/TLE4/CCND1/SOST
bta05330	Allograft rejection	48	-0.509135	-1.58219	0.00928443	0.00928443	0.0680029	5779	tags=58%, list=25%, signal=44%	BOLA-DQA2/BOLA-NC1/BLA-DQB/GZMB/BOLA-DOA/LOC104968484/BOLA-DRB3/MGC126945/BOLA-DRA/BOLA-DMA/CD86/BOLA-DOB/BOLA-DQA5/DSB/TNF/LOC100300716/LOC524810/LOC509513/BOLA-DRB2/LOC786126/IL10/PRF1/LOC788634/CD40LG/LOC505326/FASLG/LOC508858/LOC100296565
bta04371	Apelin signaling pathway	137	0.44165	1.44794	0.00932892	0.00932892	0.0680029	2892	tags=20%, list=13%, signal=18%	MYL2/RYR1/MYLK2/MYL3/NOS1/ADCY1/PRKAG3/CALML5/SLC8A3/MYLK4/ACTA2/MYL4/RYR2/CALML6/GNAQ/RYR3/CALM3/SLC8A2/PRKAA2/ADCY9/PPARGC1A/MYLK/CAMK4/MEF2C/PRKAB2/MEF2D/SMAD3/GNG12
bta04714	Thermogenesis	231	0.404594	1.39576	0.0097373	0.0097373	0.0692486	6490	tags=53%, list=28%, signal=38%	COX6A2/ADCY1/PRKAG3/COX8B/COX6B2/PRKG2/LOC101903567/COX7A1/PRKG1/PRKAA2/ADCY9/PRDM16/CREB3L2/PPARGC1A/COX17/MAPK12/SMARCD3/PRKAB2/DPF3/ATP5MC1/COX5A/COX7B/UQCRB/NDUFB4/NDUFS3/NDUFA4/RPS6KA6/NDUFAF6/ARID1B/ATP5ME/COX10/LOC101902937/NDUFS1/NDUFB10/NDUFB9/SMARCA2/ZNF516/CPT1B/UQCRQ/NDUFA12/NDUFB5/UQCR11/SDHB/NDUFV2/ADCY8/NDUFAF8/COX2/ATP5MF/COX6B1/NDUFA5/NDUFA11/NDUFA3/NDUFC1/NDUFB1/NDUFA1/NDUFA8/ND…
bta04710	Circadian rhythm	34	0.584904	1.53188	0.0101449	0.0101449	0.0704296	5420	tags=47%, list=24%, signal=36%	PRKAG3/RORB/PRKAA2/PRKAB2/RORC/NR1D2/BHLHE41/NR1D1/RORA/PRKAG2/CUL1/BHLHE40/CRY1/ARNTL/FBXW11/PRKAA1
bta04120	Ubiquitin mediated proteolysis	145	0.430036	1.41363	0.0118783	0.0118783	0.0805459	7938	tags=52%, list=35%, signal=34%	UBE2U/UBE2QL1/BIRC7/RHOBTB1/UBE2G1/WWP1/NEDD4L/UBE2C/UBE2D1/UBE3C/LOC101905242/KEAP1/LOC529930/DET1/RHOBTB2/CUL4A/UBE2D4/CDC34/NHLRC1/CUL3/UBE3A/CUL1/RNF7/ANAPC7/CUL5/UBE2O/UBE2M/FBXW11/LOC101906182/RCHY1/ELOB/UBC/PIAS1/CUL2/WWP2/MID1/ANAPC11/RPS27A/STUB1/FBXW7/TRIP12/ERCC8/ELOC/HERC1/UBE2Q2/SIAH1/TRIM32/BIRC2/LOC780968/UBA52/CDC26/NEDD4/MDM2/HERC3/UBE2S/UBB/UBE2B/UBA2/UBE2H/UBOX5/PRPF19/PIAS3/AN…
bta04010	MAPK signaling pathway	292	0.378512	1.32551	0.0131691	0.0131691	0.0872686	4760	tags=26%, list=21%, signal=21%	CACNG1/CACNG6/CACNA1S/FGFR4/NTF4/ERBB4/FGF6/FLNC/CACNA2D2/PLA2G4E/CACNG4/BDNF/CACNB1/FGF9/CACNA2D1/FGF4/MAP2K6/TGFB3/FLNA/MAPT/SRF/NRTN/GDNF/MAPKAPK2/CACNG7/ECSIT/NFATC3/MAPK12/DUSP3/MAP3K20/PRKCB/PPP3R1/CACNA1C/ATF4/NTRK1/CACNA1E/HSPA6/PPP3CB/FGF19/MEF2C/KITLG/PPM1B/TGFA/GNG12/IGF1R/MKNK2/HSPA1A/PTPRR/PPP3CC/ELK1/FGF8/PPP3CA/RPS6KA6/CRKL/MET/RET/NFATC1/RAF1/PRKCA/MAPKAPK3/FGF16/MAP2K2/PPM1A/MAX/…
bta05310	Asthma	32	-0.570351	-1.62947	0.0141371	0.0141371	0.0916019	5082	tags=69%, list=22%, signal=53%	BOLA-DQA2/BLA-DQB/BOLA-DOA/LOC104968484/BOLA-DRB3/BOLA-DRA/BOLA-DMA/BOLA-DOB/BOLA-DQA5/CCL11/DSB/TNF/FCER1G/FCER1A/LOC100300716/LOC524810/LOC509513/BOLA-DRB2/IL10/MS4A2/CD40LG/LOC100296565
bta04975	Fat digestion and absorption	38	-0.507411	-1.48929	0.0172172	0.0172172	0.107686	3346	tags=34%, list=15%, signal=29%	LOC518526/ABCG5/ACAT2/DGAT1/PLA2G2C/LOC104974214/AGPAT2/CD36/LOC618076/DGAT2/PLA2G1B/MOGAT2/PLA2G2D4
bta04080	Neuroactive ligand-receptor interaction	290	0.373214	1.30681	0.0174691	0.0174691	0.107686	2985	tags=27%, list=13%, signal=23%	GRIN2A/SSTR3/CRHR1/RXFP2/CHRND/GHRH/CHRNG/LOC112441549/UTS2R/AVP/KISS1R/CALCR/PNOC/GABRA3/HRH2/CHRNA10/LHB/KISS1/HTR1B/NPY5R/LOC104976250/GALR1/GABRA4/PAQR9/TACR1/TSHR/PTH2R/PTH2/LYPD6/NPY1R/TRHR/PTGFR/GRIN2D/GHRHR/MAS1/TSHB/UCN/GRIA1/HTR2B/MC1R/EDN2/GRIK4/P2RX5/PLG/CHRNA6/HTR4/MCHR1/VIPR2/GLRB/HRH3/CHRNB3/HTR1F/CHRNE/P2RY1/NPW/OXT/HTR2A/CHRNB1/PARD3/CNR2/MLN/GRIA4/PRLH/PMCH/CHRM3/NTS/VIPR1/GRM4/…
bta00010	Glycolysis / Gluconeogenesis	58	0.505828	1.45499	0.0182476	0.0182476	0.107686	4061	tags=40%, list=18%, signal=33%	PGAM2/FBP2/ENO3/PFKM/LDHA/PKM/GAPDH/PGM1/BPGM/LOC616200/ALDOA/ADH4/TPI1/ADH6/HK2/PGM2/LDHAL6B/LOC508879/PGK1/PDHB/GPI/LOC112447087/DLAT
bta00670	One carbon pool by folate	18	-0.635628	-1.56941	0.0183887	0.0183887	0.107686	4369	tags=28%, list=19%, signal=22%	ALDH1L2/MTHFS/SHMT1/ALDH1L1/FTCD
bta04668	TNF signaling pathway	117	-0.38115	-1.37733	0.018466	0.018466	0.107686	6339	tags=41%, list=28%, signal=30%	CX3CL1/TRADD/IL15/LIF/MAPK3/IL18R1/TNFAIP3/AKT2/MAP3K5/IRF1/RIPK1/BCL3/CEBPB/TNFRSF1B/FOS/CREB3/RIPK3/TNFRSF1A/MAP2K1/BAG4/NFKBIA/CASP8/VEGFC/IFI47/MAPK11/PIK3CD/PIK3R3/MAP3K8/TNF/ICAM1/GRO1/VEGFD/MLKL/CCL2/MMP14/IL6/LOC534578/LOC112441471/MAPK10/CCL20/VCAM1/CSF1/MMP3/SOCS3/CXCL3/CCL5/CREB3L3/SELE
bta04672	Intestinal immune network for IgA production	52	-0.468124	-1.47593	0.0199835	0.0199835	0.114251	5786	tags=60%, list=25%, signal=45%	TGFB1/LOC100848815/BOLA-DMB/IL15/LTBR/BOLA-DQA2/BLA-DQB/ICOSLG/IL15RA/BOLA-DOA/LOC104968484/BOLA-DRB3/BOLA-DRA/BOLA-DMA/CD86/CXCL12/TNFRSF17/BOLA-DOB/BOLA-DQA5/DSB/LOC100300716/LOC524810/LOC509513/ITGA4/IL6/BOLA-DRB2/IL10/CD40LG/CCR10/ICOS/LOC100296565
bta04971	Gastric acid secretion	73	0.480093	1.44663	0.0215698	0.0215698	0.119911	2504	tags=27%, list=11%, signal=24%	ATP1B4/MYLK2/CAMK2B/CAMK2A/ATP1A2/ADCY1/HRH2/CALML5/MYLK4/ATP1A4/CALML6/KCNK10/GNAQ/CALM3/ADCY9/ATP1B1/CAMK2D/CHRM3/PRKCB/MYLK
bta00053	Ascorbate and aldarate metabolism	15	-0.654415	-1.54742	0.021796	0.021796	0.119911	5312	tags=67%, list=23%, signal=51%	GUSB/ALDH3A2/ALDH1B1/AKR1A1/UGT2A1/ALDH9A1/GULO/RGN/KL/LOC781988
bta04728	Dopaminergic synapse	128	0.428999	1.39917	0.0229614	0.0229614	0.123983	3786	tags=25%, list=17%, signal=21%	GRIN2A/CAMK2B/CAMK2A/CALML5/KCNJ9/KIF5C/DDC/SCN1A/GRIA1/PPP2R2B/CALML6/GNAQ/PPP2R3B/CALM3/GNAO1/CREB3L2/PPP2R3A/GRIA4/CAMK2D/MAPK12/PRKCB/CACNA1C/ATF4/PPP3CB/GNG12/PPP3CC/GNGT1/CAMK2G/PPP3CA/PRKCA/ITPR1/PPP1CB
bta05143	African trypanosomiasis	37	-0.530717	-1.54764	0.0245156	0.0245156	0.129968	3416	tags=43%, list=15%, signal=37%	TNF/ICAM1/LOC100300716/LOC524810/IL6/LOC534578/HBA1/IL10/VCAM1/HBB/LOC104974214/IDO2/HBA/PRKCG/FASLG/SELE
bta04916	Melanogenesis	96	0.456531	1.41865	0.0254862	0.0254862	0.130378	4553	tags=38%, list=20%, signal=30%	CAMK2B/CAMK2A/ADCY1/CALML5/WNT4/WNT10A/WNT3/WNT7B/MC1R/CALML6/GNAQ/CALM3/GNAO1/ADCY9/FZD7/CREB3L2/CAMK2D/FZD2/PRKCB/KITLG/DVL1/WNT5B/CAMK2G/FZD10/FZD9/WNT9A/RAF1/PRKCA/WNT9B/ADCY8/MAP2K2/PLCB4/PRKACA/CALM2/HRAS/WNT6
bta05340	Primary immunodeficiency	38	-0.488418	-1.43355	0.0254873	0.0254873	0.130378	7504	tags=63%, list=33%, signal=42%	IL7R/TAP1/CD40/CD79A/TAP2/CD19/LCK/JAK3/LOC618733/PTPRC/CD3D/BLNK/CD8A/ADA/LOC104968484/CD3E/IL2RG/BTK/CD8B/LOC100300716/LOC524810/RAG2/CD40LG/ICOS
bta04925	Aldosterone synthesis and secretion	91	0.458825	1.42208	0.0285468	0.0285468	0.143511	2730	tags=24%, list=12%, signal=21%	CACNA1S/ATP1B4/CAMK2B/CYP11A1/CAMK2A/ATP1A2/ADCY1/CALML5/ATP2B2/ATP1A4/CALML6/GNAQ/CALM3/ADCY9/ATP1B1/CREB3L2/CAMK2D/PRKCB/CAMK4/CACNA1C/ATF4/ORAI1
bta05323	Rheumatoid arthritis	97	-0.38869	-1.3682	0.0294605	0.0294605	0.145594	5891	tags=46%, list=26%, signal=35%	LTB/BOLA-DQA2/BLA-DQB/ATP6V1H/IL1A/ATP6V1E2/ATP6V1C2/IL23A/BOLA-DOA/FOS/LOC104968484/BOLA-DRB3/ITGAL/ITGB2/BOLA-DRA/CTSK/BOLA-DMA/CD86/CXCL12/CTSL/BOLA-DOB/VEGFA/ACP5/CTSV/BOLA-DQA5/DSB/TNF/ICAM1/TLR2/GRO1/LOC100300716/LOC524810/LOC509513/CCL2/IL6/BOLA-DRB2/IL11/LOC616364/CCL20/LOC525415/CSF1/MMP3/CXCL3/CCL5/LOC100296565
bta04640	Hematopoietic cell lineage	96	-0.393826	-1.38894	0.0326644	0.0326644	0.158737	5941	tags=53%, list=26%, signal=39%	ITGAM/FCGR1A/CD3G/BOLA-DQA2/BLA-DQB/LOC515418/LOC512286/CD1E/CD3D/IL1A/CD8A/IL1R1/BOLA-DOA/LOC104968484/CD1B/BOLA-DRB3/LOC508441/BOLA-DRA/CD3E/BOLA-DMA/CD14/LOC788175/CR2/BOLA-DOB/CSF1R/CD22/BOLA-DQA5/DSB/CD2/MS4A1/TNF/LOC518526/LOC781726/CD8B/ITGA6/KIT/LOC100300716/LOC524810/GP9/ITGA4/CD1D/FCER2/IL6/BOLA-DRB2/IL11/CSF1/CD1A/CD36/ANPEP/IL5RA/DNTT
bta00480	Glutathione metabolism	57	-0.435854	-1.39996	0.0351887	0.0351887	0.168202	4244	tags=39%, list=19%, signal=31%	CHAC1/TXNDC12/GSTA4/GSS/GSTA2/MGST3/GSTM2/GSTT1/GPX3/GSTT4/LOC100295687/GSTO2/GSTA1/G6PD/PGD/GPX2/GSTA3/MGST1/ANPEP/IDH1/GSTT2/GSTA5
bta00062	Fatty acid elongation	28	-0.533666	-1.47627	0.036251	0.036251	0.170484	5810	tags=50%, list=25%, signal=37%	HADHB/ELOVL7/HADHA/HADH/ECHS1/PPT1/THEM4/ACAA2/HACD2/HSD17B12/LOC508455/ELOVL5/ELOVL6/ELOVL2
bta05031	Amphetamine addiction	68	0.47173	1.40072	0.0372493	0.0372493	0.172325	3786	tags=35%, list=17%, signal=30%	GRIN2A/CAMK2B/CAMK2A/CALML5/DDC/GRIN2D/GRIA1/CALML6/CALM3/CREB3L2/GRIA4/CAMK2D/PRKCB/PPP3R1/CAMK4/CACNA1C/ATF4/PPP3CB/ARC/PPP3CC/CAMK2G/PPP3CA/PRKCA/PPP1CB
bta00982	Drug metabolism - cytochrome P450	41	-0.479223	-1.44038	0.0378244	0.0378244	0.172325	4520	tags=51%, list=20%, signal=41%	UGT2A1/FMO4/AOX2/MAOB/GSTA4/GSTA2/MGST3/GSTM2/GSTT1/FMO3/GSTT4/LOC100295687/GSTO2/GSTA1/LOC517828/GSTA3/MGST1/FMO2/GSTT2/LOC781988/GSTA5
bta04730	Long-term depression	56	0.486081	1.38357	0.0398162	0.0398162	0.17726	4489	tags=32%, list=20%, signal=26%	RYR1/CRHR1/PLA2G4E/NOS1/PRKG2/GRIA1/PRKG1/GNAQ/GNAO1/PRKCB/IGF1R/RAF1/PRKCA/ITPR1/GRID2/MAP2K2/PLCB4/HRAS
bta04961	Endocrine and other factor-regulated calcium reabsorption	50	0.503834	1.40981	0.0401235	0.0401235	0.17726	4376	tags=30%, list=19%, signal=24%	ATP1B4/ATP1A2/SLC8A3/ATP2B2/ATP1A4/GNAQ/SLC8A2/ADCY9/ATP1B1/PRKCB/ESR1/PRKCA/VDR/PLCB4/PRKACA
bta04911	Insulin secretion	79	0.452354	1.38138	0.0426743	0.0426743	0.185715	2554	tags=29%, list=11%, signal=26%	CACNA1S/ATP1B4/CAMK2B/KCNJ11/CAMK2A/ATP1A2/ADCY1/ABCC8/KCNU1/ATP1A4/KCNMA1/KCNN3/RYR2/GNAQ/RAB3A/ADCY9/ATP1B1/CREB3L2/CAMK2D/CHRM3/PRKCB/CACNA1C/ATF4
bta04550	Signaling pathways regulating pluripotency of stem cells	132	0.412444	1.35065	0.0436838	0.0436838	0.187313	4553	tags=28%, list=20%, signal=23%	FGFR4/LOC112445823/ESRRB/HOXD1/HAND1/WNT4/BMPR1B/LEFTY2/WNT10A/WNT3/WNT7B/ZIC3/SOX2/INHBA/FZD7/MAPK12/FZD2/ACVR2B/SMAD9/SMAD3/MYF5/IGF1R/DVL1/ACVR1B/ZFHX3/WNT5B/FZD10/FZD9/WNT9A/RAF1/WNT9B/MAP2K2/AXIN1/RIF1/HRAS/AXIN2/WNT6
bta05205	Proteoglycans in cancer	197	0.383831	1.303	0.0454545	0.0454545	0.190069	4760	tags=27%, list=21%, signal=22%	CAMK2B/ERBB4/FLNC/CAV3/CAMK2A/SHH/HOXD10/ANK3/WNT4/WNT10A/HSPB2/WNT3/WNT7B/PPP1R12B/PLCE1/FLNA/HPSE2/FZD7/IL12B/CAMK2D/MAPK12/FZD2/PRKCB/VTN/HBEGF/ITGB3/TFAP4/IGF1R/PPP1R12A/ELK1/WNT5B/CAMK2G/ITGA2/ESR1/FZD10/FZD9/MET/WNT9A/RAF1/PRKCA/ITPR1/PPP1CB/CD44/WNT9B/MAP2K2/PXN/PPP1R12C/PRKACA/HRAS/EIF4B/WNT6/PDPK1/CCND1/ARAF
bta04612	Antigen processing and presentation	83	-0.391532	-1.33896	0.0456302	0.0456302	0.190069	5833	tags=52%, list=26%, signal=39%	B2M/LOC509006/CANX/LOC100300510/TAP2/TAPBP/LOC100848815/PDIA3/BOLA-DMB/LOC618733/BOLA-DQA2/BOLA-NC1/BLA-DQB/CD74/CTSB/CD8A/BOLA-DOA/IFI30/BOLA-DRB3/MGC126945/BOLA-DRA/BOLA-DMA/CTSL/BOLA-DOB/CTSS/CTSV/KIR2DS1/BOLA-DQA5/DSB/HSPA2/TNF/KLRD1/CD8B/LOC618565/LOC509513/LOC100336869/BOLA-DRB2/LOC513869/LOC788634/KLRC1/NKG2A/KIR2DL5A/LOC100296565
bta00591	Linoleic acid metabolism	29	-0.515305	-1.43333	0.0471295	0.0471295	0.193549	1096	tags=21%, list=5%, signal=20%	PLA2G2C/CYP2C87/CYP3A24/PLA2G4D/PLA2G1B/PLA2G2D4
bta04912	GnRH signaling pathway	89	0.434202	1.34215	0.0492958	0.0492958	0.199633	4489	tags=35%, list=20%, signal=28%	CACNA1S/CAMK2B/PLA2G4E/CAMK2A/ADCY1/LHB/CALML5/MAP2K6/CALML6/GNAQ/CALM3/ADCY9/CAMK2D/MAPK12/PRKCB/HBEGF/CACNA1C/ATF4/GNRH1/ELK1/CAMK2G/RAF1/PRKCA/ITPR1/ADCY8/MAP2K2/PLCB4/PRKACA/MAP3K4/CALM2/HRAS

## Sheet: VIAT vs IMAT_KEGG
ID	Description	setSize	enrichmentScore	NES	pvalue	p.adjust	qvalue	rank	leading_edge	core_enrichment
bta04261	Adrenergic signaling in cardiomyocytes	149	-0.631689	-2.28455	1e-10	1e-10	9.15789e-09	2727	tags=34%, list=12%, signal=30%	CACNA1C/SCN7A/PPP1CB/CAMK2G/CACNG7/TPM3/CALML6/ATF4/MAPK12/PPP2R3A/ADCY9/ATP1A4/CACNA2D1/PPP2R3B/CALM3/TNNI3/RYR2/ATP2B2/SLC8A2/CACNG4/LOC101904481/CACNB1/ATP2A2/ACTC1/MYL4/SLC8A3/SCN1B/POPDC3/CALML5/MYH6/TPM1/SCN4B/ADCY1/PLN/ATP1A2/CAMK2A/POPDC2/CACNA2D2/PPP1R1A/CACNA1S/TPM2/CAMK2B/BVES/MYL3/ATP1B4/ATP2A1/TNNC1/CACNG6/MYH7/CACNG1/MYL2
bta04260	Cardiac muscle contraction	88	-0.707357	-2.40475	1e-10	1e-10	9.15789e-09	1803	tags=38%, list=8%, signal=35%	ATP1A4/CACNA2D1/TNNI3/RYR2/SLC8A2/CACNG4/LOC101904481/COX7A1/CACNB1/COX8B/ATP2A2/COX6B2/ACTC1/MYL4/SLC8A3/MYH6/TPM1/ATP1A2/HRC/CASQ2/CACNA2D2/CACNA1S/TPM2/COX6A2/TRDN/MYL3/ATP1B4/ATP2A1/TNNC1/CACNG6/MYH7/CACNG1/MYL2
bta05410	Hypertrophic cardiomyopathy	89	-0.714969	-2.44975	1e-10	1e-10	9.15789e-09	2883	tags=48%, list=13%, signal=42%	ITGA3/SGCB/CACNA1C/PRKAB2/CACNG7/ACE/TPM3/LAMA2/ITGA7/CACNA2D1/TGFB3/TNNI3/RYR2/PRKAA2/LAMA1/DMD/SLC8A2/CACNG4/LOC101904481/CACNB1/ATP2A2/ACTC1/SLC8A3/ITGA8/SGCA/PRKAG3/MYH6/TPM1/SGCD/CACNA2D2/CACNA1S/TPM2/DES/SGCG/MYL3/ATP2A1/TTN/ITGB6/TNNC1/CACNG6/MYH7/CACNG1/MYL2
bta04814	Motor proteins	190	-0.556701	-2.0766	5.30912e-10	5.30912e-10	3.64653e-08	1768	tags=19%, list=8%, signal=18%	KIF1C/MYO18A/TNNI3/KIF1A/MYO3B/MYO3A/MYL9/LOC101904481/MYH15/ACTC1/MYL4/KIF6/MYH6/TPM1/MYH11/TUBA4A/ACTA2/ACTG2/MYH7B/TUBA8/MYL6B/TPM2/TNNT3/MYH4/TNNI2/MYL3/MYO18B/TNNT1/TNNC1/MYH7/TNNI1/MYL1/MYL2/TNNC2/MYH2/MYH1/ACTA1
bta05012	Parkinson disease	275	-0.487881	-1.8841	3.51273e-09	3.51273e-09	1.93015e-07	6453	tags=57%, list=28%, signal=42%	PRKN/LOC101906178/NDUFS5/PSMA3/UBB/BCL2L1/LRRK2/PSMA4/PSMA2/TUBB1/ATP5F1E/LOC101907965/NDUFV3/PSMA6/PSMC6/LOC100847700/TUBB2A/PSMB4/TUBB/LOC104973792/COX4I1/PSMD14/PSMA7/PSMD11/ADRM1/PSMD3/ATP5F1C/NDUFA2/NDUFB8/ND4L/NDUFA1/ND2/LOC101902937/CYTB/ATP5PD/VDAC2/ATP5PO/ND4/ATP5MC3/NDUFS2/TUBB3/UQCR10/COX3/NDUFS6/ATP5F1A/PSMB6/NDUFV1/PARK7/NDUFB6/PSMD2/PSMD12/ATP5MC2/PSMC1/NDUFB2/ATP5PB/NDUFB11/PSMD1/N…
bta05414	Dilated cardiomyopathy	95	-0.648424	-2.22852	6.72122e-09	6.72122e-09	3.07761e-07	2883	tags=44%, list=13%, signal=39%	ITGA3/SGCB/CACNA1C/CACNG7/TPM3/LAMA2/ITGA7/ADCY9/CACNA2D1/TGFB3/TNNI3/RYR2/LAMA1/DMD/SLC8A2/CACNG4/LOC101904481/CACNB1/ATP2A2/ACTC1/SLC8A3/ITGA8/SGCA/MYH6/TPM1/SGCD/ADCY1/PLN/CACNA2D2/CACNA1S/TPM2/DES/SGCG/MYL3/ATP2A1/TTN/ITGB6/TNNC1/CACNG6/MYH7/CACNG1/MYL2
bta05340	Primary immunodeficiency	38	0.826202	2.21485	1.81747e-08	1.81747e-08	7.13321e-07	2271	tags=66%, list=10%, signal=59%	AIRE/LOC524810/ICOS/LOC100300716/TNFRSF13B/CD79A/TNFRSF13C/CD19/CD3D/CD3E/PTPRC/CD40LG/IL7R/LOC104968484/LCK/LOC112445051/CD8B/CD4/BLNK/CD8A/RAG2/IL2RG/BTK/ZAP70/JAK3
bta04060	Cytokine-cytokine receptor interaction	258	0.547593	1.89879	3.6079e-08	3.6079e-08	1.23903e-06	4673	tags=48%, list=20%, signal=38%	BMP10/LOC617112/GH1/CD27/CXCL13/IL18RAP/TNFRSF13B/FASLG/TNF/TNFRSF9/IL12RB1/CCR9/TNFRSF13C/IL24/IL2RA/IFNB1/IL10/IL5RA/GDF6/CD40LG/IL7R/CCL21/IL31RA/LOC112445051/CCR7/TNFSF13B/CXCR5/CCL11/CCL20/LTB/IL21R/CD4/TNFSF11/PRLR/IL1R2/IFN-tau-c1/CSF2RB/CCR6/CCL19/CXCL5/LOC112441471/LOC100568284/CCR4/LOC100298530/IL2RG/CCR8/LOC510185/IL2RB/CCL4/RELL2/BMP3/CXCL3/IL12B/GDF15/CCL3/IL1A/XCL1/TNFSF8/CCL22/LOC1…
bta05150	Staphylococcus aureus infection	81	0.68788	2.0679	1.91034e-07	1.91034e-07	5.83156e-06	4723	tags=72%, list=21%, signal=57%	LAP/LOC100296565/KRT38/CATHL5/LOC100336868/LOC524810/LOC100300716/BOLA-DRB2/DSG1/LOC509513/DSB/LOC100300510/BOLA-DOB/IL10/BOLA-DOA/C3/LOC104968484/KRT17/ITGAL/MASP2/FCGR2A/LOC515991/KRT42/C2/KRT15/CFI/CFB/KRT12/ITGB2/EBD/CFD/LOC100300850/C1QC/C1QB/FCGR2B/KRT19/SELPLG/C1QA/C4A/LOC107131209/LOC781663/BOLA-DYB/BOLA-DRA/PTAFR/KRT35/KRT9/ITGAM/ICAM1/C1S/C5AR1/KRT24/BLA-DQB/BOLA-DMA/LOC100848815/C1R/CA…
bta04061	Viral protein interaction with cytokine and cytokine receptor	89	0.66061	2.02063	7.91123e-07	7.91123e-07	2.17351e-05	4659	tags=62%, list=20%, signal=49%	CXCL13/IL18RAP/TNF/CCR9/IL24/IL2RA/IL10/CCL21/CCR7/CXCR5/CCL11/CCL20/CCR6/CCL19/CXCL5/CCR4/IL2RG/CCR8/LOC510185/IL2RB/CCL4/CXCL3/CCL3/XCL1/CCL22/LOC104968444/CXCL9/TNFSF14/XCL2/GRO1/LOC784541/CXCR2/LOC616364/XCR1/CCL5/CXCR1/CXCL2/LOC529196/CCR2/CCL8/LTA/IL20RB/CCR10/CCL2/CSF1R/CXCL10/CCL24/IL10RA/LOC508666/TNFRSF1B/CXCR4/CX3CR1/IL10RB/CCR3/CCR5
bta05010	Alzheimer disease	388	-0.403199	-1.59577	1.54489e-06	1.54489e-06	3.85854e-05	5650	tags=45%, list=25%, signal=34%	LOC104973792/RB1CC1/COX4I1/PSMD14/PSMA7/PSMD11/ADRM1/PSMD3/ATP5F1C/NDUFA2/NDUFB8/ND4L/NDUFA1/FZD2/ND2/LOC101902937/CYTB/ATP5PD/PTGS2/VDAC2/ATP5PO/ND4/ATP5MC3/NDUFS2/TUBB3/UQCR10/COX3/NDUFS6/BACE1/WNT3/ATP5F1A/PSMB6/ULK1/NDUFV1/NDUFB6/PSMD2/PSMD12/PPID/ATP5MC2/APBB1/PSMC1/NDUFB2/CAPN1/ATP5PB/GRIN2D/NDUFB11/PSMD1/NDUFA13/PSMD4/COX5B/SDHD/NDUFA7/COX1/NDUFC2/ARAF/LOC104969934/TUBB2B/PSMC3/UQCRC1/ND1/…
bta05415	Diabetic cardiomyopathy	207	-0.464584	-1.74092	2.47286e-06	2.47286e-06	5.66154e-05	5496	tags=55%, list=24%, signal=42%	ATP5F1C/NDUFA2/NDUFB8/ND4L/NDUFA1/PTPA/ND2/LOC101902937/PRKCZ/CYTB/ATP5PD/VDAC2/TGFB2/ATP5PO/ND4/ATP5MC3/NDUFS2/UQCR10/COX3/NDUFS6/ATP5F1A/NDUFV1/NDUFB6/ATP5MC2/NDUFB2/ATP5PB/NDUFB11/NDUFA13/COX5B/SDHD/NDUFA7/COX1/NDUFC2/TBC1D4/UQCRC1/ND1/PLCB4/SDHC/PDHB/PDK2/NDUFA8/ATP8/NDUFC1/ATP6/COX7C/NDUFB10/ND3/PPARA/NDUFS4/NDUFB9/UQCRFS1/NDUFA4/ATP5PF/UQCRC2/LOC787122/SDHB/NDUFA9/ATP5F1D/PDHA1/NDUFS8/UQCR1…
bta04921	Oxytocin signaling pathway	145	-0.511197	-1.84959	3.04589e-06	3.04589e-06	6.43707e-05	3606	tags=35%, list=16%, signal=30%	PPP1R12C/PPP3CA/CALM/RAF1/PRKACA/MAP2K2/CAMK2D/HRAS/EEF2K/RCAN1/RYR3/CALM2/MYL6/CACNA1C/MEF2C/PPP1CB/PRKAB2/ELK1/CAMK2G/CACNG7/PPP3R1/PPP1R12A/CALML6/MYLK/PPP3CB/ADCY9/KCNJ9/PPP1R12B/CACNA2D1/CALM3/RYR2/PRKAA2/MYL9/CACNG4/CACNB1/CALML5/PRKAG3/KCNJ12/ADCY1/CAMK2A/KCNJ4/CACNA2D2/PLA2G4E/CACNA1S/MYL6B/MYLK4/CAMK2B/RYR1/MYLK2/CACNG6/CACNG1
bta04672	Intestinal immune network for IgA production	52	0.722211	2.04297	3.77737e-06	3.77737e-06	7.41273e-05	4271	tags=69%, list=19%, signal=56%	LOC100296565/LOC524810/ICOS/LOC100300716/TNFRSF13B/CCR9/TNFRSF13C/BOLA-DRB2/LOC509513/DSB/LOC100300510/BOLA-DOB/IL10/BOLA-DOA/CD40LG/PIGR/LOC104968484/LOC112445051/TNFSF13B/ITGA4/CD28/ITGB7/MADCAM1/TNFRSF17/LOC100300850/CD86/CD40/IL4/CCR10/BOLA-DYB/BOLA-DRA/ICOSLG/BLA-DQB/BOLA-DMA/CXCR4/LOC100848815
bta04714	Thermogenesis	231	-0.447176	-1.70688	4.96375e-06	4.96375e-06	9.0915e-05	5496	tags=52%, list=24%, signal=39%	ATP5F1C/NDUFA2/ADCY8/NDUFB8/NDUFAF2/ND4L/COA6/SMARCA2/NDUFA1/MLST8/ARID1B/RPS6KA3/ND2/LOC101902937/CYTB/ATP5PD/ATP5PO/ND4/ATP5MC3/NDUFAF1/NDUFS2/UQCR10/COX3/PRKAG2/COX11/NDUFS6/RHEB/ATP5F1A/NDUFV1/SOS2/NDUFB6/ATP5MC2/SLC25A20/NDUFB2/ATP5PB/NDUFB11/NDUFA13/ATP5MF/ADCY5/GCG/COX5B/SDHD/NDUFA7/RPS6KA2/COX1/NDUFC2/PRKAA1/UQCRC1/ND1/ATP5ME/SDHC/NDUFA8/ATP8/NDUFC1/ATP6/COX7C/NDUFB10/ND3/NDUFS4/NDUFB9/UQ…
bta04064	NF-kappa B signaling pathway	108	0.596525	1.87007	1.13029e-05	1.13029e-05	0.000194083	3999	tags=40%, list=18%, signal=33%	LOC100296565/LOC524810/LOC100300716/TNF/TNFRSF13C/LOC509513/LOC100300510/CD40LG/CCL21/LOC104968484/LCK/LOC112445051/TNFSF13B/LTB/LAT/TNFSF11/BLNK/BCL2A1/CCL19/SYK/CCL4/CXCL3/LOC534578/BTK/ZAP70/TNFSF14/GRO1/CARD11/LOC100300850/CD40/MALT1/CXCL2/TNFAIP3/LBP/LYN/LTA/EDARADD/VCAM1/CD14/PLCG2/IL1B/LOC514978/ICAM1
bta04662	B cell receptor signaling pathway	86	0.616404	1.87338	2.71155e-05	2.71155e-05	0.000418125	4752	tags=45%, list=21%, signal=36%	CD22/LOC524810/LOC100300716/BLK/CD79B/CD79A/CD19/LOC104968484/BANK1/CR2/PIK3CD/BLNK/SYK/CD72/PPP3R2/LOC510520/RAC2/PTPN6/INPP5D/VAV1/LOC100847184/DAPP1/PIK3AP1/BTK/CARD11/LOC100852090/LOC618416/MALT1/LILRA4/FCGR2B/LYN/VAV3/FOS/PLCG2/LOC790255/LOC112441494/PRKCB/LOC100139209/NFKBIE
bta04022	cGMP-PKG signaling pathway	162	-0.469598	-1.70261	2.73944e-05	2.73944e-05	0.000418125	3586	tags=32%, list=16%, signal=27%	PDE3A/ADRA1D/ADRA2C/PPP3CA/CALM/RAF1/PDE5A/MAP2K2/VDAC1/ADRA2B/CALM2/PRKG1/CACNA1C/MEF2C/PPP1CB/VDAC3/PPP3R1/PPP1R12A/IRS4/IRS1/MEF2D/CALML6/ATF4/KCNMB1/OPRD1/MYLK/PPP3CB/ADCY9/SRF/NPPC/ATP1A4/CALM3/SLC25A4/ATP2B2/MYL9/SLC8A2/KCNMA1/ATP2A2/SLC8A3/KCNU1/CALML5/PRKG2/MYH6/ADCY1/PLN/ATP1A2/CACNA1S/MYLK4/ATP1B4/ATP2A1/MYLK2/MYH7
bta05412	Arrhythmogenic right ventricular cardiomyopathy	74	-0.588818	-1.95234	3.1507e-05	3.1507e-05	0.000455586	2883	tags=39%, list=13%, signal=34%	ITGA3/SGCB/CACNA1C/CACNG7/LAMA2/ITGA7/CACNA2D1/RYR2/LAMA1/DMD/SLC8A2/CACNG4/CACNB1/ATP2A2/SLC8A3/ITGA8/SGCA/CTNNA3/SGCD/CACNA2D2/CACNA1S/DES/SGCG/ATP2A1/ACTN3/ITGB6/ACTN2/CACNG6/CACNG1
bta05320	Autoimmune thyroid disease	53	0.679094	1.92258	3.73791e-05	3.73791e-05	0.00051347	4271	tags=60%, list=19%, signal=49%	LOC100296565/CGA/LOC524810/LOC100300716/FASLG/BOLA-DRB2/LOC509513/DSB/LOC100300510/BOLA-DOB/IL10/BOLA-DOA/CD40LG/LOC104968484/LOC112445051/CD28/MGC126945/LOC508646/LOC508858/CTLA4/PRF1/LOC100300850/CD86/CD40/IL4/BOLA-DYB/BOLA-DRA/BOLA-NC1/BLA-DQB/GZMB/BOLA-DMA/LOC100848815
bta05322	Systemic lupus erythematosus	74	0.632978	1.89157	4.86797e-05	4.86797e-05	0.000636862	4429	tags=54%, list=19%, signal=44%	LOC100296565/LOC524810/LOC100300716/TNF/LOC107131750/BOLA-DRB2/LOC509513/DSB/LOC100300510/BOLA-DOB/IL10/BOLA-DOA/C3/CD40LG/GRIN2A/LOC104968484/LOC112445051/CD28/C8B/FCGR2A/C2/C7/LOC100300850/CD86/C1QC/LOC100847490/CD40/C1QB/LOC104971292/C1QA/C4A/LOC107131209/LOC781663/BOLA-DYB/BOLA-DRA/C1S/BLA-DQB/BOLA-DMA/LOC100848815/C1R
bta04640	Hematopoietic cell lineage	96	0.591906	1.83583	5.96133e-05	5.96133e-05	0.000739663	4271	tags=49%, list=19%, signal=40%	MS4A1/CD22/LOC524810/LOC100300716/TNF/CD2/CD19/BOLA-DRB2/CD3D/CD3E/DSB/CD3G/IL2RA/FCER2/BOLA-DOB/BOLA-DOA/IL5RA/IL7R/LOC104968484/CR2/ITGA4/CD7/CD5/CD8B/CD38/LOC100138951/CD4/LOC508441/FLT3/IL1R2/CD8A/IL1A/CD1D/CD37/LOC518526/IL4/ANPEP/BOLA-DYB/BOLA-DRA/CSF1R/CD14/IL1B/ITGAM/BLA-DQB/BOLA-DMA/CD36/LOC100848815
bta05022	Pathways of neurodegeneration - multiple diseases	472	-0.359167	-1.45682	6.39908e-05	6.39908e-05	0.000739663	5650	tags=41%, list=25%, signal=32%	LOC104973792/RB1CC1/COX4I1/PSMD14/PSMA7/PSMD11/ADRM1/PSMD3/ATP5F1C/NDUFA2/NDUFB8/ND4L/NDUFA1/FZD2/ND2/LOC101902937/CYTB/ATP5PD/PTGS2/VDAC2/ATP5PO/ND4/ATP5MC3/DCTN4/CHMP2B/NDUFS2/TUBB3/UQCR10/COX3/NDUFS6/DNAI1/WNT3/ATP5F1A/PSMB6/ULK1/NDUFV1/PARK7/NDUFB6/PSMD2/PSMD12/PPID/ATP5MC2/PSMC1/NDUFB2/CAPN1/ATP5PB/GPX2/GRIN2D/NDUFB11/PSMD1/NDUFA13/PSMD4/COX5B/SDHD/NDUFA7/COX1/NDUFC2/DNAI2/ARAF/LOC104969934/…
bta05332	Graft-versus-host disease	57	0.663169	1.90874	6.46142e-05	6.46142e-05	0.000739663	4526	tags=65%, list=20%, signal=52%	KIR3DL1/LOC100296565/FASLG/TNF/NKG2A/BOLA-DRB2/LOC509513/DSB/LOC100300510/BOLA-DOB/BOLA-DOA/LOC618565/CD28/LOC614781/KLRD1/MGC126945/KIR2DL5A/IL1A/LOC508646/LOC508858/PRF1/LOC100336869/KLRC1/LOC100140174/LOC100300850/CD86/BOLA-DYB/BOLA-DRA/IL1B/BOLA-NC1/LOC100852061/BLA-DQB/GZMB/BOLA-DMA/LOC100848815/LOC104970137/LOC788634
bta05330	Allograft rejection	48	0.699137	1.94751	7.15483e-05	7.15483e-05	0.000767045	4271	tags=67%, list=19%, signal=54%	LOC100296565/LOC524810/LOC100300716/FASLG/TNF/BOLA-DRB2/LOC509513/DSB/LOC100300510/BOLA-DOB/IL10/BOLA-DOA/CD40LG/LOC104968484/LOC112445051/CD28/MGC126945/IL12B/LOC508646/LOC508858/PRF1/LOC100300850/CD86/CD40/IL4/BOLA-DYB/BOLA-DRA/BOLA-NC1/BLA-DQB/GZMB/BOLA-DMA/LOC100848815
bta04660	T cell receptor signaling pathway	122	0.561749	1.78317	7.25901e-05	7.25901e-05	0.000767045	2876	tags=30%, list=13%, signal=26%	LOC100296565/ICOS/TNF/CD3D/LOC509513/CD3E/CD3G/LOC100300510/PTPRC/IL10/CD40LG/LCK/LOC112445051/ITK/PIK3CD/CD8B/LAT/CD4/LCP2/CD28/CD8A/GRAP2/RASGRP1/PPP3R2/PTPN6/VAV1/CTLA4/LOC100847184/ZAP70/CARD11/PAK5/MAP3K8/CD247/TEC/LOC100300850/MALT1
bta04062	Chemokine signaling pathway	187	0.500342	1.6685	0.000107202	0.000107202	0.00105479	4659	tags=37%, list=20%, signal=30%	CXCL13/CCR9/GNG13/CCL21/DOCK2/CCR7/ITK/CXCR5/CCL11/CCL20/WAS/PIK3CD/PLCB2/CCR6/CCL19/CXCL5/CCR4/CCR8/CCL4/CXCL3/RAC2/CCL3/XCL1/VAV1/CCL22/LOC100847184/CXCR6/CXCL9/JAK3/XCL2/GRO1/CXCR2/LOC616364/XCR1/NCF1/CCL5/CXCR1/PTK2B/PIK3R5/TIAM1/SHC2/CXCL2/LOC529196/CCR2/CCL8/LYN/ADCY7/CCR10/PIK3R6/SHC3/ARRB2/GNG8/VAV3/CCL2/HCK/PLCG2/CXCL10/CCL24/RASGRP2/LOC508666/GRK6/CXCR4/CX3CR1/PRKCD/GNGT1/CCR3/PREX1/PRK…
bta04922	Glucagon signaling pathway	98	-0.525697	-1.82361	0.0001075	0.0001075	0.00105479	4234	tags=42%, list=19%, signal=34%	PRKAA1/LDHAL6B/PPP3CC/PLCB4/CALML4/PDHB/PPARA/PDHA1/PPP3CA/CALM/SLC2A1/PRKACA/CAMK2D/CALM2/PFKFB1/CPT1B/PRKAB2/CAMK2G/PPARGC1A/PPP3R1/CALML6/ATF4/PHKB/PPP3CB/GCGR/CALM3/PHKG1/PRKAA2/PKM/PHKA1/GYS1/LDHA/CALML5/PRKAG3/CAMK2A/ACACB/PFKM/FBP2/CAMK2B/PGAM2/PYGM
bta05323	Rheumatoid arthritis	97	0.587961	1.82373	0.000121297	0.000121297	0.00114913	4271	tags=43%, list=19%, signal=35%	LOC100296565/LOC524810/LOC100300716/TNF/BOLA-DRB2/LOC509513/DSB/LOC100300510/BOLA-DOB/BOLA-DOA/LOC104968484/TNFSF13B/CCL20/LTB/ITGAL/TNFSF11/CD28/CXCL5/CXCL3/CCL3/IL1A/CTLA4/ATP6V0D2/GRO1/ITGB2/LOC616364/CCL5/ACP5/LOC100300850/CD86/CXCL2/TLR2/CCL2/BOLA-DYB/BOLA-DRA/FOS/CTSL/IL1B/ICAM1/BLA-DQB/BOLA-DMA/LOC100848815
bta00190	Oxidative phosphorylation	138	-0.463164	-1.66246	0.000174636	0.000174636	0.0015993	5628	tags=66%, list=25%, signal=50%	COX4I1/ATP6V1G1/ATP5F1C/NDUFA2/NDUFB8/ND4L/NDUFA1/PPA2/ND2/LOC101902937/CYTB/ATP5PD/ATP5PO/ND4/ATP5MC3/NDUFS2/UQCR10/COX3/COX11/NDUFS6/ATP6V1G2/ATP5F1A/NDUFV1/NDUFB6/ATP5MC2/NDUFB2/ATP5PB/ATP6V0E2/NDUFB11/NDUFA13/ATP5MF/COX5B/SDHD/NDUFA7/COX1/NDUFC2/UQCRC1/ND1/ATP5ME/SDHC/NDUFA8/ATP8/NDUFC1/ATP6/COX7C/NDUFB10/ND3/NDUFS4/NDUFB9/UQCRFS1/NDUFA4/ATP5PF/UQCRC2/SDHB/NDUFA9/ATP5F1D/NDUFS8/UQCR11/ATP5F1B…
bta05310	Asthma	32	0.734438	1.91774	0.000285584	0.000285584	0.00253098	4271	tags=78%, list=19%, signal=64%	LOC100296565/LOC524810/LOC100300716/TNF/BOLA-DRB2/LOC509513/DSB/LOC100300510/BOLA-DOB/IL10/BOLA-DOA/CD40LG/LOC104968484/LOC112445051/CCL11/LOC788751/LOC100300850/CD40/IL4/FCER1G/BOLA-DYB/BOLA-DRA/BLA-DQB/BOLA-DMA/LOC100848815
bta05135	Yersinia infection	143	0.516466	1.67035	0.000309178	0.000309178	0.00265446	3598	tags=23%, list=16%, signal=20%	LOC100296565/LOC524810/LOC100300716/TNF/LOC509513/LOC100300510/IFNB1/IL10/LOC104968484/LCK/FYB1/ITGA4/WAS/PIK3CD/CD8B/LAT/CD4/LCP2/CD8A/LOC112441471/FCGR2A/NLRP3/RAC2/VAV1/FN1/ZAP70/LOC100300850/PTK2B/CASP1/VAV3/PYCARD/CCL2/FOS
bta04020	Calcium signaling pathway	249	-0.399397	-1.53567	0.000320386	0.000320386	0.00266733	3671	tags=31%, list=16%, signal=26%	CACNA1H/MET/FGF16/ADRA1D/PPP3CA/CALM/DRD1/PRKACA/VDAC1/CAMK2D/RET/ORAI1/FGF22/MCU/P2RX5/RYR3/CALM2/PLCD3/TFEB/CACNA1C/FGF7/VDAC3/GRIN2C/CAMK2G/ERBB4/PPP3R1/FGF19/CALML6/FGF18/PLCE1/PHKB/CYSLTR2/MYLK/P2RX1/GRM5/TACR3/PPP3CB/ADCY9/CALM3/PHKG1/RYR2/SLC25A4/ATP2B2/HRH2/SLC8A2/FGF4/HTR2A/PTGFR/ATP2A2/PHKA1/TRHR/SLC8A3/CALML5/PLCD4/HTR2B/TACR1/CHRM3/ADCY1/PLN/NOS1/CAMK2A/HRC/CASQ2/CACNA1S/FGF6/MYLK4/CA…
bta04659	Th17 cell differentiation	109	0.547783	1.71789	0.00040539	0.00040539	0.00318343	4412	tags=37%, list=19%, signal=30%	LOC100296565/IL12RB1/BOLA-DRB2/CD3D/LOC509513/CD3E/DSB/CD3G/IL2RA/LOC100300510/BOLA-DOB/BOLA-DOA/LCK/IL21R/LAT/IRF4/CD4/IL2RG/LOC510185/IL2RB/PPP3R2/TBX21/ZAP70/JAK3/CD247/LOC100300850/IL4/EBI3/IL23R/GATA3/BOLA-DYB/BOLA-DRA/FOS/FOXP3/IL1B/BLA-DQB/BOLA-DMA/LOC100848815/RUNX1/IL27RA
bta05321	Inflammatory bowel disease	62	0.629268	1.83286	0.000405551	0.000405551	0.00318343	4393	tags=50%, list=19%, signal=40%	LOC100296565/IL18RAP/TNF/IL12RB1/BOLA-DRB2/LOC509513/DSB/LOC100300510/BOLA-DOB/IL10/BOLA-DOA/IL21R/IL2RG/IL12B/IL1A/TBX21/STAT4/LOC100300850/TLR5/IL4/TLR2/IL23R/GATA3/BOLA-DYB/BOLA-DRA/FOXP3/IL1B/BLA-DQB/BOLA-DMA/LOC100848815/IL12RB2
bta04610	Complement and coagulation cascades	78	0.58894	1.75665	0.000429708	0.000429708	0.00327935	6117	tags=67%, list=27%, signal=49%	C4BPA/LOC100336868/F2RL3/CFHR5/C3/CR2/SERPINB2/C8B/MASP2/C2/F9/CFI/A2M/SERPINC1/C7/CFB/ITGAX/ITGB2/CFD/VSIG4/C1QC/SERPINE2/C1QB/C1QA/C4A/LOC107131209/LOC781663/F5/ITGAM/C1S/C5AR1/F2RL2/PLAT/C1R/LOC790886/PLAU/FGG/CD55/PLAUR/SERPING1/CFH/CLU/F8/F13A1/VWF/F2R/PROS1/SERPIND1/BDKRB2/F11/PROC/C3AR1
bta04658	Th1 and Th2 cell differentiation	94	0.555841	1.70941	0.000488223	0.000488223	0.00362521	3598	tags=34%, list=16%, signal=29%	LOC100296565/IL12RB1/BOLA-DRB2/CD3D/LOC509513/CD3E/DSB/CD3G/IL2RA/LOC100300510/BOLA-DOB/BOLA-DOA/LCK/LAT/CD4/RUNX3/IL2RG/LOC510185/IL2RB/PPP3R2/IL12B/TBX21/ZAP70/JAK3/STAT4/CD247/LOC100300850/IL4/GATA3/BOLA-DYB/BOLA-DRA/FOS
bta04630	JAK-STAT signaling pathway	150	0.498029	1.62401	0.000547777	0.000547777	0.00380198	4673	tags=31%, list=20%, signal=25%	IL22RA2/LOC617112/GH1/IL12RB1/IL24/IL2RA/IFNB1/IL10/IL5RA/IL7R/IL31RA/PIK3CD/IL21R/PRLR/IFN-tau-c1/CSF2RB/LOC112441471/LOC100298530/IL2RG/LOC510185/IL2RB/IL12B/PTPN6/LOC100847184/SOCS3/LEP/JAK3/STAT4/MPL/IL20RB/IL4/LOC618859/IL23R/SOCS1/LOC101908039/LOC617135/AOX2/IL10RA/OSMR/OSM/MYC/IL12RB2/IL27RA/IL3RA/IL10RB/CDKN1A/IL11
bta05169	Epstein-Barr virus infection	207	0.464834	1.57439	0.000548255	0.000548255	0.00380198	7018	tags=43%, list=31%, signal=30%	LOC100296565/LOC524810/LOC100300716/TNF/CD19/BOLA-DRB2/CD3D/LOC509513/CD3E/ENTPD3/DSB/CD3G/LOC100300510/IFNB1/FCER2/BOLA-DOB/BOLA-DOA/LOC104968484/CR2/PIK3CD/ITGAL/BLNK/RUNX3/LOC112441471/SYK/ENTPD8/MGC126945/E2F2/BTK/JAK3/CD247/LOC100300850/CD40/TNFAIP3/LYN/TLR2/CCNA2/IKBKE/BOLA-DYB/BOLA-DRA/TAP1/PLCG2/CXCL10/BOLA-NC1/ICAM1/BLA-DQB/BOLA-DMA/OAS1Z/LOC100848815/MYC/LOC788634/CDKN1A/NFKBIE/CCND2/JS…
bta04371	Apelin signaling pathway	137	-0.453668	-1.622	0.000553629	0.000553629	0.00380198	3480	tags=24%, list=15%, signal=21%	CALM/RAF1/PRKACA/MAP2K2/NOTCH3/HRAS/ADCY10/RYR3/CALM2/MEF2C/PRKAB2/PPARGC1A/MEF2D/CALML6/MYLK/ADCY9/CALM3/RYR2/PRKAA2/SLC8A2/GNG4/MYL4/SLC8A3/CALML5/PRKAG3/ACTA2/ADCY1/NOS1/MYLK4/RYR1/MYL3/MYLK2/MYL2
bta04910	Insulin signaling pathway	133	-0.457705	-1.63375	0.000567384	0.000567384	0.00380198	3480	tags=30%, list=15%, signal=26%	CALM/RAF1/PPP1R3D/PRKACA/MAP2K2/RHOQ/HRAS/INPPL1/RAPGEF1/PPP1R3B/MAPK10/SHC4/CALM2/CRKL/PPP1CB/INPP5A/MKNK2/PRKAB2/ELK1/SLC2A4/HK2/PPARGC1A/IRS4/IRS1/CALML6/PHKB/PPP1R3C/PPP1R3F/CALM3/PHKG1/PRKAA2/PHKA1/GYS1/HKDC1/CALML5/PRKAG3/ACACB/FBP2/PYGM/PPP1R3A
bta04612	Antigen processing and presentation	83	0.58133	1.75605	0.000698703	0.000698703	0.00457046	6153	tags=59%, list=27%, signal=43%	KIR3DL1/LOC100296565/TNF/NKG2A/BOLA-DRB2/LOC509513/DSB/LOC100300510/BOLA-DOB/BOLA-DOA/LOC618565/CD8B/CD4/CD8A/LOC614781/KLRD1/MGC126945/KIR2DL5A/LOC100336869/KLRC1/LOC100140174/LOC100300850/KIR2DS1/IFI30/HSPA6/BOLA-DYB/BOLA-DRA/TAP1/CTSL/BOLA-NC1/LOC100852061/BLA-DQB/BOLA-DMA/LOC100848815/LOC104970137/LOC788634/JSP.1/LOC512672/LOC616942/LOC783680/BOLA-DQA5/CD74/CTSS/BOLA-DRB3/LOC509006/CTSB/LGMN/…
bta05020	Prion disease	274	-0.368572	-1.4226	0.000954343	0.000954343	0.00609751	5628	tags=48%, list=25%, signal=37%	COX4I1/PSMD14/PSMA7/PSMD11/ADRM1/PSMD3/ATP5F1C/NDUFA2/NDUFB8/ND4L/NDUFA1/ND2/LOC101902937/CYTB/ATP5PD/VDAC2/ATP5PO/ND4/ATP5MC3/NDUFS2/TUBB3/UQCR10/COX3/NDUFS6/ATP5F1A/PSMB6/NDUFV1/NDUFB6/PSMD2/PSMD12/ATP5MC2/PSMC1/NDUFB2/ATP5PB/GRIN2D/NDUFB11/PSMD1/NDUFA13/PSMD4/COX5B/SDHD/NDUFA7/COX1/NDUFC2/LOC104969934/TUBB2B/PSMC3/UQCRC1/ND1/PPP3CC/SDHC/STIP1/SEM1/PSMC5/NDUFA8/ATP8/NDUFC1/ATP6/COX7C/TUBA1D/NDU…
bta04940	Type I diabetes mellitus	49	0.635241	1.7792	0.00103863	0.00103863	0.00648522	5099	tags=63%, list=22%, signal=49%	LOC100296565/FASLG/TNF/BOLA-DRB2/LOC509513/DSB/LOC100300510/BOLA-DOB/BOLA-DOA/CD28/MGC126945/IL12B/IL1A/LOC508646/LOC508858/PRF1/LOC100300850/CD86/LTA/BOLA-DYB/BOLA-DRA/IL1B/BOLA-NC1/BLA-DQB/GZMB/BOLA-DMA/LOC100848815/LOC788634/PTPRN/JSP.1/LOC512672
bta05162	Measles	135	0.498469	1.602	0.00112722	0.00112722	0.00688195	7230	tags=46%, list=32%, signal=32%	LOC100296565/FASLG/CD3D/LOC509513/CD3E/CD3G/IL2RA/LOC100300510/IFNB1/SLAMF1/PIK3CD/CD28/LOC112441471/IL2RG/LOC510185/IL2RB/IL12B/IL1A/JAK3/TLR7/LOC100300850/CD209/FCGR2B/TNFAIP3/HSPA6/TLR2/IKBKE/FOS/IL1B/OAS1Z/CCND2/MYD88/CASP8/MX2/IFNAR2/CYCT/TYK2/EIF2AK1/STAT2/BCL2/PIK3R3/STAT5A/CCNE2/CDK2/IFNAR1/TP53/IFIH1/EIF2AK2/TRADD/IKBKB/NFKBIA/ADAR/OAS1X/LOC787343/JAK1/CASP9/IRAK4/IL6/BID/MX1/EIF2AK3/MSN
bta05143	African trypanosomiasis	37	0.669462	1.79227	0.00127376	0.00127376	0.00760758	3999	tags=49%, list=18%, signal=40%	SELE/IDO2/LOC524810/LOC100300716/FASLG/TNF/IL10/LOC104968484/PLCB2/LOC534578/IL12B/HBA/HBB/HBA1/VCAM1/PRKCG/IL1B/ICAM1
bta04621	NOD-like receptor signaling pathway	162	0.461745	1.52264	0.00223471	0.00223471	0.0130629	6996	tags=45%, list=31%, signal=31%	LAP/CATHL5/TNF/NLRP12/IFNB1/TRPM2/PLCB2/LOC112441471/LOC515991/NLRP3/CXCL3/LOC781710/MAP1LC3C/GRO1/EBD/CCL5/LOC783604/CXCL2/CYBB/TNFAIP3/CARD6/CASP1/RIPK3/IKBKE/PYCARD/ITPR3/CCL2/NAIP/LOC507055/NLRP1/IL1B/IFI16/LOC511531/PSTPIP1/CARD9/TRPV2/OAS1Z/PRKCD/CATHL2/RNASEL/TAP/BIRC3/TICAM1/MYD88/ITPR2/MAPK13/CASP8/CASP4/IFNAR2/TYK2/STAT2/CYBA/IL18/GBP4/BCL2/LOC512486/CTSB/GSDMD/MEFV/IFNAR1/CXCL8/LOC1003…
bta00591	Linoleic acid metabolism	29	0.693007	1.77574	0.00236687	0.00236687	0.0135472	2879	tags=48%, list=13%, signal=42%	PLA2G2D4/PLA2G2E/PLA2G2A/CYP3A24/PLA2G1B/LOC100336631/LOC618367/CYP2C87/PLA2G4D/PLA2G12B/PLA2G2C/PLA2G2D1/PLA2G4F/PLA2G2F
bta04919	Thyroid hormone signaling pathway	120	-0.431515	-1.52047	0.00257934	0.00257934	0.014462	3477	tags=18%, list=15%, signal=16%	RAF1/SLC2A1/PRKACA/MAP2K2/NOTCH3/HRAS/THRA/RCAN1/PLCD3/PLCE1/ATP1A4/ATP2A2/RCAN2/PLCD4/MYH6/PLN/ATP1A2/DIO2/PFKM/ATP1B4/ATP2A1/MYH7
bta05142	Chagas disease	107	0.509942	1.59266	0.00321669	0.00321669	0.0176749	3598	tags=26%, list=16%, signal=22%	LOC100296565/FASLG/TNF/CD3D/LOC509513/CD3E/CD3G/LOC100300510/IFNB1/IL10/C3/PIK3CD/PLCB2/LOC112441471/IL12B/CCL3/LOC616364/CCL5/CD247/TLR6/LOC100300850/C1QC/GNA15/C1QB/C1QA/TLR2/CCL2/FOS
bta04514	Cell adhesion molecules	152	0.471565	1.53956	0.0038061	0.0038061	0.0205035	4271	tags=41%, list=19%, signal=33%	SELE/LOC100296565/CD22/LRRC4B/ICOS/CD2/BOLA-DRB2/LOC509513/DSB/LOC100300510/LOC112445824/PTPRC/BOLA-DOB/BOLA-DOA/CD40LG/CD6/LOC112445051/ITGA4/TIGIT/ITGAL/CD8B/CD4/SPN/LOC100140873/CD28/CD8A/CDH2/CLDN1/ITGB7/MGC126945/LOC534578/CTLA4/MADCAM1/ITGB2/NRCAM/CLDN15/SELL/LOC100300850/CD86/NTNG2/CD40/NRXN1/CLDN3/SELPLG/CDH1/LOC101901895/VCAM1/CNTNAP1/PDCD1LG2/NLGN1/BOLA-DYB/BOLA-DRA/ICAM3/BOLA-NC1/ICOSL…
bta05016	Huntington disease	307	-0.343262	-1.34236	0.00427343	0.00427343	0.0225783	6427	tags=52%, list=28%, signal=38%	LOC101906178/NDUFS5/PSMA3/POLR2L/PSMA4/PSMA2/HDAC2/TUBB1/ATP5F1E/DCTN1/CREB5/PIK3R4/LOC101907965/NDUFV3/PSMA6/DCTN2/PSMC6/ACTR1B/LOC100847700/TUBB2A/PSMB4/TUBB/RB1CC1/COX4I1/PSMD14/PSMA7/PSMD11/ADRM1/PSMD3/ATP5F1C/NDUFA2/NDUFB8/ND4L/SOD2/NDUFA1/POLR2J/ND2/LOC101902937/CYTB/ATP5PD/VDAC2/ATP5PO/ND4/ATP5MC3/DCTN4/NDUFS2/TUBB3/UQCR10/COX3/NDUFS6/DNAI1/POLR2F/ATP5F1A/PSMB6/ULK1/NDUFV1/NDUFB6/PSMD2/PSM…
bta04066	HIF-1 signaling pathway	103	-0.441697	-1.54406	0.00458161	0.00458161	0.0237497	4295	tags=27%, list=19%, signal=22%	ENO2/LDHAL6B/PDHB/ELOC/IGF1R/PDHA1/SLC2A1/ALDOB/MAP2K2/CAMK2D/PFKFB3/EGLN3/EGLN1/MKNK2/PGK1/CAMK2G/HK2/IFNG/LOC616200/TFRC/GAPDH/ALDOA/HKDC1/LDHA/CAMK2A/PFKM/ENO3/CAMK2B
bta00500	Starch and sucrose metabolism	28	-0.634367	-1.74639	0.00480579	0.00480579	0.0244505	3490	tags=46%, list=15%, signal=39%	PGM2L1/AMY2B/GPI/UGP2/HK2/GYG1/GANC/TREH/AGL/GYS1/HKDC1/PGM1/PYGM
bta05235	PD-L1 expression and PD-1 checkpoint pathway in cancer	93	0.504012	1.54756	0.00547702	0.00547702	0.0273589	3598	tags=24%, list=16%, signal=20%	LOC100296565/CD3D/LOC509513/CD3E/CD3G/LOC100300510/LCK/PIK3CD/LAT/CD4/CD28/BATF/RASGRP1/PPP3R2/PTPN6/LOC100847184/ZAP70/CD247/LOC100300850/TLR2/BATF3/FOS
bta05144	Malaria	52	0.594436	1.68152	0.00604845	0.00604845	0.0296738	3999	tags=48%, list=18%, signal=40%	SELE/LOC100296565/TNF/KLRB1/LOC509513/LOC100300510/IL10/CD40LG/LOC112445051/ITGAL/LOC534578/KLRK1/LOC518526/ITGB2/LOC100300850/CD40/HBA/HBB/HBA1/VCAM1/TLR2/CCL2/THBS2/IL1B/ICAM1
bta04510	Focal adhesion	199	-0.36936	-1.37246	0.00752698	0.00752698	0.0362796	3988	tags=23%, list=17%, signal=19%	COL4A3/PAK4/ARHGAP35/ITGB8/RAP1A/IGF1R/PXN/MET/PPP1R12C/ACTN1/RAF1/HRAS/RAPGEF1/MAPK10/VCL/ITGA3/SHC4/CHAD/CRKL/COL9A1/PPP1CB/ELK1/PPP1R12A/MYL7/LAMA2/MYLK/ITGA7/TLN2/PPP1R12B/LAMA1/MYL9/FLNA/TNC/VTN/ITGA8/COL2A1/PARVB/COMP/FLNC/THBS4/MYLK4/CAV3/MYLK2/ITGB6/MYL2
bta04710	Circadian rhythm	34	-0.581622	-1.65375	0.00826677	0.00826677	0.0391037	6010	tags=59%, list=26%, signal=43%	FBXW11/CRY2/LOC780968/FBXL3/CUL1/PRKAG2/RORA/PER2/PRKAA1/CRY1/SKP1/BHLHE40/PER1/NR1D1/NR1D2/BHLHE41/PRKAB2/PRKAA2/RORB/PRKAG3
bta05208	Chemical carcinogenesis - reactive oxygen species	229	-0.354115	-1.34387	0.00839756	0.00839756	0.0391037	5540	tags=46%, list=24%, signal=35%	MAP2K4/ATP5F1C/NDUFA2/NDUFB8/ND4L/SOD2/NDUFA1/LPO/ND2/LOC101902937/CYTB/ATP5PD/VDAC2/ATP5PO/ND4/ATP5MC3/NDUFS2/UQCR10/COX3/PDPK1/NDUFS6/ATP5F1A/NDUFV1/SOS2/NDUFB6/ATP5MC2/NDUFB2/ATP5PB/NDUFB11/NDUFA13/SLC26A1/COX5B/SDHD/NDUFA7/COX1/NDUFC2/ARAF/UQCRC1/ND1/SDHC/MAP2K7/NDUFA8/ATP8/NDUFC1/ATP6/COX7C/NDUFB10/ND3/NDUFS4/NDUFB9/UQCRFS1/NDUFA4/ATP5PF/UQCRC2/LOC787122/SDHB/NDUFA9/SLC26A9/ATP5F1D/MET/NDUFS…
bta00565	Ether lipid metabolism	50	0.591042	1.66379	0.00865685	0.00865685	0.0396393	4154	tags=36%, list=18%, signal=30%	PLA2G2D4/PLA2G2E/PLA2G2A/GAL3ST1/PLA2G1B/LOC100336631/LOC618367/PLA2G4D/PLA2G12B/PLA2G2C/PLA2G2D1/PLA2G4F/PLA2G2F/ENPP6/ENPP2/PLD4/LOC101905992/PLA2G5
bta04720	Long-term potentiation	68	-0.478666	-1.55774	0.0100091	0.0100091	0.0446869	4555	tags=46%, list=20%, signal=37%	GRIN2D/RPS6KA2/ARAF/PPP3CC/PLCB4/CALML4/GRIA1/RAP1A/PPP3CA/CALM/RAF1/PRKACA/MAP2K2/CAMK2D/HRAS/CALM2/CACNA1C/PPP1CB/GRIN2C/CAMK2G/PPP3R1/CALML6/ATF4/GRM5/PPP3CB/CALM3/CALML5/ADCY1/CAMK2A/PPP1R1A/CAMK2B
bta04142	Lysosome	133	0.459017	1.47005	0.0100845	0.0100845	0.0446869	8830	tags=56%, list=39%, signal=34%	LAMP3/NAPSA/AP3B2/LOC100138633/LAPTM5/ATP6V0D2/HYAL4/ACP5/SLC11A1/CTSO/CTSW/AP1M2/CD68/CTSL/PPT1/CTSH/HEXB/CTSC/CTSZ/DMXL2/FUCA2/SGSH/LIPA/AP1G2/MAN2B1/ARSB/AP1S3/GUSB/CTSS/AP1S1/NPC2/DNASE2/CTSB/LGMN/CTSK/NAGA/PSAPL1/GNS/FUCA1/AP3M1/ABCA2/IDUA/GGA2/CTNS/ASAH1/HYAL1/NAGPA/GLA/TCIRG1/CTSV/NCOA7/AGA/GM2A/GNPTAB/ATP6V1H/ACP2/LOC101904667/MANBA/M6PR/CTSA/NEU1/HEXA/SUMF1/ATP6V0D1/HGSNAT/AP3B1/NPC1/CLN…
bta00010	Glycolysis / Gluconeogenesis	58	-0.489103	-1.54203	0.0120838	0.0120838	0.0525627	1779	tags=41%, list=8%, signal=38%	DLD/ENO2/LDHAL6B/PDHB/PDHA1/DLAT/ALDOB/GPI/PGK1/HK2/TPI1/ADH4/BPGM/LOC616200/PKM/GAPDH/ALDOA/HKDC1/PGM1/LDHA/PFKM/ENO3/FBP2/PGAM2
bta04932	Non-alcoholic fatty liver disease	157	-0.375183	-1.36624	0.0122445	0.0122445	0.0525627	5473	tags=48%, list=24%, signal=37%	NDUFA2/NDUFB8/NDUFA1/LOC101902937/CYTB/GSK3A/NDUFS2/UQCR10/COX3/PRKAG2/NDUFS6/NDUFV1/NDUFB6/NDUFB2/RXRA/NDUFB11/NDUFA13/COX5B/SDHD/NDUFA7/COX1/ADIPOR1/NDUFC2/PRKAA1/UQCRC1/SDHC/NDUFA8/NDUFC1/COX7C/NDUFB10/PPARA/NDUFS4/NDUFB9/UQCRFS1/NDUFA4/UQCRC2/SDHB/NDUFA9/NDUFS8/UQCR11/COX6B1/NDUFA3/NDUFA12/CYC1/COX2/NDUFS7/NDUFAB1/NDUFS3/NDUFV2/NDUFB7/COX5A/UQCRQ/NDUFB4/UQCRB/NDUFS1/NDUFB1/COX7B/NDUFA11/NDUFA…
bta00592	alpha-Linolenic acid metabolism	26	0.682995	1.71169	0.0143407	0.0143407	0.0597748	2879	tags=46%, list=13%, signal=40%	PLA2G2D4/PLA2G2E/PLA2G2A/PLA2G1B/LOC100336631/LOC618367/PLA2G4D/PLA2G12B/PLA2G2C/PLA2G2D1/PLA2G4F/PLA2G2F
bta04650	Natural killer cell mediated cytotoxicity	137	0.451897	1.4556	0.0143597	0.0143597	0.0597748	4170	tags=42%, list=18%, signal=34%	KIR3DL1/LOC524810/LOC100300716/FASLG/TNF/NKG2A/CD48/IFNB1/SH2D1A/LOC618565/NCR1/LOC104968484/LCK/HCST/PIK3CD/ITGAL/LAT/LOC100140873/LCP2/LOC112441471/SYK/LOC614781/KLRD1/PPP3R2/KIR2DL5A/RAC2/PTPN6/VAV1/LOC508646/LOC508858/LOC100847184/LOC104968444/PRF1/KLRK1/LOC100336869/ZAP70/ITGB2/SH2D1B/LAT2/LOC784541/KLRC1/LOC100140174/TYROBP/CD247/PTK2B/SHC2/KIR2DS1/FCER1G/SHC3/PRKCG/VAV3/PLCG2/ICAM1/CD244/L…
bta05140	Leishmaniasis	75	0.501393	1.50105	0.017788	0.017788	0.0729405	4271	tags=41%, list=19%, signal=34%	LOC524810/LOC100300716/TNF/BOLA-DRB2/DSB/BOLA-DOB/IL10/BOLA-DOA/C3/LOC104968484/ITGA4/NCF2/NCF4/FCGR2A/IL12B/IL1A/PTPN6/ITGB2/NCF1/CYBB/IL4/TLR2/BOLA-DYB/BOLA-DRA/FOS/IL1B/ITGAM/MARCKSL1/BLA-DQB/BOLA-DMA/LOC100848815
bta05014	Amyotrophic lateral sclerosis	366	-0.31351	-1.24429	0.0182798	0.0182798	0.0738549	6453	tags=46%, list=28%, signal=34%	PRKN/LOC101906178/NDUFS5/PSMA3/BCL2L1/PSMA4/PSMA2/RAB39B/TUBB1/ATP5F1E/HNRNPA2B1/DCTN1/PIK3R4/SQSTM1/LOC101907965/NDUFV3/PSMA6/DCTN2/PSMC6/ACTR1B/VCP/LOC100847700/TOMM40/TUBB2A/PSMB4/TUBB/RB1CC1/COX4I1/PSMD14/PSMA7/PSMD11/ADRM1/PSMD3/ATP5F1C/NDUFA2/NDUFB8/ND4L/NDUFA1/ND2/LOC101902937/CYTB/ATP5PD/ATP5PO/ND4/ATP5MC3/DCTN4/CHMP2B/NDUFS2/TUBB3/UQCR10/ANXA7/COX3/NDUFS6/DNAI1/ATP5F1A/PSMB6/ULK1/NDUFV1/…
bta00051	Fructose and mannose metabolism	31	-0.563932	-1.59168	0.019887	0.019887	0.0791839	3416	tags=35%, list=15%, signal=30%	ALDOB/PFKFB3/TIGAR/PFKFB1/HK2/TPI1/PFKFB4/ALDOA/HKDC1/PFKM/FBP2
bta00590	Arachidonic acid metabolism	65	0.51574	1.52149	0.0209116	0.0209116	0.0820739	2879	tags=29%, list=13%, signal=26%	PLA2G2D4/PLA2G2E/PLA2G2A/CYP4A11/PLA2G1B/LOC100336631/LOC618367/CYP2C87/PLA2G4D/ALOX12E/TBXAS1/PLA2G12B/CYP2B6/PLA2G2C/PLA2G2D1/CYP4A22/PLA2G4F/ALOX5/PLA2G2F
bta01200	Carbon metabolism	106	-0.393755	-1.37932	0.0222171	0.0222171	0.0859697	4570	tags=37%, list=20%, signal=30%	IDH3G/MDH1/DLD/SDHD/ENO2/SDHC/PDHB/IDH3A/LOC112446406/IDH3B/SDHB/PDHA1/DLAT/CS/GOT1/ALDOB/OGDH/ME3/GPI/MDH2/GPT/PGK1/HK2/SUCLA2/ACO2/GOT2/PGP/TPI1/IDH2/LOC616200/PKM/GAPDH/CPS1/ALDOA/HKDC1/PFKM/ENO3/FBP2/PGAM2
bta05164	Influenza A	158	0.417611	1.36834	0.0253102	0.0253102	0.0965785	7080	tags=45%, list=31%, signal=31%	FASLG/TNF/BOLA-DRB2/DSB/IFNB1/BOLA-DOB/BOLA-DOA/PIK3CD/LOC112441471/NLRP3/IL12B/IL1A/LOC104968444/SOCS3/TLR7/LOC784541/SLC25A5/CCL5/CASP1/IKBKE/PYCARD/CCL2/BOLA-DYB/BOLA-DRA/CXCL10/NXF2/IL1B/ICAM1/BLA-DQB/BOLA-DMA/OAS1Z/NXF1/LOC100848815/RNASEL/PRKCB/TLR3/PML/TICAM1/MYD88/CASP8/MX2/IFNAR2/CYCT/TYK2/STAT2/BOLA-DQA5/IL18/BOLA-DRB3/PIK3R3/RSAD2/BOLA-DMB/IFNAR1/IFIH1/CXCL8/EIF2AK2/TRADD/CIITA/IKBKB/N…
bta05166	Human T-cell leukemia virus 1 infection	227	0.393282	1.34416	0.0267601	0.0267601	0.100712	4816	tags=26%, list=21%, signal=21%	LOC100296565/TNF/TNFRSF13C/TERT/BOLA-DRB2/CD3D/MMP7/LOC509513/CD3E/DSB/CD3G/IL2RA/LOC100300510/BOLA-DOB/BOLA-DOA/LCK/PIK3CD/CREB3L3/ITGAL/CD4/IL1R2/BUB1B/CCNB2/IL2RG/LOC510185/IL2RB/MGC126945/PPP3R2/E2F2/LOC100847184/JAK3/ITGB2/SLC25A5/LOC100300850/CD40/CDC20/LTA/ADCY7/ESPL1/CCNA2/BOLA-DYB/BOLA-DRA/FOS/ETS1/SPI1/BOLA-NC1/ICAM1/PTTG1/BLA-DQB/BOLA-DMA/LOC100848815/CDKN2B/MYC/LOC788634/EGR1/CDKN1A/Z…
bta04620	Toll-like receptor signaling pathway	96	0.457362	1.41853	0.0300693	0.0300693	0.109764	6996	tags=47%, list=31%, signal=33%	TNF/IFNB1/PIK3CD/LOC112441471/CCL4/IL12B/CCL3/CXCL9/TLR7/LOC616364/MAP3K8/CCL5/TLR6/CD86/CD40/TLR8/LBP/TLR5/TLR2/IKBKE/FOS/CD14/SPP1/CXCL10/IL1B/LOC514978/TLR3/TICAM1/MYD88/MAPK13/CASP8/IFNAR2/PIK3R3/IRF5/IFNAR1/CTSK/CXCL8/IKBKB/NFKBIA/MAPK11/LY96/LOC787343/RIPK1/IRAK4/IL6
bta00480	Glutathione metabolism	57	0.519544	1.49536	0.0301675	0.0301675	0.109764	3709	tags=28%, list=16%, signal=24%	LOC112443788/GSTO2/GSTT2/GSTA3/RRM2/LOC100295687/GSTA5/GSTT4/GGT6/GSTA1/G6PD/ANPEP/MGST1/IDH1/GSTA2/PGD
bta04971	Gastric acid secretion	73	-0.424735	-1.40144	0.0303639	0.0303639	0.109764	3559	tags=36%, list=16%, signal=30%	KCNK2/CALM/PRKACA/CAMK2D/CA2/CALM2/CAMK2G/CALML6/KCNJ15/GAST/KCNJ10/MYLK/ADCY9/ATP1A4/CALM3/HRH2/SSTR2/CALML5/CHRM3/ADCY1/ATP1A2/CAMK2A/MYLK4/CAMK2B/ATP1B4/MYLK2
bta04024	cAMP signaling pathway	223	-0.331127	-1.25416	0.032219	0.032219	0.114958	3586	tags=24%, list=16%, signal=21%	PDE3A/KCNK2/CALM/RAF1/DRD1/PRKACA/MAP2K2/CAMK2D/PDE4A/LOC100299180/ORAI1/ADCY10/FSHR/MAPK10/CALM2/CACNA1C/PPP1CB/GRIN2C/CAMK2G/PPP1R12A/CALML6/FXYD1/CNGA3/PLCE1/ADCY9/ATP1A4/CALM3/TNNI3/RYR2/ATP2B2/SSTR2/EDN2/MYL9/LHB/HTR1B/LOC107131218/ATP2A2/POPDC3/TSHR/CALML5/NPY1R/NPY/PDE4C/ADCY1/PLN/ATP1A2/CAMK2A/POPDC2/CACNA1S/CAMK2B/CRHR1/BVES/ATP1B4/ATP2A1
bta04668	TNF signaling pathway	117	0.442652	1.39642	0.0337988	0.0337988	0.119048	4148	tags=25%, list=18%, signal=20%	SELE/TNF/IFNB1/CCL20/PIK3CD/CREB3L3/CXCL5/LOC112441471/CXCL3/LOC534578/SOCS3/GRO1/MAP3K8/CCL5/CXCL2/MLKL/TNFAIP3/LTA/VCAM1/RIPK3/CCL2/FOS/MMP9/CXCL10/MMP14/IL1B/VEGFD/ICAM1/TNFRSF1B
bta00910	Nitrogen metabolism	15	-0.632095	-1.52125	0.0345923	0.0345923	0.120301	3147	tags=47%, list=14%, signal=40%	CA12/CA2/CA7/CA8/CPS1/CA14/CA3
bta00052	Galactose metabolism	27	-0.564516	-1.55057	0.0367834	0.0367834	0.125932	3023	tags=26%, list=13%, signal=23%	UGP2/HK2/GANC/LALBA/HKDC1/PGM1/PFKM
bta04530	Tight junction	161	-0.354986	-1.29129	0.0374019	0.0374019	0.125932	3579	tags=19%, list=16%, signal=16%	ACTN1/MPDZ/PRKACA/SCRIB/NF2/AMOTL1/MAPK10/MYL6/LOC782367/PRKAB2/NEDD4L/PARD3/AMOT/LOC782966/TUBA3E/CLDN10/CLDN23/DLG2/PRKAA2/MYL9/YBX3/SYNPO/PRKAG3/MYH11/TUBA4A/CLDN20/TUBA8/MYL6B/CLDN19/BVES/MYL2
bta00564	Glycerophospholipid metabolism	98	0.453736	1.40758	0.0375865	0.0375865	0.125932	4154	tags=23%, list=18%, signal=19%	PLA2G2D4/PLA2G2E/PLA2G2A/DGKI/PLA2G1B/LOC100336631/LOC618367/PLA2G4D/DGKA/GPAM/PLA2G12B/PLA2G2C/PLA2G2D1/GPAT3/PLA2G4F/PLA2G2F/PCYT1B/AGPAT2/PLD4/LPIN2/LOC101905992/PEMT/PLA2G5
bta05146	Amoebiasis	107	0.440888	1.37699	0.0406886	0.0406886	0.134683	4161	tags=25%, list=18%, signal=21%	SERPINB10/LOC524810/LOC100300716/TNF/IL10/LAMC3/LOC104968484/PIK3CD/PLCB2/IL1R2/C8B/MUC2/CXCL3/IL12B/FN1/CD1D/GRO1/ITGB2/GNA15/CXCL2/TLR2/PRKCG/CD14/LAMC2/IL1B/ITGAM/GNAL
bta05417	Lipid and atherosclerosis	214	0.38022	1.29168	0.0453297	0.0453297	0.148259	3999	tags=24%, list=18%, signal=20%	SELE/FASLG/TNF/IFNB1/CD40LG/LOC112445051/PIK3CD/PLCB2/NCF2/LOC112441471/NCF4/PPP3R2/NLRP3/CXCL3/LOC534578/IL12B/CCL3/VAV1/LOC100847184/LOC104968444/POU2F2/LOC518526/GRO1/LOC784541/LOC616364/NCF1/CCL5/TLR6/OLR1/CD40/CXCL2/CYBB/POU2F3/ABCG1/LBP/LYN/PPARG/CASP1/VCAM1/HSPA6/TLR2/VAV3/IKBKE/PYCARD/CCL2/FOS/MMP9/CD14/IL1B/LOC514978/ICAM1
bta04664	Fc epsilon RI signaling pathway	66	0.47845	1.41127	0.0481541	0.0481541	0.152116	3732	tags=33%, list=16%, signal=28%	LOC524810/LOC100300716/TNF/LOC104968484/PIK3CD/LAT/LCP2/SYK/RAC2/INPP5D/VAV1/PLA2G4D/LOC100847184/BTK/ALOX5AP/PLA2G4F/ALOX5/LYN/IL4/FCER1G/VAV3/PLCG2
bta04014	Ras signaling pathway	236	0.372373	1.27869	0.0483221	0.0483221	0.152116	4819	tags=25%, list=21%, signal=20%	PLA2G2D4/PLA2G2E/LOC100296565/PLA2G2A/FASLG/LOC509513/LOC100300510/GNG13/GRIN2A/PIK3CD/RASGRF1/LAT/PLA2G1B/FLT3/FGF23/RASAL3/RASSF5/RASGRP1/LOC100336631/RAC2/LOC618367/PLA2G4D/LOC100847184/ZAP70/PAK5/PLA2G12B/PLA2G2C/PLA2G2D1/LOC100300850/TIAM1/PLA2G4F/PLA2G2F/SHC2/SHC3/FGF8/GNG8/PRKCG/CSF1R/PLCG2/ETS1/SYNGAP1/PAK6/RASGRP2/NGF/VEGFD/RASA3/RASGRP4/EFNA5/PLA2G5/FGF10/KDR/STK4/MRAS/GNGT1/REL/PRKCB/F…
bta04666	Fc gamma R-mediated phagocytosis	96	0.441219	1.36846	0.048855	0.048855	0.152116	4694	tags=29%, list=21%, signal=23%	LOC524810/LOC100300716/PTPRC/LOC104968484/WAS/PIK3CD/LAT/SYK/FCGR2A/RAC2/INPP5D/VAV1/PLA2G4D/NCF1/PLA2G4F/FCGR2B/LYN/SPHK1/PRKCG/VAV3/HCK/PLCG2/LOC101905992/MARCKSL1/PRKCD/ASAP1/PRKCB/FCGR3A
bta04657	IL-17 signaling pathway	84	0.465093	1.41305	0.0498882	0.0498882	0.152116	3898	tags=27%, list=17%, signal=23%	LAP/S100A8/TNF/LCN2/S100A9/CCL11/CCL20/CXCL5/CXCL3/GRO1/EBD/FOSB/IL17RE/CXCL2/TNFAIP3/IL17D/IL4/IKBKE/CCL2/FOS/MMP9/CXCL10/IL1B
bta00830	Retinol metabolism	41	0.531424	1.44349	0.05	0.05	0.152116	4800	tags=44%, list=21%, signal=35%	CYP27C1/ADH6/CYP4A11/SDR16C5/CYP3A24/ALDH1A2/LOC100139075/HSD17B6/CYP2C87/LOC781988/DHRS9/CYP2B6/CYP4A22/AOX2/RDH8/UGT1A6/CYP2S1/RETSAT
bta00982	Drug metabolism - cytochrome P450	41	0.529684	1.43876	0.05	0.05	0.152116	4131	tags=39%, list=18%, signal=32%	FMO2/ADH6/GSTO2/GSTT2/GSTA3/LOC100295687/LOC508879/LOC781988/GSTA5/GSTT4/GSTA1/MGST1/FMO4/GSTA2/AOX2/UGT1A6

## Sheet: VIAT vs SCAT_KEGG
ID	Description	setSize	enrichmentScore	NES	pvalue	p.adjust	qvalue	rank	leading_edge	core_enrichment
bta04060	Cytokine-cytokine receptor interaction	258	0.627564	1.72004	3.24122e-08	3.24122e-08	1.03719e-05	3751	tags=40%, list=16%, signal=34%	LOC617112/GH1/CXCR5/BMP10/CCR9/TNFRSF9/TNFSF11/BMP3/TNFRSF13B/IL23R/CCL21/TNFRSF13C/CXCL13/CD27/CCL19/IL24/IL12B/IFNB1/GDF6/LOC112445051/IL22RA1/CXCL5/IL2RA/TNF/CCR7/MSTN/LOC517016/TNFRSF11B/IL7R/IFN-tau-c1/TNFSF13B/IL12RB1/CCL22/CD4/CSF2RB/PRLR/IL1R2/LTB/LOC787343/XCL1/TNFSF14/IL21R/CCR4/CCL17/LTA/IL10/BMP8A/CCL3/CXCR6/CCL11/CCR6/XCR1/FASLG/TNFRSF18/CCL4/BMP7/LOC100568284/TNFRSF19/GDF7/IL4/LOC61…
bta04064	NF-kappa B signaling pathway	108	0.693918	1.82582	7.56031e-06	7.56031e-06	0.00114064	3551	tags=37%, list=16%, signal=31%	TNFSF11/CCL21/TNFRSF13C/LOC100296565/LOC100300850/CCL19/LOC524810/LOC112445051/LOC100300716/TNF/LOC100300510/TNFSF13B/LOC509513/LCK/PRKCQ/LAT/ZAP70/LOC104968484/LTB/PRKCB/TNFSF14/BCL2A1/LTA/BLNK/CCL4/TRAF5/SYK/CXCL2/CD40LG/CXCL8/CD40/IL1B/TRAF3/BTK/MALT1/PLCG2/BIRC3/TNFAIP3/LOC514978/LOC534578
bta05340	Primary immunodeficiency	38	0.806042	1.92071	1.22966e-05	1.22966e-05	0.00114064	2824	tags=63%, list=12%, signal=55%	AIRE/TNFRSF13B/TNFRSF13C/CD79A/LOC524810/LOC112445051/LOC100300716/CD19/CD3D/CD3E/IL7R/PTPRC/ICOS/LCK/CD4/ZAP70/LOC104968484/BLNK/CD8A/CD8B/IL2RG/CD40LG/JAK3/CD40
bta04672	Intestinal immune network for IgA production	52	0.759967	1.86099	1.4258e-05	1.4258e-05	0.00114064	3242	tags=56%, list=14%, signal=48%	CCR9/TNFRSF13B/TNFRSF13C/LOC100296565/LOC100300850/PIGR/LOC524810/LOC112445051/LOC100300716/LOC100300510/CD28/DSB/TNFSF13B/BOLA-DOA/ICOS/BOLA-DOB/LOC509513/BOLA-DRB2/LOC104968484/MADCAM1/ITGB7/IL10/ITGA4/IL4/BOLA-DYB/CD40LG/CD40/CXCR4/TNFRSF17
bta04662	B cell receptor signaling pathway	86	0.662812	1.70784	0.000333086	0.000333086	0.0213175	4812	tags=44%, list=21%, signal=35%	CD79B/CD22/CD79A/LOC524810/LOC100300716/CD19/BLK/BANK1/LILRA4/LOC104968484/PRKCB/CR2/BLNK/LOC783134/PIK3CD/CD72/DAPP1/LOC100852090/VAV1/PIK3AP1/INPP5D/SYK/RAC2/PTPN6/PPP3R2/BTK/MALT1/PLCG2/LOC510520/FCGR2B/NFATC2/LOC618416/LOC100847184/LOC790255/NFATC3/LOC100139766/RASGRP3/FOS
bta00592	alpha-Linolenic acid metabolism	26	0.82052	1.85123	0.000567955	0.000567955	0.0288505	2300	tags=38%, list=10%, signal=35%	PLA2G2E/PLA2G2A/PLA2G2D4/LOC618367/LOC100336631/PLA2G5/PLA2G2D1/PLA2G4F/PLA2G2F/PLA2G12B
bta04061	Viral protein interaction with cytokine and cytokine receptor	89	0.646907	1.68204	0.000640453	0.000640453	0.0288505	3308	tags=43%, list=15%, signal=37%	CXCR5/CCR9/CCL21/CXCL13/CCL19/IL24/IL22RA1/CXCL5/IL2RA/TNF/CCR7/CCL22/XCL1/TNFSF14/CCR4/CCL17/LTA/IL10/CCL3/CCL11/CCR6/XCR1/CCL4/IL2RG/IL18RAP/XCL2/CCR8/LOC529196/CCL20/CXCL2/IL2RB/CXCL9/CXCL8/LOC510185/CXCL10/LOC104968444/CXCR4/CXCR2
bta05321	Inflammatory bowel disease	62	0.687738	1.71636	0.000721263	0.000721263	0.0288505	3534	tags=40%, list=16%, signal=34%	IL23R/LOC100296565/LOC100300850/IL12B/TNF/LOC100300510/DSB/BOLA-DOA/IL12RB1/BOLA-DOB/LOC509513/BOLA-DRB2/IL21R/IL10/STAT4/IL4/IL2RG/IL18RAP/RORC/BOLA-DYB/IL1A/TLR5/IL1B/SMAD3/IL12A
bta05310	Asthma	32	0.769583	1.78599	0.00108978	0.00108978	0.0355655	2824	tags=62%, list=12%, signal=55%	LOC100296565/LOC100300850/LOC524810/LOC112445051/LOC100300716/TNF/LOC100300510/LOC788751/DSB/BOLA-DOA/BOLA-DOB/LOC509513/BOLA-DRB2/LOC104968484/IL10/CCL11/IL4/BOLA-DYB/CD40LG/CD40
bta04612	Antigen processing and presentation	83	0.639273	1.6329	0.00111142	0.00111142	0.0355655	5246	tags=49%, list=23%, signal=38%	KIR3DL1/LOC100296565/LOC100300850/TNF/LOC100300510/DSB/HSPA6/BOLA-DOA/BOLA-DOB/LOC509513/BOLA-DRB2/CD4/LOC618565/LOC614781/LOC100140174/CD8A/NKG2A/CD8B/MGC126945/BOLA-DYB/KLRD1/TAP1/HSPA1A/CREB1/PSME1/IFI30/LOC512672/LOC100852061/LOC104970137/CIITA/LOC100336869/LOC616942/BOLA-NC1/LOC100848815/KIR2DS1/LOC783680/HSPA8/JSP.1/BOLA-DRA/RFX5/BLA-DQB
bta04660	T cell receptor signaling pathway	122	0.601474	1.59492	0.00140309	0.00140309	0.0408172	4312	tags=34%, list=19%, signal=28%	LOC100296565/LOC100300850/LOC112445051/TNF/CD3D/CD3G/LOC100300510/CD3E/CD28/ITK/PTPRC/ICOS/GRAP2/LOC509513/LCK/PRKCQ/CD4/LAT/ZAP70/CTLA4/PIK3CD/IL10/RASGRP1/LCP2/CD8A/IL4/VAV1/CD8B/CD247/PPP2R2B/CD40LG/PTPN6/PPP3R2/MALT1/PAK5/PDCD1/PPP2R5C/NFATC2/LOC100847184/MAP3K8/MAPK13/FYN
bta04659	Th17 cell differentiation	109	0.60343	1.58841	0.00212596	0.00212596	0.0521829	3221	tags=29%, list=14%, signal=25%	IL23R/LOC100296565/LOC100300850/IL2RA/CD3D/CD3G/LOC100300510/CD3E/DSB/BOLA-DOA/IL12RB1/BOLA-DOB/LOC509513/LCK/BOLA-DRB2/PRKCQ/CD4/LAT/ZAP70/IL21R/IL4/IL2RG/RORC/BOLA-DYB/CD247/IL2RB/JAK3/LOC510185/IL1B/PPP3R2/RUNX1/SMAD3
bta00591	Linoleic acid metabolism	29	0.7697	1.76027	0.00213522	0.00213522	0.0521829	2300	tags=34%, list=10%, signal=31%	PLA2G2E/PLA2G2A/PLA2G2D4/LOC618367/LOC100336631/PLA2G5/PLA2G2D1/PLA2G4F/PLA2G2F/PLA2G12B
bta04650	Natural killer cell mediated cytotoxicity	137	0.572579	1.52949	0.002283	0.002283	0.0521829	4489	tags=42%, list=20%, signal=34%	KIR3DL1/IFNB1/LOC524810/LOC100300716/SH2D1A/TNF/LOC517016/CD48/LCK/LAT/ZAP70/LOC104968484/PRKCB/LOC787343/LOC508646/HCST/LOC618565/ITGAL/LOC614781/NCR1/PIK3CD/LCP2/LOC100848282/LOC786095/LOC100140174/FASLG/ULBP13/NKG2A/VAV1/PTK2B/SYK/CD247/RAC2/LOC785982/LOC100140873/KLRD1/LOC104968444/PTPN6/PPP3R2/LAT2/ITGB2/SH2D1B/LOC112441471/PLCG2/LOC112445511/TYROBP/LOC101903261/NFATC2/TNFSF10/LOC100847184/C…
bta04062	Chemokine signaling pathway	187	0.548099	1.49113	0.00355157	0.00355157	0.0748061	4200	tags=30%, list=18%, signal=25%	CXCR5/CCR9/CCL21/CXCL13/CCL19/GNG13/CXCL5/CCR7/ITK/PRKCZ/CCL22/DOCK2/PRKCB/XCL1/PLCB2/CCR4/CCL17/PIK3CD/GNGT1/CCL3/CXCR6/CCL11/CCR6/XCR1/CCL4/ADCY7/WAS/GNAQ/VAV1/RASGRP2/PTK2B/XCL2/CCR8/LOC529196/CCL20/CXCL2/RAC2/CXCL9/TIAM1/JAK3/CXCL8/CXCL10/GNG8/CXCR4/CXCR2/PLCG2/PRKCD/GNB4/PREX1/CXCR1/NCF1/GRO1/GNG12/LOC100847184/ARRB2/GRK6
bta04658	Th1 and Th2 cell differentiation	94	0.611385	1.58964	0.0037403	0.0037403	0.0748061	3000	tags=31%, list=13%, signal=27%	LOC100296565/LOC100300850/IL12B/IL2RA/CD3D/CD3G/LOC100300510/CD3E/DSB/BOLA-DOA/IL12RB1/BOLA-DOB/LOC509513/LCK/BOLA-DRB2/PRKCQ/CD4/LAT/ZAP70/RUNX3/STAT4/IL4/IL2RG/BOLA-DYB/CD247/IL2RB/JAK3/LOC510185/PPP3R2
bta04640	Hematopoietic cell lineage	96	0.60878	1.58619	0.0041445	0.0041445	0.0778542	2943	tags=40%, list=13%, signal=35%	CD22/MS4A1/LOC524810/LOC100300716/CD19/IL2RA/TNF/CD3D/CD3G/CD5/CD3E/CD2/IL7R/LOC100138951/DSB/BOLA-DOA/BOLA-DOB/FLT3/CD7/BOLA-DRB2/CD4/CD38/LOC104968484/IL1R2/FCER2/CR2/LOC508441/CD8A/ITGA4/IL4/CD8B/BOLA-DYB/CD37/IL1A/KITLG/IL3RA/IL5RA/IL1B
bta00565	Ether lipid metabolism	50	0.674872	1.64627	0.0043793	0.0043793	0.0778542	3811	tags=30%, list=17%, signal=25%	PLA2G2E/PLA2G2A/PLA2G2D4/LOC618367/LOC100336631/PLA2G5/PLA2G2D1/PLA2G4F/PLA2G2F/PLA2G12B/ENPP6/LOC101905992/LPCAT2/PLD4/GAL3ST1
bta05330	Allograft rejection	48	0.67223	1.63947	0.00618818	0.00618818	0.0988657	2824	tags=48%, list=12%, signal=42%	LOC100296565/LOC100300850/IL12B/LOC524810/LOC112445051/LOC100300716/TNF/LOC100300510/CD28/DSB/BOLA-DOA/BOLA-DOB/LOC509513/BOLA-DRB2/LOC104968484/LOC508646/IL10/FASLG/IL4/MGC126945/BOLA-DYB/CD40LG/CD40
bta04514	Cell adhesion molecules	152	0.548296	1.47378	0.00640352	0.00640352	0.0988657	3172	tags=32%, list=14%, signal=27%	CLDN20/LRRC4B/CLDN1/CD22/LOC100296565/LOC100300850/LOC112445051/IGSF11/LOC100300510/CD2/CD28/PTPRC/TIGIT/DSB/BOLA-DOA/ICOS/BOLA-DOB/LOC509513/CD6/CLDN3/BOLA-DRB2/CD4/NRCAM/SELE/CLDN2/MADCAM1/PDCD1LG2/ITGB7/ITGAL/CTLA4/CD226/SPN/CD8A/ITGA4/CD8B/CLDN16/MGC126945/BOLA-DYB/CD40LG/PTPRD/SELL/CNTNAP2/LOC100140873/CDH2/CD40/CLDN11/NTNG2/ITGB2
bta04630	JAK-STAT signaling pathway	150	0.552224	1.47974	0.00651511	0.00651511	0.0988657	3670	tags=25%, list=16%, signal=21%	IL22RA2/LOC617112/GH1/IL23R/IL24/IL12B/IFNB1/IL22RA1/IL2RA/LOC517016/IL7R/IFN-tau-c1/IL12RB1/CSF2RB/PRLR/LOC787343/IL21R/PIK3CD/IL10/STAT4/IL4/LOC618859/IFNLR1/IL2RG/IL2RB/IL3RA/IL31RA/JAK3/IL5RA/LOC510185/PTPN6/CCND2/LOC112441471/LOC617135/IL12A/IL20RB/IL9R
bta00590	Arachidonic acid metabolism	65	0.622445	1.56307	0.00692729	0.00692729	0.0988657	3837	tags=32%, list=17%, signal=27%	PLA2G2E/PLA2G2A/PLA2G2D4/ALOX12E/LOC618367/ALOX12B/20ALPHA-HSD/LOC100336631/PLA2G5/PLA2G2D1/LOC112449293/CYP4A22/PLA2G4F/PLA2G2F/PLA2G12B/LOC527068/GGT1/LOC511936/CYP4A11/AKR1C4/PTGS1
bta05135	Yersinia infection	143	0.551852	1.47509	0.00710597	0.00710597	0.0988657	3269	tags=22%, list=14%, signal=19%	LOC100296565/LOC100300850/IFNB1/LOC524810/LOC100300716/TNF/LOC100300510/LOC517016/LOC509513/LCK/CD4/LAT/ZAP70/LOC104968484/FYB1/PIK3CD/IL10/LCP2/CD8A/ITGA4/WAS/GNAQ/VAV1/CD8B/FN1/PTK2B/RAC2/CXCL8/IL1B/RPS6KA1/LOC112441471/RPS6KA6
bta05323	Rheumatoid arthritis	97	0.587312	1.52903	0.00752585	0.00752585	0.100345	3172	tags=30%, list=14%, signal=26%	TNFSF11/LOC100296565/LOC100300850/LOC524810/LOC100300716/CXCL5/TNF/ATP6V0D2/LOC100300510/CD28/DSB/TNFSF13B/BOLA-DOA/BOLA-DOB/LOC509513/BOLA-DRB2/LOC104968484/LTB/ITGAL/CTLA4/CCL3/ATP6V1G2/BOLA-DYB/IL1A/CCL20/CXCL2/CXCL8/IL1B/ITGB2
bta05235	PD-L1 expression and PD-1 checkpoint pathway in cancer	93	0.578109	1.50206	0.00883451	0.00883451	0.113082	4277	tags=29%, list=19%, signal=24%	LOC100296565/LOC100300850/CD3D/CD3G/LOC100300510/CD3E/CD28/LOC509513/LCK/PRKCQ/CD4/LAT/ZAP70/BATF/PIK3CD/RASGRP1/CD247/TLR9/ALK/BATF3/PTPN6/PPP3R2/PDCD1/NFATC2/LOC100847184/CD274/MAPK13
bta05322	Systemic lupus erythematosus	74	0.602916	1.53224	0.0106619	0.0106619	0.131224	2824	tags=28%, list=12%, signal=25%	GRIN2A/LOC107131750/LOC100296565/LOC100300850/LOC524810/LOC112445051/LOC100300716/TNF/LOC100300510/CD28/DSB/BOLA-DOA/BOLA-DOB/LOC509513/BOLA-DRB2/LOC104968484/IL10/C3/BOLA-DYB/CD40LG/CD40
bta05140	Leishmaniasis	75	0.611781	1.55569	0.0118425	0.0118425	0.140356	3758	tags=33%, list=16%, signal=28%	IL12B/LOC524810/LOC100300716/TNF/DSB/BOLA-DOA/BOLA-DOB/BOLA-DRB2/LOC104968484/PRKCB/IL10/ITGA4/IL4/C3/NCF2/BOLA-DYB/IL1A/IL1B/PTPN6/EEF1A2/NCF4/ITGB2/CYBB/IL12A/NCF1
bta05320	Autoimmune thyroid disease	53	0.64198	1.57638	0.0125117	0.0125117	0.142991	2824	tags=47%, list=12%, signal=41%	LOC100296565/LOC100300850/LOC524810/LOC112445051/LOC100300716/LOC100300510/CD28/DSB/BOLA-DOA/BOLA-DOB/LOC509513/BOLA-DRB2/LOC104968484/LOC787343/LOC508646/CTLA4/IL10/FASLG/IL4/TG/MGC126945/BOLA-DYB/TSHB/CD40LG/CD40
bta05142	Chagas disease	107	0.567113	1.49217	0.0134469	0.0134469	0.143601	3259	tags=25%, list=14%, signal=22%	LOC100296565/LOC100300850/IL12B/IFNB1/TNF/CD3D/CD3G/LOC100300510/LOC517016/CD3E/LOC509513/PLCB2/PIK3CD/IL10/CCL3/FASLG/GNAO1/GNAQ/C3/CD247/PPP2R2B/TLR9/CXCL8/TLR6/IL1B/GNA15/LOC112441471
bta05169	Epstein-Barr virus infection	207	0.505359	1.37861	0.0136076	0.0136076	0.143601	3645	tags=22%, list=16%, signal=19%	LOC100296565/LOC100300850/IFNB1/LOC524810/LOC100300716/CD19/TNF/CD3D/CD3G/LOC100300510/LOC517016/CD3E/DSB/BOLA-DOA/BOLA-DOB/LOC509513/BOLA-DRB2/LOC104968484/LOC787343/FCER2/CR2/ITGAL/BLNK/E2F2/PIK3CD/RUNX3/TRAF5/MGC126945/BOLA-DYB/OAS1Z/SYK/CD247/JAK3/CD40/CXCL10/CYCT/ENTPD8/TRAF3/CCNA2/BTK/CCND2/LOC112441471/PLCG2/TNFAIP3/TAP1/IKBKE
bta05332	Graft-versus-host disease	57	0.629887	1.55621	0.0140589	0.0140589	0.143601	2943	tags=39%, list=13%, signal=34%	KIR3DL1/LOC100296565/LOC100300850/TNF/LOC100300510/CD28/DSB/BOLA-DOA/BOLA-DOB/LOC509513/BOLA-DRB2/LOC508646/LOC618565/LOC614781/LOC100140174/FASLG/NKG2A/MGC126945/BOLA-DYB/IL1A/KLRD1/IL1B
bta00524	Neomycin, kanamycin and gentamicin biosynthesis	4	-0.908529	-1.58401	0.0145936	0.0145936	0.143601	39	tags=50%, list=0%, signal=50%	GCK/HKDC1
bta04146	Peroxisome	83	-0.379011	-1.35822	0.0148214	0.0148214	0.143601	7625	tags=57%, list=33%, signal=38%	ACSL1/ABCD1/ACSL3/CRAT/HACL1/ACOX3/ACSL4/ACAA1/PMVK/LOC530653/PRDX5/PECR/AMACR/ACSL6/PEX16/ABCD3/NUDT13/ACOX2/PEX3/DHRS4/MPV17L2/PEX11G/PHYH/PXMP4/EPHX2/PEX12/MPV17L/ABCD2/FAR1/HMGCL/SOD1/MVK/DAO/HSD17B4/BAAT/SLC25A17/SCP2/ECH1/PEX11A/CAT/ECI2/PIPOX/CROT/IDH1/AGXT/HMGCLL1/LOC100300115
bta00564	Glycerophospholipid metabolism	98	0.568031	1.48145	0.0152576	0.0152576	0.143601	3439	tags=18%, list=15%, signal=16%	PLA2G2E/PLA2G2A/PLA2G2D4/DGKI/LOC618367/LOC100336631/DGKA/PLA2G5/PLA2G2D1/PLA2G4F/PLA2G2F/PLA2G12B/PCYT1B/LOC101905992/ACHE/MBOAT2/LPCAT2/PLD4
bta04940	Type I diabetes mellitus	49	0.635455	1.55077	0.0158376	0.0158376	0.144353	5246	tags=61%, list=23%, signal=47%	LOC100296565/LOC100300850/IL12B/TNF/LOC100300510/CD28/DSB/BOLA-DOA/LOC529488/BOLA-DOB/LOC509513/BOLA-DRB2/LOC508646/LTA/FASLG/MGC126945/BOLA-DYB/IL1A/PTPRN/IL1B/IL12A/CD86/LOC512672/LOC616942/BOLA-NC1/LOC100848815/JSP.1/BOLA-DRA/PRF1/BLA-DQB
bta05150	Staphylococcus aureus infection	81	0.589973	1.50521	0.0162397	0.0162397	0.144353	3184	tags=40%, list=14%, signal=34%	LAP/LOC100336868/MASP2/DSG1/LOC100296565/LOC100300850/LOC524810/LOC100300716/LOC100300510/DSB/KRT18/BOLA-DOA/BOLA-DOB/LOC509513/CFI/BOLA-DRB2/LOC515991/LOC104968484/KRT15/ITGAL/IL10/C3/KRT24/KRT12/BOLA-DYB/KRT17/KRT35/TAP/KRT14/EBD/ITGB2/CFH
bta05143	African trypanosomiasis	37	0.672566	1.59678	0.0171006	0.0171006	0.147897	3551	tags=43%, list=16%, signal=37%	IL12B/LOC524810/LOC100300716/TNF/IDO2/LOC104968484/PRKCB/SELE/PLCB2/IL10/FASLG/GNAQ/TLR9/IL1B/IL12A/LOC534578
bta04014	Ras signaling pathway	236	0.489326	1.33748	0.0178223	0.0178223	0.148374	3676	tags=19%, list=16%, signal=16%	PLA2G2E/GRIN2A/PLA2G2A/LOC100296565/LOC100300850/PLA2G2D4/BDNF/GNG13/LOC100300510/LOC509513/FLT3/NTF4/LAT/ZAP70/RASAL3/FGF8/PRKCB/LOC618367/LOC100336631/PIK3CD/GNGT1/RASGRP1/FASLG/PLA2G5/RASSF5/PLA2G2D1/PLA2G4F/PLA2G2F/FGF9/RASGRP2/TGFA/PLA2G12B/KITLG/RAC2/TIAM1/FGF23/GNG8/STK4/FGFR4/PLCG2/NTRK1/GNB4/RALGAPA2/REL/PAK5
bta05416	Viral myocarditis	70	0.592569	1.50089	0.018083	0.018083	0.148374	5730	tags=54%, list=25%, signal=41%	LOC100296565/LOC100300850/LOC524810/LOC112445051/LOC100300716/LOC100300510/CD28/DSB/BOLA-DOA/BOLA-DOB/LOC509513/BOLA-DRB2/LOC104968484/ITGAL/LAMA1/MGC126945/BOLA-DYB/RAC2/CD40LG/CD40/CYCT/ITGB2/CXADR/CD86/LOC512672/FYN/LOC616942/BOLA-NC1/LOC100848815/JSP.1/BOLA-DRA/PRF1/BLA-DQB/MYH6/CCND1/LOC100847700/EIF4G3/CD55
bta05162	Measles	135	0.525476	1.39855	0.0227749	0.0227749	0.1822	3827	tags=27%, list=17%, signal=22%	LOC100296565/LOC100300850/IL12B/IFNB1/SLAMF1/IL2RA/CD3D/CD3G/LOC100300510/LOC517016/CD3E/CD28/HSPA6/TP73/LOC509513/LOC787343/PIK3CD/FASLG/IL2RG/OAS1Z/IL1A/IL2RB/JAK3/TLR9/LOC510185/IL1B/CYCT/TRAF3/CCND2/LOC112441471/TNFAIP3/IL12A/IKBKE/TLR7/HSPA1A/FCGR2B
bta05166	Human T-cell leukemia virus 1 infection	227	0.47635	1.30131	0.0314402	0.0314402	0.245387	5252	tags=28%, list=23%, signal=22%	TNFRSF13C/MMP7/LOC100296565/LOC100300850/IL2RA/TNF/CD3D/CD3G/LOC100300510/CD3E/DSB/BOLA-DOA/BOLA-DOB/LOC509513/LCK/BOLA-DRB2/CD4/IL1R2/ITGAL/LTA/TERT/E2F2/PIK3CD/ADCY7/CREB3L2/BUB1B/SLC25A31/IL2RG/MGC126945/BOLA-DYB/PTTG1/IL2RB/CCNB2/JAK3/CD40/LOC510185/PPP3R2/CCNA2/ITGB2/SMAD3/CCND2/CDC20/ELK4/CREB1/NFATC2/LOC512672/LOC100847184/SLC25A5/SPI1/ESPL1/ATM/NFATC3/LOC787122/LOC616942/BOLA-NC1/LOC10084…
bta05170	Human immunodeficiency virus 1 infection	215	0.472148	1.29067	0.0344828	0.0344828	0.262726	5706	tags=32%, list=25%, signal=24%	LOC100296565/LOC100300850/IFNB1/GNG13/TNF/CD3D/CD3G/LOC100300510/LOC517016/CD3E/CDC25C/LOC509513/CD4/PRKCB/LOC787343/PIK3CD/GNGT1/FASLG/GNAO1/TRAF5/GNAQ/MGC126945/PTK2B/APOBEC3H/CD247/AP1M2/RAC2/CCNB2/ITPR3/APOBEC3Z2/CCNB1/SAMHD1/GNG8/CYCT/PPP3R2/CXCR4/LOC112441471/PLCG2/CDK1/GNB4/TAP1/PAK5/NFATC2/LOC512672/GNG12/LOC100847184/MAPK13/ATM/NFATC3/LOC616942/CALML6/BOLA-NC1/FOS/LOC783680/CGAS/JSP.1/AP…
bta00533	Glycosaminoglycan biosynthesis - keratan sulfate	14	0.759566	1.51298	0.0390977	0.0390977	0.285205	32	tags=7%, list=0%, signal=7%	CHST4
bta04726	Serotonergic synapse	103	0.529541	1.38809	0.0392157	0.0392157	0.285205	5523	tags=39%, list=24%, signal=30%	KCNJ6/CACNA1S/ALOX12E/GNG13/KCND2/GABRB1/TPH1/PRKCB/ALOX12B/PLCB2/LOC532114/HTR4/GNGT1/GNAO1/PLA2G4F/GNAQ/HTR1D/ITPR3/HTR1F/GNG8/GABRB2/KCNJ9/LOC511936/LOC523484/GNB4/HTR1B/LOC616094/PTGS1/LOC100847677/GNG12/LOC100847184/ALOX12/CACNA1F/ALOX15/HTR1E/PLCB1/PRKCA/ITPR1/GNG5/DDC
bta04727	GABAergic synapse	80	0.542665	1.38274	0.0463801	0.0463801	0.329814	4639	tags=29%, list=20%, signal=23%	SLC6A12/KCNJ6/CACNA1S/GNG13/GABRA4/GABRB1/LOC529488/SLC6A11/PRKCB/GNGT1/GNAO1/ADCY7/TRAK2/GNG8/GABRB2/GABRD/GABRG1/GNB4/GNG12/GLS2/SLC38A1/GABRA1/CACNA1F
