# Supplementary material for: Transcriptome and Cellular Evidence of Depot-Specific Function in Beef Cattle Intramuscular, Subcutaneous, and Visceral Adipose Tissues
Source: Biology (Basel). 2025 Jul 11;14(7):848. doi: 10.3390/biology14070848 (PMC12292588; doi:10.3390/biology14070848)
Supplement: Supplementary file 1 [file biology-14-00848-s001.zip › biology-3683260-supplementary/Supplementary materials_Tegeler et al 2025/Suppl. Table 5.xlsx]

## Sheet: IMATvsSCAT_GO
ONTOLOGY	ID	Description	setSize	enrichmentScore	NES	pvalue	p.adjust	qvalue	rank	leading_edge	core_enrichment
BP	GO:0060537	muscle tissue development	74	0.747355	2.24611	1e-10	1e-10	1.03504e-07	1008	tags=22%, list=4%, signal=21%	ACTA1/TNNC1/MYOZ2/MYOD1/MYOG/CSRP3/ACTN3/MYLK2/ANKRD1/CHRND/ADPRHL1/MSTN/CAV3/HAND1/ASB2/ACTA2
BP	GO:0003012	muscle system process	78	0.739629	2.22742	3.33826e-10	3.33826e-10	2.6874e-07	2683	tags=41%, list=11%, signal=36%	MYL1/TNNC1/TNNT1/MYOZ2/ATP2A1/MYOG/CSRP3/ACTN3/MYLK2/JSRP1/TNNT3/CAV3/FBXO32/ATP1A2/TCAP/PRKAG3/TMEM38A/ASB2/ACTA2/KCNMA1/SNTA1/MAP2K6/EDN2/TMEM38B/PRKG1/P2RY1/COMP/CHRNB1/CAMK2D/CHRM3/HOMER1/SPX
BP	GO:0007517	muscle organ development	67	0.734704	2.17649	1.0324e-08	1.0324e-08	7.48003e-06	1070	tags=24%, list=5%, signal=23%	ACTA1/TNNC1/MYOZ2/MYOD1/MYOG/CSRP3/ACTN3/MYLK2/ANKRD1/CHRND/MSTN/CAVIN4/HAND1/TMEM182/ACTA2/USP2
BP	GO:0061061	muscle structure development	117	0.684332	2.17426	1e-10	1e-10	1.03504e-07	1070	tags=19%, list=5%, signal=18%	ACTA1/TNNC1/MYOZ2/MYOD1/MYOG/CSRP3/ACTN3/MYLK2/CAPN3/ANKRD1/CHRND/ADPRHL1/MSTN/WFIKKN2/CAV3/CAVIN4/TCAP/HAND1/TMEM182/ASB2/ACTA2/USP2
BP	GO:0010927	cellular component assembly involved in morphogenesis	23	0.879832	2.15518	6.98949e-08	6.98949e-08	4.43506e-05	1008	tags=39%, list=4%, signal=37%	ACTA1/MYOZ2/CSRP3/CAPN3/ADPRHL1/CAV3/TCAP/PLN/ACTA2
BP	GO:0051146	striated muscle cell differentiation	49	0.751882	2.12061	2.51321e-07	2.51321e-07	0.000125163	1008	tags=27%, list=4%, signal=25%	ACTA1/MYOZ2/MYOD1/MYOG/CSRP3/ACTN3/CAPN3/ADPRHL1/CAV3/TCAP/TMEM182/ASB2/ACTA2
BP	GO:0006936	muscle contraction	57	0.729065	2.10474	2.13551e-07	2.13551e-07	0.000119018	2683	tags=40%, list=11%, signal=36%	MYL1/TNNC1/TNNT1/ATP2A1/ACTN3/MYLK2/JSRP1/TNNT3/CAV3/ATP1A2/TMEM38A/ACTA2/KCNMA1/SNTA1/MAP2K6/EDN2/TMEM38B/PRKG1/COMP/CHRNB1/CHRM3/HOMER1/SPX
BP	GO:0055001	muscle cell development	36	0.796648	2.10306	5.30903e-07	5.30903e-07	0.000202449	1008	tags=36%, list=4%, signal=35%	ACTA1/MYOZ2/MYOG/CSRP3/ACTN3/CAPN3/ADPRHL1/WFIKKN2/CAV3/TCAP/TMEM182/ASB2/ACTA2
BP	GO:0003015	heart process	48	0.745923	2.09151	4.16183e-07	4.16183e-07	0.00016752	1614	tags=27%, list=7%, signal=25%	MYL2/TNNC1/ATP2A1/CSRP3/SCN4B/CAV3/ATP1A2/TMEM38A/SCN1B/SNTA1/MAP2K6/EDN2/TMEM38B
BP	GO:0031032	actomyosin structure organization	37	0.783595	2.08474	6.68661e-07	6.68661e-07	0.000225121	1008	tags=24%, list=4%, signal=23%	ACTA1/MYOZ2/CSRP3/CAPN3/ADPRHL1/CAV3/TCAP/CNN1/ACTA2
BP	GO:0042692	muscle cell differentiation	67	0.702061	2.07978	3.25949e-07	3.25949e-07	0.000144182	1008	tags=21%, list=4%, signal=20%	ACTA1/MYOZ2/MYOD1/MYOG/CSRP3/ACTN3/CAPN3/ADPRHL1/WFIKKN2/CAV3/TCAP/TMEM182/ASB2/ACTA2
BP	GO:0060047	heart contraction	46	0.750133	2.06664	3.38303e-07	3.38303e-07	0.000144182	1614	tags=28%, list=7%, signal=26%	MYL2/TNNC1/ATP2A1/CSRP3/SCN4B/CAV3/ATP1A2/TMEM38A/SCN1B/SNTA1/MAP2K6/EDN2/TMEM38B
BP	GO:0043500	muscle adaptation	24	0.835468	2.06117	8.41162e-07	8.41162e-07	0.000264976	843	tags=38%, list=4%, signal=36%	TNNC1/MYOZ2/MYOG/ACTN3/CAV3/FBXO32/TCAP/PRKAG3/ASB2
BP	GO:0048738	cardiac muscle tissue development	31	0.792432	2.04575	1.38854e-06	1.38854e-06	0.000402415	843	tags=23%, list=4%, signal=22%	TNNC1/CSRP3/ANKRD1/ADPRHL1/CAV3/HAND1/ASB2
BP	GO:0090257	regulation of muscle system process	51	0.718432	2.033	2.49754e-06	2.49754e-06	0.000623978	2683	tags=37%, list=11%, signal=33%	TNNC1/TNNT1/ATP2A1/MYOG/ACTN3/MYLK2/TNNT3/CAV3/FBXO32/ATP1A2/PRKAG3/TMEM38A/KCNMA1/EDN2/TMEM38B/PRKG1/CAMK2D/CHRM3/SPX
BP	GO:0014706	striated muscle tissue development	35	0.769777	2.0231	1.88952e-06	1.88952e-06	0.00050704	843	tags=20%, list=4%, signal=19%	TNNC1/CSRP3/ANKRD1/ADPRHL1/CAV3/HAND1/ASB2
BP	GO:0006941	striated muscle contraction	26	0.800839	2.01145	4.6923e-06	4.6923e-06	0.00094436	1614	tags=42%, list=7%, signal=39%	TNNC1/ATP2A1/ACTN3/JSRP1/TNNT3/CAV3/ATP1A2/TMEM38A/SNTA1/MAP2K6/TMEM38B
BP	GO:0007519	skeletal muscle tissue development	39	0.74907	2.00579	4.44153e-06	4.44153e-06	0.00091943	179	tags=23%, list=1%, signal=23%	ACTA1/MYOZ2/MYOD1/MYOG/ACTN3/MYLK2/ANKRD1/CHRND/MSTN
BP	GO:0060538	skeletal muscle organ development	39	0.74907	2.00579	4.44153e-06	4.44153e-06	0.00091943	179	tags=23%, list=1%, signal=23%	ACTA1/MYOZ2/MYOD1/MYOG/ACTN3/MYLK2/ANKRD1/CHRND/MSTN
BP	GO:0044057	regulation of system process	93	0.650097	2.00182	2.59127e-07	2.59127e-07	0.000125163	1837	tags=24%, list=8%, signal=22%	MYL2/TNNC1/TNNT1/ATP2A1/MYOG/CSRP3/ACTN3/MYLK2/TNNT3/SCN4B/CAV3/FBXO32/ATP1A2/PRKAG3/TMEM38A/SCN1B/KCNMA1/SNTA1/INHBA/EDN2/TMEM38B/PRKG1
BP	GO:0007507	heart development	75	0.664198	1.99484	2.05305e-06	2.05305e-06	0.000531247	1456	tags=17%, list=6%, signal=16%	MYL2/TNNC1/CSRP3/ANKRD1/ADPRHL1/CAV3/TCAP/HAND1/COL2A1/ASB2/GYS1/NPY1R/CPE
BP	GO:0030239	myofibril assembly	15	0.895007	1.98575	4.38564e-06	4.38564e-06	0.00091943	1008	tags=53%, list=4%, signal=51%	ACTA1/MYOZ2/CSRP3/CAPN3/ADPRHL1/CAV3/TCAP/ACTA2
BP	GO:0055002	striated muscle cell development	15	0.895007	1.98575	4.38564e-06	4.38564e-06	0.00091943	1008	tags=53%, list=4%, signal=51%	ACTA1/MYOZ2/CSRP3/CAPN3/ADPRHL1/CAV3/TCAP/ACTA2
BP	GO:0006937	regulation of muscle contraction	38	0.734153	1.9651	2.79085e-05	2.79085e-05	0.00448316	1837	tags=34%, list=8%, signal=32%	TNNC1/TNNT1/ATP2A1/ACTN3/MYLK2/TNNT3/CAV3/ATP1A2/TMEM38A/KCNMA1/EDN2/TMEM38B/PRKG1
BP	GO:0014888	striated muscle adaptation	9	0.949394	1.96489	8.15842e-06	8.15842e-06	0.00151564	843	tags=67%, list=4%, signal=64%	TNNC1/MYOZ2/MYOG/ACTN3/TCAP/ASB2
BP	GO:0008016	regulation of heart contraction	36	0.736522	1.94433	7.03397e-05	7.03397e-05	0.00943759	1614	tags=31%, list=7%, signal=28%	MYL2/ATP2A1/CSRP3/SCN4B/CAV3/ATP1A2/TMEM38A/SCN1B/SNTA1/EDN2/TMEM38B
BP	GO:1903522	regulation of blood circulation	43	0.710418	1.9402	4.4964e-05	4.4964e-05	0.00672878	1614	tags=26%, list=7%, signal=24%	MYL2/ATP2A1/CSRP3/SCN4B/CAV3/ATP1A2/TMEM38A/SCN1B/SNTA1/EDN2/TMEM38B
BP	GO:0008015	blood circulation	92	0.629556	1.93553	1.23258e-06	1.23258e-06	0.0003721	2683	tags=27%, list=11%, signal=24%	MYL2/TNNC1/ATP2A1/CSRP3/SCN4B/CAV3/UTS2R/AVP/ATP1A2/TMEM38A/SCN1B/ACTA2/NPY1R/KCNMA1/SNTA1/MAP2K6/EDN2/TMEM38B/NPPC/PRKG1/COMP/NTS/PTGS1/NPY/SPX
BP	GO:0043502	regulation of muscle adaptation	18	0.82176	1.91798	0.000157975	0.000157975	0.0187634	553	tags=33%, list=2%, signal=33%	TNNC1/MYOG/ACTN3/CAV3/FBXO32/PRKAG3
BP	GO:0055008	cardiac muscle tissue morphogenesis	9	0.925627	1.9157	5.36684e-05	5.36684e-05	0.00777683	415	tags=33%, list=2%, signal=33%	TNNC1/ANKRD1/HAND1
BP	GO:0032989	cellular component morphogenesis	98	0.617981	1.91167	1.55613e-06	1.55613e-06	0.000433637	1008	tags=14%, list=4%, signal=14%	ACTA1/MYOZ2/CSRP3/CAPN3/ADPRHL1/CAMK2B/CAV3/MT3/TCAP/ADCY1/SCN1B/BDNF/PLN/ACTA2
BP	GO:0140694	non-membrane-bounded organelle assembly	73	0.630102	1.89227	1.53515e-05	1.53515e-05	0.00271282	1580	tags=14%, list=7%, signal=13%	ACTA1/MYOZ2/CSRP3/CAPN3/ADPRHL1/CAV3/TCAP/PLS1/ACTA2/FITM1
BP	GO:0002026	regulation of the force of heart contraction	9	0.908483	1.88022	0.000185607	0.000185607	0.0216899	366	tags=33%, list=2%, signal=33%	MYL2/CSRP3/ATP1A2
BP	GO:0042246	tissue regeneration	16	0.81888	1.86363	0.000189158	0.000189158	0.021754	1387	tags=31%, list=6%, signal=29%	MYOD1/CAPN3/MSTN/TMEM182/MUSTN1
BP	GO:0070296	sarcoplasmic reticulum calcium ion transport	9	0.899917	1.86249	0.000302735	0.000302735	0.0310407	1614	tags=67%, list=7%, signal=62%	CACNG1/DHRS7C/ATP2A1/TMEM38A/PLN/TMEM38B
BP	GO:0003013	circulatory system process	99	0.598667	1.85749	1.70074e-05	1.70074e-05	0.00293389	2683	tags=25%, list=11%, signal=22%	MYL2/TNNC1/ATP2A1/CSRP3/SCN4B/CAV3/UTS2R/AVP/ATP1A2/TMEM38A/SCN1B/ACTA2/NPY1R/KCNMA1/SNTA1/MAP2K6/EDN2/TMEM38B/NPPC/PRKG1/COMP/NTS/PTGS1/NPY/SPX
BP	GO:0051147	regulation of muscle cell differentiation	20	0.7843	1.85748	0.000282272	0.000282272	0.0305244	302	tags=20%, list=1%, signal=20%	MYOD1/MYOG/ACTN3/CAV3
BP	GO:0006942	regulation of striated muscle contraction	16	0.812154	1.84832	0.000295272	0.000295272	0.0310407	1614	tags=44%, list=7%, signal=41%	ATP2A1/ACTN3/TNNT3/CAV3/ATP1A2/TMEM38A/TMEM38B
BP	GO:0043403	skeletal muscle tissue regeneration	11	0.881134	1.83972	0.000272743	0.000272743	0.0299409	731	tags=36%, list=3%, signal=35%	MYOD1/CAPN3/MSTN/TMEM182
BP	GO:1903169	regulation of calcium ion transmembrane transport	31	0.711367	1.83647	0.000304183	0.000304183	0.0310407	1918	tags=29%, list=8%, signal=27%	CACNG1/DHRS7C/ATP2A1/CAPN3/CAV3/TMEM38A/PLN/TMEM38B/SNCA
BP	GO:0060048	cardiac muscle contraction	20	0.769194	1.8217	0.00049118	0.00049118	0.0429352	1614	tags=35%, list=7%, signal=33%	TNNC1/ATP2A1/CAV3/TMEM38A/SNTA1/MAP2K6/TMEM38B
BP	GO:0051149	positive regulation of muscle cell differentiation	13	0.839637	1.81745	0.000837019	0.000837019	0.0631711	302	tags=31%, list=1%, signal=30%	MYOD1/MYOG/ACTN3/CAV3
BP	GO:0048644	muscle organ morphogenesis	11	0.870116	1.81672	0.000428143	0.000428143	0.0408159	415	tags=27%, list=2%, signal=27%	TNNC1/ANKRD1/HAND1
BP	GO:0055006	cardiac cell development	11	0.869781	1.81602	0.00045215	0.00045215	0.0419993	843	tags=36%, list=4%, signal=35%	CSRP3/ADPRHL1/CAV3/ASB2
BP	GO:0055013	cardiac muscle cell development	11	0.869781	1.81602	0.00045215	0.00045215	0.0419993	843	tags=36%, list=4%, signal=35%	CSRP3/ADPRHL1/CAV3/ASB2
BP	GO:0003205	cardiac chamber development	21	0.752744	1.81171	0.000922809	0.000922809	0.0671862	1456	tags=24%, list=6%, signal=22%	TNNC1/ADPRHL1/CAV3/HAND1/CPE
BP	GO:0045445	myoblast differentiation	19	0.768979	1.81065	0.000613467	0.000613467	0.052291	731	tags=21%, list=3%, signal=20%	MYOD1/MYOG/MSTN/TMEM182
BP	GO:0003007	heart morphogenesis	40	0.670983	1.80976	0.000374075	0.000374075	0.0376426	1456	tags=20%, list=6%, signal=19%	TNNC1/ANKRD1/ADPRHL1/CAV3/HAND1/COL2A1/NPY1R/CPE
BP	GO:0045214	sarcomere organization	10	0.876938	1.80657	0.000957018	0.000957018	0.0671862	382	tags=40%, list=2%, signal=39%	MYOZ2/CAPN3/CAV3/TCAP
BP	GO:0060415	muscle tissue morphogenesis	10	0.875871	1.80437	0.00103744	0.00103744	0.0702478	415	tags=30%, list=2%, signal=29%	TNNC1/ANKRD1/HAND1
BP	GO:0043462	regulation of ATP-dependent activity	19	0.76512	1.80156	0.000666157	0.000666157	0.0561219	913	tags=21%, list=4%, signal=20%	TNNC1/ATP2A1/TPM2/PLN
BP	GO:0003206	cardiac chamber morphogenesis	20	0.758147	1.79554	0.000772938	0.000772938	0.0604947	1456	tags=25%, list=6%, signal=23%	TNNC1/ADPRHL1/CAV3/HAND1/CPE
BP	GO:0003009	skeletal muscle contraction	8	0.894654	1.79337	0.0021348	0.0021348	0.116294	302	tags=50%, list=1%, signal=49%	ATP2A1/ACTN3/JSRP1/CAV3
BP	GO:0003008	system process	299	0.512008	1.78892	7.34559e-08	7.34559e-08	4.43506e-05	2683	tags=22%, list=11%, signal=19%	MYL1/MYL2/TNNC1/TNNT1/MYOZ2/ATP2A1/MYOG/CSRP3/ACTN3/MYLK2/JSRP1/CHRND/CHRNG/TNNT3/SCN4B/CRYAA/CAV3/FBXO32/UTS2R/AVP/ATP1A2/TCAP/ADCY1/AQP4/PRKAG3/TMEM38A/RLBP1/SCN1B/COL2A1/GABRA4/ASB2/GJA3/PLS1/RDH12/ACTA2/NPY1R/KCNMA1/CABP1/SNTA1/CLIC5/INHBA/MAP2K6/MC1R/EDN2/TMEM38B/NPPC/GLRB/PDE6B/PRKG1/CHRNE/P2RY1/PRPH2/SNCA/COMP/OPN1LW/RAB3A/CHRNB1/RIPOR2/CAMK2D/CHRM3/NTS/PTGS1/HOMER1/NPY/SPX
BP	GO:0050905	neuromuscular process	21	0.742803	1.78778	0.00149299	0.00149299	0.0957266	1949	tags=38%, list=8%, signal=35%	ATP2A1/ACTN3/JSRP1/CHRND/CAV3/KCNMA1/GLRB/COMP
BP	GO:0050879	multicellular organismal movement	10	0.864774	1.78151	0.00172953	0.00172953	0.103411	302	tags=50%, list=1%, signal=49%	ATP2A1/ACTN3/JSRP1/CHRND/CAV3
BP	GO:0050881	musculoskeletal movement	10	0.864774	1.78151	0.00172953	0.00172953	0.103411	302	tags=50%, list=1%, signal=49%	ATP2A1/ACTN3/JSRP1/CHRND/CAV3
BP	GO:0031099	regeneration	20	0.748145	1.77185	0.00109435	0.00109435	0.0734152	1387	tags=25%, list=6%, signal=24%	MYOD1/CAPN3/MSTN/TMEM182/MUSTN1
BP	GO:0055007	cardiac muscle cell differentiation	15	0.797993	1.7705	0.00115196	0.00115196	0.0758753	843	tags=27%, list=4%, signal=26%	CSRP3/ADPRHL1/CAV3/ASB2
BP	GO:0030048	actin filament-based movement	15	0.79756	1.76954	0.00118374	0.00118374	0.0772659	1397	tags=33%, list=6%, signal=31%	TNNC1/ATP2A1/MYLK2/CAV3/SNTA1
BP	GO:0030029	actin filament-based process	137	0.547694	1.76295	2.84635e-05	2.84635e-05	0.00448316	1397	tags=14%, list=6%, signal=13%	ACTA1/TNNC1/MYOZ2/ATP2A1/CSRP3/MYLK2/CAPN3/ADPRHL1/TMOD4/CPNE6/CAV3/TCAP/CNN1/ASB2/PLS1/ACTA2/TMOD1/DSTN/SNTA1
BP	GO:1903115	regulation of actin filament-based movement	7	0.910351	1.75648	0.00168259	0.00168259	0.102444	302	tags=57%, list=1%, signal=56%	TNNC1/ATP2A1/MYLK2/CAV3
BP	GO:0008361	regulation of cell size	20	0.740616	1.75402	0.00147698	0.00147698	0.0955458	1116	tags=20%, list=5%, signal=19%	CAV3/MT3/AQP4/KCNMA1
BP	GO:0070252	actin-mediated cell contraction	14	0.798861	1.74816	0.00207059	0.00207059	0.113651	1397	tags=36%, list=6%, signal=34%	TNNC1/ATP2A1/MYLK2/CAV3/SNTA1
BP	GO:1904062	regulation of monoatomic cation transmembrane transport	59	0.600446	1.74633	0.000766309	0.000766309	0.0604947	1918	tags=20%, list=8%, signal=19%	CACNG1/DHRS7C/ATP2A1/CAPN3/SCN4B/CAV3/TMEM38A/KCNAB1/PLN/SNTA1/TMEM38B/SNCA
BP	GO:0048638	regulation of developmental growth	45	0.632792	1.7457	0.000678538	0.000678538	0.0565079	1080	tags=16%, list=5%, signal=15%	MYOD1/ACTN3/CAPN3/MSTN/MT3/PLS1/NPY1R
BP	GO:0030036	actin cytoskeleton organization	125	0.542937	1.74295	6.15964e-05	6.15964e-05	0.00875063	1318	tags=12%, list=6%, signal=11%	ACTA1/MYOZ2/CSRP3/CAPN3/ADPRHL1/TMOD4/CPNE6/CAV3/TCAP/CNN1/ASB2/PLS1/ACTA2/TMOD1/DSTN
BP	GO:0051279	regulation of release of sequestered calcium ion into cytosol	16	0.765263	1.74161	0.00227199	0.00227199	0.120155	1918	tags=31%, list=8%, signal=29%	DHRS7C/CAPN3/TMEM38A/TMEM38B/SNCA
BP	GO:0035051	cardiocyte differentiation	24	0.703788	1.7363	0.0019088	0.0019088	0.108158	843	tags=17%, list=4%, signal=16%	CSRP3/ADPRHL1/CAV3/ASB2
BP	GO:0043501	skeletal muscle adaptation	6	0.944075	1.73582	0.000776508	0.000776508	0.0604947	843	tags=67%, list=4%, signal=64%	TNNC1/MYOZ2/ACTN3/ASB2
BP	GO:0090075	relaxation of muscle	11	0.82938	1.73167	0.00221443	0.00221443	0.118476	1879	tags=45%, list=8%, signal=42%	ATP2A1/ACTN3/KCNMA1/PRKG1/P2RY1
BP	GO:0009060	aerobic respiration	62	0.587168	1.7192	0.000792729	0.000792729	0.0611014	6873	tags=74%, list=29%, signal=53%	ACTN3/COX8B/COX6B2/COX7A1/IDH2/SNCA/ACO2/COX7B/MDH2/NDUFS3/NDUFS1/NDUFB9/PDHB/SUCLA2/PARK7/UQCR11/SDHB/DLAT/CS/COX6B1/NDUFA8/NDUFS8/NDUFB6/NDUFAB1/ATP5F1D/PDHA1/ATP5PD/COQ9/NDUFA7/STOML2/IDE/NDUFS7/ATP5F1C/BLOC1S1/SDHC/DLST/AK4/UQCC3/NDUFS2/NDUFC2/TEFM/COA6/MRPS36/SDHD/SUCLG1/FXN
BP	GO:0072132	mesenchyme morphogenesis	8	0.856534	1.71696	0.0099205	0.0099205	0.30212	1008	tags=50%, list=4%, signal=48%	ACTA1/ACTC1/ACTG2/ACTA2
BP	GO:0010257	NADH dehydrogenase complex assembly	41	0.634348	1.71691	0.00234386	0.00234386	0.122172	6956	tags=80%, list=30%, signal=57%	NDUFB4/NDUFS3/NDUFAF6/NDUFS1/NDUFB10/NDUFB9/NDUFA12/NDUFB5/DMAC2/NDUFA5/NDUFA11/NDUFA3/NDUFC1/NDUFB1/NDUFA1/NDUFA8/NDUFS8/NDUFB6/NDUFA13/NDUFB7/NDUFAB1/NDUFA2/BCS1L/NDUFA9/NDUFS5/NDUFB11/NDUFS4/NDUFS7/NDUFS2/NDUFC2/NDUFA6/NDUFB2/NDUFAF2
BP	GO:0032981	mitochondrial respiratory chain complex I assembly	41	0.634348	1.71691	0.00234386	0.00234386	0.122172	6956	tags=80%, list=30%, signal=57%	NDUFB4/NDUFS3/NDUFAF6/NDUFS1/NDUFB10/NDUFB9/NDUFA12/NDUFB5/DMAC2/NDUFA5/NDUFA11/NDUFA3/NDUFC1/NDUFB1/NDUFA1/NDUFA8/NDUFS8/NDUFB6/NDUFA13/NDUFB7/NDUFAB1/NDUFA2/BCS1L/NDUFA9/NDUFS5/NDUFB11/NDUFS4/NDUFS7/NDUFS2/NDUFC2/NDUFA6/NDUFB2/NDUFAF2
BP	GO:0010959	regulation of metal ion transport	66	0.58173	1.7159	0.000734271	0.000734271	0.0597752	1918	tags=20%, list=8%, signal=18%	CACNG1/DHRS7C/ATP2A1/CAPN3/SCN4B/CAV3/TMEM38A/SCN1B/KCNAB1/PLN/SNTA1/TMEM38B/SNCA
BP	GO:0000381	regulation of alternative mRNA splicing, via spliceosome	14	0.782906	1.71325	0.00325835	0.00325835	0.149415	66	tags=7%, list=0%, signal=7%	MYOD1
BP	GO:0048589	developmental growth	105	0.546211	1.70776	0.000296382	0.000296382	0.0310407	2101	tags=17%, list=9%, signal=16%	MYOD1/ACTN3/CAPN3/CHRND/ADPRHL1/MSTN/MT3/BDNF/TMEM182/PLS1/NPY1R/MUSTN1/EDN2/TMEM38B/NPPC/COMP/SFRP1/GAMT
BP	GO:0051924	regulation of calcium ion transport	43	0.625223	1.70753	0.0026428	0.0026428	0.128865	1918	tags=21%, list=8%, signal=19%	CACNG1/DHRS7C/ATP2A1/CAPN3/CAV3/TMEM38A/PLN/TMEM38B/SNCA
BP	GO:0003229	ventricular cardiac muscle tissue development	6	0.926508	1.70352	0.00251272	0.00251272	0.12731	415	tags=33%, list=2%, signal=33%	TNNC1/HAND1
BP	GO:0055010	ventricular cardiac muscle tissue morphogenesis	6	0.926508	1.70352	0.00251272	0.00251272	0.12731	415	tags=33%, list=2%, signal=33%	TNNC1/HAND1
BP	GO:0046031	ADP metabolic process	31	0.658524	1.70005	0.00238096	0.00238096	0.122346	4083	tags=42%, list=17%, signal=35%	ACTN3/PGAM2/ENO3/PRKAG3/AK1/GAPDH/BPGM/TPI1/TIGAR/OGDH/PGK1/GPI/PFKFB2
BP	GO:0014823	response to activity	8	0.847524	1.69889	0.0136837	0.0136837	0.353881	553	tags=50%, list=2%, signal=49%	MYOG/CAPN3/PERM1/PRKAG3
BP	GO:0051651	maintenance of location in cell	44	0.618149	1.69394	0.00353971	0.00353971	0.159293	1918	tags=14%, list=8%, signal=13%	DHRS7C/ATP2A1/CAPN3/TMEM38A/TMEM38B/SNCA
BP	GO:0006165	nucleoside diphosphate phosphorylation	34	0.647212	1.693	0.0019108	0.0019108	0.108158	4083	tags=41%, list=17%, signal=34%	ACTN3/PGAM2/ENO3/PRKAG3/AK1/GAPDH/BPGM/TPI1/TIGAR/OGDH/PGK1/GPI/NME7/PFKFB2
BP	GO:0015980	energy derivation by oxidation of organic compounds	100	0.544525	1.69201	0.000248334	0.000248334	0.0276806	6873	tags=62%, list=29%, signal=44%	PYGM/ACTN3/MT3/PRKAG3/COX8B/COX6B2/GYS1/COX7A1/IDH2/SNCA/PPARGC1A/TIGAR/ACO2/PPP1R3C/COX7B/MDH2/NDUFS3/NDUFS1/NDUFB9/PDHB/PPP1R2/SUCLA2/PPP1CB/PARK7/NR1D1/UQCR11/SDHB/DLAT/CS/COX6B1/NDUFA8/NDUFS8/NDUFB6/NDUFAB1/ATP5F1D/PDHA1/ATP5PD/PPP1CC/COQ9/NDUFA7/STOML2/STK40/UGP2/NDUFS4/PPP1R3B/IDE/NDUFS7/ATP5F1C/ACADM/BLOC1S1/SDHC/DLST/AK4/UQCC3/NDUFS2/NDUFC2/TEFM/COA6/MRPS36/SDHD/SUCLG1/FXN
BP	GO:0014902	myotube differentiation	25	0.681015	1.68939	0.00472077	0.00472077	0.194875	1008	tags=24%, list=4%, signal=23%	ACTA1/MYOG/ACTN3/CAV3/TMEM182/ACTA2
BP	GO:0046716	muscle cell cellular homeostasis	9	0.816132	1.68909	0.00941663	0.00941663	0.295351	302	tags=33%, list=1%, signal=33%	CSRP3/MSTN/CAV3
BP	GO:0048639	positive regulation of developmental growth	23	0.689168	1.68814	0.00922813	0.00922813	0.291966	969	tags=17%, list=4%, signal=17%	MYOD1/ACTN3/CAPN3/PLS1
BP	GO:0046034	ATP metabolic process	50	0.598372	1.68725	0.00185114	0.00185114	0.107296	4083	tags=34%, list=17%, signal=28%	ACTN3/PGAM2/ENO3/ATP1A2/PRKAG3/AK1/GAPDH/BPGM/TPI1/PPARGC1A/TIGAR/OGDH/PGK1/ATP5ME/NDUFS1/GPI/PFKFB2
BP	GO:0009135	purine nucleoside diphosphate metabolic process	32	0.65121	1.68657	0.00259634	0.00259634	0.127967	4083	tags=41%, list=17%, signal=34%	ACTN3/PGAM2/ENO3/PRKAG3/AK1/GAPDH/BPGM/TPI1/TIGAR/OGDH/PGK1/GPI/PFKFB2
BP	GO:0009179	purine ribonucleoside diphosphate metabolic process	32	0.65121	1.68657	0.00259634	0.00259634	0.127967	4083	tags=41%, list=17%, signal=34%	ACTN3/PGAM2/ENO3/PRKAG3/AK1/GAPDH/BPGM/TPI1/TIGAR/OGDH/PGK1/GPI/PFKFB2
BP	GO:0006096	glycolytic process	27	0.667098	1.6831	0.00629296	0.00629296	0.228139	4083	tags=44%, list=17%, signal=37%	ACTN3/PGAM2/ENO3/PRKAG3/GAPDH/BPGM/TPI1/TIGAR/OGDH/PGK1/GPI/PFKFB2
BP	GO:0006757	ATP generation from ADP	27	0.667098	1.6831	0.00629296	0.00629296	0.228139	4083	tags=44%, list=17%, signal=37%	ACTN3/PGAM2/ENO3/PRKAG3/GAPDH/BPGM/TPI1/TIGAR/OGDH/PGK1/GPI/PFKFB2
BP	GO:0070588	calcium ion transmembrane transport	60	0.575767	1.68296	0.00174641	0.00174641	0.103411	1918	tags=17%, list=8%, signal=15%	CACNG1/DHRS7C/ATP2A1/CAPN3/CAV3/TMEM38A/PLN/CACNB1/TMEM38B/SNCA
BP	GO:0045661	regulation of myoblast differentiation	15	0.758298	1.68243	0.00356233	0.00356233	0.159321	2872	tags=33%, list=12%, signal=29%	MYOG/MSTN/TMEM182/RIPOR2/MEF2C
BP	GO:0034765	regulation of monoatomic ion transmembrane transport	73	0.560226	1.68242	0.000958355	0.000958355	0.0671862	1918	tags=21%, list=8%, signal=19%	CACNG1/DHRS7C/ATP2A1/CAPN3/SCN4B/CAV3/KCNQ3/TMEM38A/KCNAB1/PLN/KCNMA1/SNTA1/CLIC5/TMEM38B/SNCA
BP	GO:1901861	regulation of muscle tissue development	10	0.814033	1.67698	0.0128631	0.0128631	0.342633	102	tags=20%, list=0%, signal=20%	MYOG/ACTN3
BP	GO:0046939	nucleotide phosphorylation	35	0.636488	1.6728	0.00280404	0.00280404	0.131242	4402	tags=43%, list=19%, signal=35%	ACTN3/PGAM2/ENO3/PRKAG3/AK1/GAPDH/BPGM/TPI1/TIGAR/OGDH/PGK1/GPI/NME7/PFKFB2/NT5C2
BP	GO:0016052	carbohydrate catabolic process	42	0.612865	1.66951	0.00308629	0.00308629	0.142427	4083	tags=33%, list=17%, signal=28%	PYGM/ACTN3/PGAM2/ENO3/PRKAG3/GAPDH/BPGM/TPI1/GPD2/TIGAR/OGDH/PGK1/GPI/PFKFB2
BP	GO:0014904	myotube cell development	11	0.799003	1.66824	0.00698661	0.00698661	0.244949	2632	tags=64%, list=11%, signal=57%	ACTA1/MYOG/ACTN3/TMEM182/ACTA2/RIPOR2/HOMER1
BP	GO:0009185	ribonucleoside diphosphate metabolic process	33	0.640079	1.6678	0.00359077	0.00359077	0.159552	4083	tags=39%, list=17%, signal=33%	ACTN3/PGAM2/ENO3/PRKAG3/AK1/GAPDH/BPGM/TPI1/TIGAR/OGDH/PGK1/GPI/PFKFB2
BP	GO:0090066	regulation of anatomical structure size	86	0.546804	1.6659	0.000703692	0.000703692	0.0579368	1949	tags=20%, list=8%, signal=18%	TMOD4/CAV3/UTS2R/AVP/MT3/ATP1A2/AQP4/PLS1/ACTA2/TMOD1/KCNMA1/DSTN/SNTA1/EDN2/NPPC/PRKG1/COMP
BP	GO:0009205	purine ribonucleoside triphosphate metabolic process	57	0.57664	1.66471	0.00284672	0.00284672	0.132213	4083	tags=32%, list=17%, signal=26%	ACTN3/PGAM2/ENO3/ATP1A2/PRKAG3/AK1/GAPDH/BPGM/TPI1/PPARGC1A/TIGAR/OGDH/PGK1/ATP5ME/NDUFS1/GPI/NME7/PFKFB2
BP	GO:0035994	response to muscle stretch	6	0.904166	1.66244	0.00670065	0.00670065	0.23798	302	tags=50%, list=1%, signal=49%	CSRP3/ANKRD1/CAV3
BP	GO:0009888	tissue development	323	0.473894	1.66144	3.40572e-06	3.40572e-06	0.000822511	3612	tags=21%, list=15%, signal=18%	DMP1/ACTA1/TNNC1/MYOZ2/MYOD1/MYOG/CSRP3/ACTN3/MYLK2/ANKRD1/ACTC1/CHRND/ADPRHL1/MSTN/ZNF750/CAV3/TCAP/HAND1/ACTG2/COL2A1/CLDN1/ASB2/PLS1/ACTA2/TMOD1/FRZB/KCNMA1/IRF6/TAGLN/BMP3/MUSTN1/INHBA/TMEM38B/NPPC/TMEM59L/ZBTB18/CNFN/COMP/SFRP1/MICAL2/GPLD1/ASPN/RIPOR2/RILPL1/DMRT1/PPP3R1/ATF4/HOMER1/ALPL/PTHLH/MEF2C/FAM83D/HOXA3/MYF5/E2F7/TIGAR/ARID5B/OMD/CFL2/GPR161/CLDN3/STAT5B/PPP3CA/TMEFF2/CTDNEP1/ESR1/…
BP	GO:0009132	nucleoside diphosphate metabolic process	38	0.620623	1.66121	0.00340181	0.00340181	0.154044	4083	tags=37%, list=17%, signal=30%	ACTN3/PGAM2/ENO3/PRKAG3/AK1/GAPDH/BPGM/TPI1/TIGAR/OGDH/PGK1/GPI/NME7/PFKFB2
BP	GO:0000305	response to oxygen radical	5	0.950459	1.6596	0.00163117	0.00163117	0.101011	353	tags=40%, list=2%, signal=39%	UCP3/MT3
BP	GO:0009199	ribonucleoside triphosphate metabolic process	59	0.57055	1.65938	0.00382066	0.00382066	0.165758	4083	tags=31%, list=17%, signal=25%	ACTN3/PGAM2/ENO3/ATP1A2/PRKAG3/AK1/GAPDH/BPGM/TPI1/PPARGC1A/TIGAR/OGDH/PGK1/ATP5ME/NDUFS1/GPI/NME7/PFKFB2
BP	GO:1901863	positive regulation of muscle tissue development	7	0.859724	1.6588	0.012208	0.012208	0.333775	102	tags=29%, list=0%, signal=28%	MYOG/ACTN3
BP	GO:0001508	action potential	13	0.765776	1.65757	0.0123848	0.0123848	0.337336	1397	tags=38%, list=6%, signal=36%	SCN4B/CAV3/SCN1B/KCNMA1/SNTA1
BP	GO:0006119	oxidative phosphorylation	42	0.608365	1.65725	0.00361536	0.00361536	0.159552	6873	tags=71%, list=29%, signal=51%	ACTN3/COX8B/COX6B2/COX7A1/SNCA/COX7B/NDUFS3/NDUFS1/NDUFB9/PARK7/UQCR11/COX6B1/NDUFA8/NDUFS8/NDUFB6/NDUFAB1/ATP5F1D/ATP5PD/COQ9/NDUFA7/STOML2/NDUFS7/ATP5F1C/AK4/UQCC3/NDUFS2/NDUFC2/TEFM/COA6/FXN
BP	GO:0070884	regulation of calcineurin-NFAT signaling cascade	9	0.799953	1.6556	0.0137764	0.0137764	0.353881	102	tags=22%, list=0%, signal=22%	MYOZ2/ACTN3
BP	GO:0106056	regulation of calcineurin-mediated signaling	9	0.799953	1.6556	0.0137764	0.0137764	0.353881	102	tags=22%, list=0%, signal=22%	MYOZ2/ACTN3
BP	GO:0048814	regulation of dendrite morphogenesis	7	0.857706	1.6549	0.0131319	0.0131319	0.347241	178	tags=14%, list=1%, signal=14%	CAMK2B
BP	GO:0045933	positive regulation of muscle contraction	10	0.802382	1.65298	0.0169293	0.0169293	0.394397	2683	tags=50%, list=11%, signal=44%	ATP2A1/ACTN3/EDN2/CHRM3/SPX
BP	GO:0050849	negative regulation of calcium-mediated signaling	7	0.85444	1.6486	0.0141916	0.0141916	0.35702	102	tags=29%, list=0%, signal=28%	MYOZ2/ACTN3
BP	GO:0070885	negative regulation of calcineurin-NFAT signaling cascade	7	0.85444	1.6486	0.0141916	0.0141916	0.35702	102	tags=29%, list=0%, signal=28%	MYOZ2/ACTN3
BP	GO:0106057	negative regulation of calcineurin-mediated signaling	7	0.85444	1.6486	0.0141916	0.0141916	0.35702	102	tags=29%, list=0%, signal=28%	MYOZ2/ACTN3
BP	GO:0043392	negative regulation of DNA binding	8	0.821963	1.64766	0.0235879	0.0235879	0.465669	415	tags=25%, list=2%, signal=25%	WFIKKN2/HAND1
BP	GO:0016073	snRNA metabolic process	9	0.795784	1.64697	0.0168663	0.0168663	0.394196	66	tags=11%, list=0%, signal=11%	MYOD1
BP	GO:0051209	release of sequestered calcium ion into cytosol	24	0.667173	1.64597	0.00637509	0.00637509	0.229797	1918	tags=21%, list=8%, signal=19%	DHRS7C/CAPN3/TMEM38A/TMEM38B/SNCA
BP	GO:0006090	pyruvate metabolic process	31	0.636774	1.6439	0.00484489	0.00484489	0.194875	4083	tags=45%, list=17%, signal=37%	ACTN3/PGAM2/ENO3/PRKAG3/GAPDH/BPGM/TPI1/TIGAR/OGDH/PGK1/PDHB/PDHX/GPI/PFKFB2
BP	GO:0045662	negative regulation of myoblast differentiation	8	0.819617	1.64295	0.0248911	0.0248911	0.482199	731	tags=25%, list=3%, signal=24%	MSTN/TMEM182
BP	GO:0140747	regulation of ncRNA transcription	5	0.940314	1.64188	0.0028077	0.0028077	0.131242	66	tags=20%, list=0%, signal=20%	MYOD1
BP	GO:0000380	alternative mRNA splicing, via spliceosome	20	0.693248	1.64184	0.00726968	0.00726968	0.248446	66	tags=5%, list=0%, signal=5%	MYOD1
BP	GO:0051155	positive regulation of striated muscle cell differentiation	10	0.790761	1.62904	0.0203414	0.0203414	0.433466	302	tags=30%, list=1%, signal=30%	MYOG/ACTN3/CAV3
BP	GO:0048741	skeletal muscle fiber development	10	0.790754	1.62902	0.0203414	0.0203414	0.433466	2632	tags=60%, list=11%, signal=53%	ACTA1/MYOG/ACTN3/ACTA2/RIPOR2/HOMER1
BP	GO:0048641	regulation of skeletal muscle tissue development	7	0.843694	1.62787	0.0171094	0.0171094	0.396281	102	tags=29%, list=0%, signal=28%	MYOG/ACTN3
BP	GO:0051153	regulation of striated muscle cell differentiation	12	0.761642	1.62699	0.0175157	0.0175157	0.396281	302	tags=25%, list=1%, signal=25%	MYOG/ACTN3/CAV3
BP	GO:0051899	membrane depolarization	15	0.732607	1.62543	0.00986892	0.00986892	0.30212	855	tags=27%, list=4%, signal=26%	SCN4B/CAV3/SCN1B/MLLT11
BP	GO:0009144	purine nucleoside triphosphate metabolic process	59	0.558869	1.6254	0.00566124	0.00566124	0.214815	4083	tags=31%, list=17%, signal=25%	ACTN3/PGAM2/ENO3/ATP1A2/PRKAG3/AK1/GAPDH/BPGM/TPI1/PPARGC1A/TIGAR/OGDH/PGK1/ATP5ME/NDUFS1/GPI/NME7/PFKFB2
BP	GO:0048630	skeletal muscle tissue growth	5	0.928617	1.62146	0.00449425	0.00449425	0.188453	179	tags=60%, list=1%, signal=60%	ACTN3/CHRND/MSTN
BP	GO:0048513	animal organ development	460	0.449388	1.61747	6.83571e-07	6.83571e-07	0.000225121	3058	tags=17%, list=13%, signal=15%	DMP1/MYL2/ACTA1/TNNC1/MYOZ2/MYOD1/MYOG/CSRP3/ACTN3/MYLK2/ANKRD1/ACTC1/CHRND/ADPRHL1/MSTN/GHRH/TNFRSF11B/DBX1/ZNF750/CAV3/CAVIN4/ATP1A2/TCAP/HAND1/ACTG2/COL2A1/CLDN1/TMEM182/ANGPTL7/ASB2/PLS1/ACTA2/TMOD1/GYS1/USP2/NPY1R/FRZB/KCNMA1/IRF6/BMP3/MUSTN1/CPE/INHBA/MAP2K6/EDN2/TMEM38B/NPPC/TMEM59L/PRKG1/ZBTB18/PRPH2/CNFN/COMP/SFRP1/RAB3A/GAMT/MICAL2/GPLD1/STRA6/ASPN/RIPOR2/NDP/DMRT1/FXR1/PPP3R1/ATF4/HOME…
BP	GO:0097435	supramolecular fiber organization	147	0.494898	1.61568	0.00041721	0.00041721	0.040304	4354	tags=24%, list=19%, signal=19%	ACTA1/MYOZ2/CSRP3/CAPN3/ADPRHL1/TMOD4/DES/NEFM/CAV3/TCAP/KRT14/ACTA2/TMOD1/DSTN/BFSP1/SNCA/COMP/SFRP1/MICAL2/MICAL3/CDK5R1/GFAP/HSPA1A/FMOD/OPTC/CFL2/TMEFF2/WASHC1/MSRB1/TPPP3/TUBB4A/PFDN6/ACTN1/DMTN/SLAIN2
BP	GO:0014819	regulation of skeletal muscle contraction	4	0.982287	1.61516	0.00047498	0.00047498	0.0429352	302	tags=75%, list=1%, signal=74%	ATP2A1/ACTN3/CAV3
BP	GO:0000302	response to reactive oxygen species	37	0.60707	1.6151	0.0072549	0.0072549	0.248446	353	tags=5%, list=2%, signal=5%	UCP3/MT3
BP	GO:0048016	inositol phosphate-mediated signaling	15	0.727085	1.61318	0.011159	0.011159	0.31459	4482	tags=53%, list=19%, signal=43%	MYOZ2/ACTN3/EDN2/PPP3R1/RCAN1/LMCD1/ITPR1/FHL2
BP	GO:0006970	response to osmotic stress	9	0.779432	1.61313	0.0253637	0.0253637	0.490044	1758	tags=33%, list=8%, signal=31%	CAPN3/KCNMA1/EFHD1
BP	GO:0006112	energy reserve metabolic process	21	0.669921	1.61237	0.0143242	0.0143242	0.357545	5907	tags=62%, list=25%, signal=46%	PYGM/MT3/PRKAG3/GYS1/PPP1R3C/PPP1R2/PPP1CB/NR1D1/PPP1CC/STK40/UGP2/PPP1R3B/ACADM
BP	GO:1901856	negative regulation of cellular respiration	6	0.876297	1.6112	0.0161342	0.0161342	0.383268	102	tags=17%, list=0%, signal=17%	ACTN3
BP	GO:0032535	regulation of cellular component size	52	0.568229	1.61029	0.00629761	0.00629761	0.228139	1318	tags=15%, list=6%, signal=15%	TMOD4/CAV3/MT3/AQP4/PLS1/TMOD1/KCNMA1/DSTN
BP	GO:0014889	muscle atrophy	5	0.920969	1.6081	0.00699543	0.00699543	0.244949	843	tags=60%, list=4%, signal=58%	MYOG/ACTN3/ASB2
BP	GO:0003254	regulation of membrane depolarization	10	0.780314	1.60751	0.0263781	0.0263781	0.502937	855	tags=30%, list=4%, signal=29%	CAV3/SCN1B/MLLT11
BP	GO:0035150	regulation of tube size	36	0.608783	1.60712	0.0102691	0.0102691	0.302448	3860	tags=39%, list=17%, signal=33%	UTS2R/AVP/ATP1A2/ACTA2/KCNMA1/SNTA1/EDN2/NPPC/PRKG1/COMP/NTS/ADORA2B/P2RY2/F2RL1
BP	GO:0035296	regulation of tube diameter	36	0.608783	1.60712	0.0102691	0.0102691	0.302448	3860	tags=39%, list=17%, signal=33%	UTS2R/AVP/ATP1A2/ACTA2/KCNMA1/SNTA1/EDN2/NPPC/PRKG1/COMP/NTS/ADORA2B/P2RY2/F2RL1
BP	GO:0097746	blood vessel diameter maintenance	36	0.608783	1.60712	0.0102691	0.0102691	0.302448	3860	tags=39%, list=17%, signal=33%	UTS2R/AVP/ATP1A2/ACTA2/KCNMA1/SNTA1/EDN2/NPPC/PRKG1/COMP/NTS/ADORA2B/P2RY2/F2RL1
BP	GO:0051282	regulation of sequestering of calcium ion	26	0.639855	1.60711	0.00774379	0.00774379	0.256908	1918	tags=19%, list=8%, signal=18%	DHRS7C/CAPN3/TMEM38A/TMEM38B/SNCA
BP	GO:0051283	negative regulation of sequestering of calcium ion	26	0.639855	1.60711	0.00774379	0.00774379	0.256908	1918	tags=19%, list=8%, signal=18%	DHRS7C/CAPN3/TMEM38A/TMEM38B/SNCA
BP	GO:0045070	positive regulation of viral genome replication	9	0.775966	1.60596	0.0261362	0.0261362	0.49964	3749	tags=33%, list=16%, signal=28%	FKBP6/RAD23A/PPID
BP	GO:0014874	response to stimulus involved in regulation of muscle adaptation	4	0.976523	1.60569	0.00110946	0.00110946	0.0737458	553	tags=100%, list=2%, signal=98%	MYOG/ACTN3/FBXO32/PRKAG3
BP	GO:0045109	intermediate filament organization	8	0.799325	1.60228	0.0390272	0.0390272	0.631099	3029	tags=62%, list=13%, signal=54%	DES/NEFM/KRT14/BFSP1/GFAP
BP	GO:0014850	response to muscle activity	5	0.916545	1.60038	0.00808207	0.00808207	0.260252	553	tags=80%, list=2%, signal=78%	MYOG/CAPN3/PERM1/PRKAG3
BP	GO:0086001	cardiac muscle cell action potential	8	0.797767	1.59915	0.0411226	0.0411226	0.650407	1397	tags=50%, list=6%, signal=47%	SCN4B/CAV3/SCN1B/SNTA1
BP	GO:0050848	regulation of calcium-mediated signaling	13	0.738175	1.59783	0.0220837	0.0220837	0.45071	102	tags=15%, list=0%, signal=15%	MYOZ2/ACTN3
BP	GO:0009141	nucleoside triphosphate metabolic process	67	0.5385	1.59525	0.00594383	0.00594383	0.223133	4083	tags=27%, list=17%, signal=22%	ACTN3/PGAM2/ENO3/ATP1A2/PRKAG3/AK1/GAPDH/BPGM/TPI1/PPARGC1A/TIGAR/OGDH/PGK1/ATP5ME/NDUFS1/GPI/NME7/PFKFB2
BP	GO:0051208	sequestering of calcium ion	27	0.631583	1.59349	0.0143344	0.0143344	0.357545	1918	tags=19%, list=8%, signal=17%	DHRS7C/CAPN3/TMEM38A/TMEM38B/SNCA
BP	GO:0048024	regulation of mRNA splicing, via spliceosome	21	0.661653	1.59247	0.0184867	0.0184867	0.41102	1738	tags=10%, list=7%, signal=9%	MYOD1/CELF3
BP	GO:0006091	generation of precursor metabolites and energy	143	0.490718	1.59211	0.00101797	0.00101797	0.0695796	6245	tags=47%, list=27%, signal=35%	PYGM/ACTN3/PGAM2/ENO3/MT3/PRKAG3/COX8B/COX6B2/GYS1/GAPDH/BPGM/COX7A1/IDH2/SNCA/TPI1/PPARGC1A/TIGAR/ACO2/PPP1R3C/COX7B/MDH2/NDUFS3/NDUFA4/OGDH/PGK1/NDUFS1/NDUFB9/PDHB/PPP1R2/SUCLA2/PPP1CB/GPI/PARK7/NR1D1/UQCR11/PFKFB2/SDHB/DLAT/CS/COX6B1/NDUFA8/NDUFS8/NDUFB6/NDUFA13/NDUFAB1/ATP5F1D/PDHA1/ATP5PD/PPP1CC/COQ9/NDUFA7/STOML2/STK40/UGP2/NDUFS4/PPP1R3B/IDE/NDUFS7/ATP5F1C/ACADM/BLOC1S1/SDHC/ALDOB/DLST/AK4…
BP	GO:0009887	animal organ morphogenesis	148	0.487659	1.59032	0.000819246	0.000819246	0.0624806	3004	tags=20%, list=13%, signal=18%	ACTA1/TNNC1/ACTN3/ANKRD1/ACTC1/ADPRHL1/TNFRSF11B/CAV3/TCAP/HAND1/ACTG2/COL2A1/PLS1/ACTA2/NPY1R/FRZB/CPE/INHBA/NPPC/TMEM59L/COMP/SFRP1/GAMT/MICAL2/ASPN/ATF4/ALPL/MEF2C/HOXA3/MYF5
BP	GO:0042398	cellular modified amino acid biosynthetic process	12	0.744181	1.58969	0.0272637	0.0272637	0.514828	122	tags=17%, list=1%, signal=17%	CKM/CKMT2
BP	GO:2000272	negative regulation of signaling receptor activity	8	0.792682	1.58896	0.043218	0.043218	0.663402	2986	tags=38%, list=13%, signal=33%	WFIKKN2/LY6H/LYNX1
BP	GO:0048643	positive regulation of skeletal muscle tissue development	6	0.862909	1.58659	0.0241345	0.0241345	0.473877	102	tags=33%, list=0%, signal=33%	MYOG/ACTN3
BP	GO:0043484	regulation of RNA splicing	31	0.614492	1.58638	0.00997659	0.00997659	0.30212	1738	tags=6%, list=7%, signal=6%	MYOD1/CELF3
BP	GO:0010830	regulation of myotube differentiation	6	0.862023	1.58496	0.0246679	0.0246679	0.479156	302	tags=50%, list=1%, signal=49%	MYOG/ACTN3/CAV3
BP	GO:0032970	regulation of actin filament-based process	70	0.533514	1.58491	0.00520806	0.00520806	0.203966	1318	tags=10%, list=6%, signal=9%	TNNC1/ATP2A1/MYLK2/TMOD4/CAV3/TMOD1/DSTN
BP	GO:0014808	release of sequestered calcium ion into cytosol by sarcoplasmic reticulum	6	0.859579	1.58046	0.0257346	0.0257346	0.494572	1614	tags=50%, list=7%, signal=47%	DHRS7C/TMEM38A/TMEM38B
BP	GO:1903514	release of sequestered calcium ion into cytosol by endoplasmic reticulum	6	0.859579	1.58046	0.0257346	0.0257346	0.494572	1614	tags=50%, list=7%, signal=47%	DHRS7C/TMEM38A/TMEM38B
BP	GO:0097553	calcium ion transmembrane import into cytosol	28	0.619376	1.57957	0.0172531	0.0172531	0.396281	1918	tags=18%, list=8%, signal=16%	DHRS7C/CAPN3/TMEM38A/TMEM38B/SNCA
BP	GO:0086010	membrane depolarization during action potential	5	0.904283	1.57897	0.012972	0.012972	0.344269	646	tags=60%, list=3%, signal=58%	SCN4B/CAV3/SCN1B
BP	GO:0003208	cardiac ventricle morphogenesis	11	0.754508	1.57534	0.0227036	0.0227036	0.45566	2872	tags=36%, list=12%, signal=32%	TNNC1/HAND1/CPE/MEF2C
BP	GO:0090131	mesenchyme migration	4	0.957066	1.57369	0.00475969	0.00475969	0.194875	1008	tags=100%, list=4%, signal=96%	ACTA1/ACTC1/ACTG2/ACTA2
BP	GO:0043269	regulation of monoatomic ion transport	95	0.508777	1.56664	0.00429824	0.00429824	0.183188	1918	tags=18%, list=8%, signal=16%	CACNG1/DHRS7C/ATP2A1/CAPN3/SCN4B/CAV3/KCNQ3/TMEM38A/SCN1B/KCNAB1/PLN/KCNMA1/SNTA1/CLIC5/TMEM38B/P2RY1/SNCA
BP	GO:0000303	response to superoxide	4	0.952725	1.56655	0.00566298	0.00566298	0.214815	353	tags=50%, list=2%, signal=49%	UCP3/MT3
BP	GO:0010676	positive regulation of cellular carbohydrate metabolic process	7	0.811426	1.56561	0.034921	0.034921	0.599553	2239	tags=43%, list=10%, signal=39%	ACTN3/SNCA/GPLD1
BP	GO:1902116	negative regulation of organelle assembly	9	0.7562	1.56505	0.0364868	0.0364868	0.615796	302	tags=11%, list=1%, signal=11%	CAV3
BP	GO:0070528	protein kinase C signaling	5	0.896163	1.56479	0.016517	0.016517	0.388538	2042	tags=80%, list=9%, signal=73%	CSRP3/ANKRD1/MC1R/FIBIN
BP	GO:0060485	mesenchyme development	53	0.551969	1.56434	0.00910411	0.00910411	0.29058	2908	tags=21%, list=12%, signal=18%	ACTA1/ACTC1/ZNF750/HAND1/ACTG2/ACTA2/FRZB/SFRP1/PPP3R1/MEF2C/FAM83D
BP	GO:0009612	response to mechanical stimulus	25	0.629978	1.56278	0.0161173	0.0161173	0.383268	366	tags=16%, list=2%, signal=16%	CSRP3/ANKRD1/CAV3/ATP1A2
BP	GO:0006874	intracellular calcium ion homeostasis	53	0.551173	1.56208	0.00933314	0.00933314	0.294005	1918	tags=15%, list=8%, signal=14%	DHRS7C/ATP2A1/CSRP3/CAPN3/TMEM38A/PLN/TMEM38B/SNCA
BP	GO:0033108	mitochondrial respiratory chain complex assembly	56	0.544837	1.56143	0.00745502	0.00745502	0.2524	6639	tags=61%, list=28%, signal=44%	NDUFB4/NDUFS3/NDUFAF6/NDUFS1/NDUFB10/NDUFB9/NDUFA12/NDUFB5/DMAC2/NDUFA5/NDUFA11/NDUFA3/NDUFC1/NDUFB1/NDUFA1/NDUFA8/NDUFS8/NDUFB6/NDUFA13/UQCRFS1/NDUFB7/NDUFAB1/NDUFA2/BCS1L/NDUFA9/NDUFS5/NDUFB11/NDUFS4/NDUFS7/UQCC3/NDUFS2/NDUFC2/NDUFA6/NDUFB2
BP	GO:0003231	cardiac ventricle development	14	0.71201	1.55811	0.0311695	0.0311695	0.560375	1456	tags=21%, list=6%, signal=20%	TNNC1/HAND1/CPE
BP	GO:0086003	cardiac muscle cell contraction	9	0.752004	1.55636	0.0406271	0.0406271	0.646932	1397	tags=33%, list=6%, signal=31%	ATP2A1/CAV3/SNTA1
BP	GO:0014854	response to inactivity	3	0.986402	1.55513	0.000973678	0.000973678	0.0671862	321	tags=100%, list=1%, signal=99%	MYOG/ACTN3/FBXO32
BP	GO:0014870	response to muscle inactivity	3	0.986402	1.55513	0.000973678	0.000973678	0.0671862	321	tags=100%, list=1%, signal=99%	MYOG/ACTN3/FBXO32
BP	GO:0014877	response to muscle inactivity involved in regulation of muscle adaptation	3	0.986402	1.55513	0.000973678	0.000973678	0.0671862	321	tags=100%, list=1%, signal=99%	MYOG/ACTN3/FBXO32
BP	GO:0014894	response to denervation involved in regulation of muscle adaptation	3	0.986402	1.55513	0.000973678	0.000973678	0.0671862	321	tags=100%, list=1%, signal=99%	MYOG/ACTN3/FBXO32
BP	GO:0042773	ATP synthesis coupled electron transport	26	0.619129	1.55506	0.0150815	0.0150815	0.370404	6654	tags=77%, list=28%, signal=55%	COX8B/COX7A1/SNCA/COX7B/NDUFS3/NDUFS1/NDUFB9/PARK7/UQCR11/NDUFA8/NDUFS8/NDUFB6/NDUFAB1/COQ9/NDUFA7/NDUFS7/UQCC3/NDUFS2/NDUFC2/COA6
BP	GO:0042775	mitochondrial ATP synthesis coupled electron transport	26	0.619129	1.55506	0.0150815	0.0150815	0.370404	6654	tags=77%, list=28%, signal=55%	COX8B/COX7A1/SNCA/COX7B/NDUFS3/NDUFS1/NDUFB9/PARK7/UQCR11/NDUFA8/NDUFS8/NDUFB6/NDUFAB1/COQ9/NDUFA7/NDUFS7/UQCC3/NDUFS2/NDUFC2/COA6
BP	GO:0008344	adult locomotory behavior	14	0.709373	1.55234	0.032741	0.032741	0.581415	1918	tags=36%, list=8%, signal=33%	ATP1A2/TMOD1/KCNMA1/GLRB/SNCA
BP	GO:0005977	glycogen metabolic process	20	0.654608	1.55033	0.0186073	0.0186073	0.41102	5907	tags=60%, list=25%, signal=45%	PYGM/PRKAG3/GYS1/PPP1R3C/PPP1R2/PPP1CB/NR1D1/PPP1CC/STK40/UGP2/PPP1R3B/ACADM
BP	GO:0006073	cellular glucan metabolic process	20	0.654608	1.55033	0.0186073	0.0186073	0.41102	5907	tags=60%, list=25%, signal=45%	PYGM/PRKAG3/GYS1/PPP1R3C/PPP1R2/PPP1CB/NR1D1/PPP1CC/STK40/UGP2/PPP1R3B/ACADM
BP	GO:0044042	glucan metabolic process	20	0.654608	1.55033	0.0186073	0.0186073	0.41102	5907	tags=60%, list=25%, signal=45%	PYGM/PRKAG3/GYS1/PPP1R3C/PPP1R2/PPP1CB/NR1D1/PPP1CC/STK40/UGP2/PPP1R3B/ACADM
BP	GO:0045103	intermediate filament-based process	13	0.715964	1.54975	0.0336099	0.0336099	0.585367	3759	tags=46%, list=16%, signal=39%	DES/NEFM/KRT14/BFSP1/GFAP/RAF1
BP	GO:0045104	intermediate filament cytoskeleton organization	13	0.715964	1.54975	0.0336099	0.0336099	0.585367	3759	tags=46%, list=16%, signal=39%	DES/NEFM/KRT14/BFSP1/GFAP/RAF1
BP	GO:0033173	calcineurin-NFAT signaling cascade	10	0.752163	1.54952	0.0424662	0.0424662	0.663402	4482	tags=60%, list=19%, signal=49%	MYOZ2/ACTN3/PPP3R1/RCAN1/LMCD1/FHL2
BP	GO:0097720	calcineurin-mediated signaling	10	0.752163	1.54952	0.0424662	0.0424662	0.663402	4482	tags=60%, list=19%, signal=49%	MYOZ2/ACTN3/PPP3R1/RCAN1/LMCD1/FHL2
BP	GO:0042391	regulation of membrane potential	58	0.534121	1.54818	0.0100787	0.0100787	0.302423	2187	tags=24%, list=9%, signal=22%	CHRND/CHRNG/SCN4B/CAV3/KCNQ3/SCN1B/GABRA4/MLLT11/KCNMA1/SNTA1/GLRB/CHRNE/SNCA/CHRNB1
BP	GO:0007626	locomotory behavior	30	0.602686	1.54808	0.0290915	0.0290915	0.537693	3957	tags=37%, list=17%, signal=31%	ATP1A2/TMOD1/USP2/NPY1R/KCNMA1/GPR52/GLRB/SNCA/PENK/SLC4A10/PARK7
BP	GO:0035914	skeletal muscle cell differentiation	10	0.751179	1.54749	0.0435213	0.0435213	0.665739	154	tags=20%, list=1%, signal=20%	MYLK2/ANKRD1
BP	GO:0055074	calcium ion homeostasis	57	0.535974	1.54731	0.0103667	0.0103667	0.304086	2721	tags=18%, list=12%, signal=16%	DHRS7C/ATP2A1/CSRP3/CAPN3/TMEM38A/PLN/TMEM38B/SNCA/PRKCB/ALPL
BP	GO:0043415	positive regulation of skeletal muscle tissue regeneration	3	0.980053	1.54512	0.00206088	0.00206088	0.113651	138	tags=67%, list=1%, signal=66%	MYOD1/CAPN3
BP	GO:0043416	regulation of skeletal muscle tissue regeneration	3	0.980053	1.54512	0.00206088	0.00206088	0.113651	138	tags=67%, list=1%, signal=66%	MYOD1/CAPN3
BP	GO:0040007	growth	152	0.469895	1.54232	0.0021642	0.0021642	0.117016	2101	tags=14%, list=9%, signal=13%	MYOD1/ACTN3/CAPN3/CHRND/ADPRHL1/MSTN/MT3/BDNF/TMEM182/PLS1/NPY1R/FRZB/IGFBPL1/MUSTN1/INHBA/EDN2/TMEM38B/NPPC/COMP/SFRP1/GAMT
BP	GO:0035510	DNA dealkylation	5	0.882934	1.54169	0.023888	0.023888	0.470313	298	tags=20%, list=1%, signal=20%	APOBEC2
BP	GO:0014733	regulation of skeletal muscle adaptation	3	0.977632	1.5413	0.0027536	0.0027536	0.131242	102	tags=67%, list=0%, signal=66%	TNNC1/ACTN3
BP	GO:0014883	transition between fast and slow fiber	3	0.977632	1.5413	0.0027536	0.0027536	0.131242	102	tags=67%, list=0%, signal=66%	TNNC1/ACTN3
BP	GO:0042310	vasoconstriction	18	0.659535	1.53935	0.0341018	0.0341018	0.591092	1949	tags=33%, list=8%, signal=31%	AVP/ATP1A2/ACTA2/SNTA1/EDN2/COMP
BP	GO:0002181	cytoplasmic translation	41	0.568209	1.5379	0.0197482	0.0197482	0.428385	7569	tags=63%, list=32%, signal=43%	RPS21/RPL38/RPL24/RPS28/YBX1/RPS29/EIF3J/RPL19/RPL32/RPL13A/EIF3H/RPL18/RPS26/EIF3E/EIF3G/RPL18A/RPL6/RPS6/EIF3D/EIF3M/EIF3K/EIF3L/RPS23/EIF3CL/DHX36/EIF3B
BP	GO:0051657	maintenance of organelle location	3	0.975332	1.53767	0.00337705	0.00337705	0.153884	79	tags=33%, list=0%, signal=33%	ATP2A1
BP	GO:0045333	cellular respiration	76	0.511428	1.53696	0.0105478	0.0105478	0.305687	6873	tags=63%, list=29%, signal=45%	ACTN3/COX8B/COX6B2/COX7A1/IDH2/SNCA/PPARGC1A/ACO2/COX7B/MDH2/NDUFS3/NDUFS1/NDUFB9/PDHB/SUCLA2/PARK7/UQCR11/SDHB/DLAT/CS/COX6B1/NDUFA8/NDUFS8/NDUFB6/NDUFAB1/ATP5F1D/PDHA1/ATP5PD/COQ9/NDUFA7/STOML2/NDUFS4/IDE/NDUFS7/ATP5F1C/BLOC1S1/SDHC/DLST/AK4/UQCC3/NDUFS2/NDUFC2/TEFM/COA6/MRPS36/SDHD/SUCLG1/FXN
BP	GO:0009651	response to salt stress	7	0.794551	1.53305	0.0477162	0.0477162	0.695606	1758	tags=29%, list=8%, signal=26%	CAPN3/EFHD1
BP	GO:0048729	tissue morphogenesis	92	0.498216	1.53174	0.00363355	0.00363355	0.159552	3004	tags=18%, list=13%, signal=16%	ACTA1/TNNC1/ANKRD1/ACTC1/CAV3/TCAP/HAND1/ACTG2/ACTA2/FRZB/INHBA/TMEM59L/SFRP1/MICAL2/PPP3R1/MEF2C/MYF5
BP	GO:0019646	aerobic electron transport chain	23	0.624908	1.53074	0.0367842	0.0367842	0.616972	6390	tags=78%, list=27%, signal=57%	COX8B/COX7A1/COX7B/NDUFS3/NDUFS1/NDUFB9/PARK7/UQCR11/NDUFA8/NDUFS8/NDUFB6/NDUFAB1/COQ9/NDUFA7/NDUFS7/UQCC3/NDUFS2/NDUFC2
BP	GO:0099622	cardiac muscle cell membrane repolarization	4	0.930918	1.5307	0.014175	0.014175	0.35702	1397	tags=75%, list=6%, signal=71%	CAV3/SCN1B/SNTA1
BP	GO:0014896	muscle hypertrophy	15	0.68965	1.53013	0.0234653	0.0234653	0.464514	382	tags=20%, list=2%, signal=20%	CSRP3/CAV3/TCAP
BP	GO:0014897	striated muscle hypertrophy	15	0.68965	1.53013	0.0234653	0.0234653	0.464514	382	tags=20%, list=2%, signal=20%	CSRP3/CAV3/TCAP
BP	GO:0042475	odontogenesis of dentin-containing tooth	9	0.738399	1.52821	0.0489077	0.0489077	0.698482	415	tags=22%, list=2%, signal=22%	TNFRSF11B/HAND1
BP	GO:0003300	cardiac muscle hypertrophy	14	0.698302	1.52811	0.0426941	0.0426941	0.663402	382	tags=21%, list=2%, signal=21%	CSRP3/CAV3/TCAP
BP	GO:0006120	mitochondrial electron transport, NADH to ubiquinone	14	0.698162	1.5278	0.0426941	0.0426941	0.663402	6390	tags=93%, list=27%, signal=68%	NDUFS3/NDUFS1/NDUFB9/PARK7/NDUFA8/NDUFS8/NDUFB6/NDUFAB1/COQ9/NDUFA7/NDUFS7/NDUFS2/NDUFC2
BP	GO:0055117	regulation of cardiac muscle contraction	11	0.731028	1.52632	0.0408836	0.0408836	0.649589	1614	tags=36%, list=7%, signal=34%	ATP2A1/CAV3/TMEM38A/TMEM38B
BP	GO:0098781	ncRNA transcription	14	0.697292	1.5259	0.043218	0.043218	0.663402	2140	tags=21%, list=9%, signal=19%	MYOD1/CELF3/TOPAZ1
BP	GO:0019722	calcium-mediated signaling	26	0.606479	1.52328	0.0206313	0.0206313	0.433695	4482	tags=42%, list=19%, signal=34%	MYOZ2/ACTN3/TMEM38A/EDN2/TMEM38B/PPP3R1/RCAN1/LMCD1/DMTN/ADGRL1/FHL2
BP	GO:0045927	positive regulation of growth	42	0.558403	1.52115	0.019354	0.019354	0.425724	969	tags=10%, list=4%, signal=9%	MYOD1/ACTN3/CAPN3/PLS1
BP	GO:0007520	myoblast fusion	13	0.7026	1.52082	0.0426621	0.0426621	0.663402	2326	tags=31%, list=10%, signal=28%	MYOG/CAV3/TMEM182/RIPOR2
BP	GO:0014891	striated muscle atrophy	3	0.964081	1.51993	0.00706591	0.00706591	0.244949	843	tags=100%, list=4%, signal=96%	MYOG/ACTN3/ASB2
BP	GO:0090324	negative regulation of oxidative phosphorylation	4	0.924003	1.51933	0.0167011	0.0167011	0.391598	102	tags=25%, list=0%, signal=25%	ACTN3
BP	GO:0055003	cardiac myofibril assembly	3	0.961289	1.51553	0.00776548	0.00776548	0.256908	170	tags=67%, list=1%, signal=66%	CSRP3/ADPRHL1
BP	GO:0009301	snRNA transcription	5	0.865022	1.51041	0.0348431	0.0348431	0.599553	66	tags=20%, list=0%, signal=20%	MYOD1
BP	GO:0086012	membrane depolarization during cardiac muscle cell action potential	4	0.917386	1.50845	0.019508	0.019508	0.425724	646	tags=75%, list=3%, signal=73%	SCN4B/CAV3/SCN1B
BP	GO:0010880	regulation of release of sequestered calcium ion into cytosol by sarcoplasmic reticulum	4	0.915797	1.50584	0.0200693	0.0200693	0.431476	1614	tags=75%, list=7%, signal=70%	DHRS7C/TMEM38A/TMEM38B
BP	GO:0006397	mRNA processing	128	0.467796	1.5047	0.00718517	0.00718517	0.247897	9852	tags=56%, list=42%, signal=33%	MYOD1/APOBEC2/RBFOX1/CELF3/ALKBH5/HSF1/TBRG4/SCNM1/YBX1/PRKACA/GEMIN7/SNRNP25/SNRPC/HSPA8/CWC15/CTNNBL1/RBFOX2/C1QBP/RNF113A/SNRPF/SNRPD2/DDX1/STRAP/SNU13/LSM5/NUDT21/SNRPE/PUS7/THOC5/PSIP1/LSM8/PRPF6/PRPF19/SF3B5/HNRNPA2B1/DHX36/CASC3/ALYREF/SSU72/PTCD2/PRMT5/CDK12/SAP18/NSRP1/SNW1/PRMT7/PAF1/SNRNP40/CPSF2/LSM1/DDX39B/PPP1R8/PPIE/SNRPD1/THOC3/CSTF2/THOC7/PPWD1/EFTUD2/PLRG1/USP4/SF3A2/QKI/ZMAT5/G…
BP	GO:1901388	regulation of transforming growth factor beta activation	4	0.914628	1.50391	0.0209114	0.0209114	0.433695	158	tags=25%, list=1%, signal=25%	ITGB6
BP	GO:1903076	regulation of protein localization to plasma membrane	18	0.644279	1.50374	0.0430627	0.0430627	0.663402	969	tags=11%, list=4%, signal=11%	CSRP3/PLS1
BP	GO:0034762	regulation of transmembrane transport	88	0.491837	1.50362	0.00825247	0.00825247	0.264563	1918	tags=17%, list=8%, signal=16%	CACNG1/DHRS7C/ATP2A1/CAPN3/SCN4B/CAV3/KCNQ3/TMEM38A/KCNAB1/PLN/KCNMA1/SNTA1/CLIC5/TMEM38B/SNCA
BP	GO:0071549	cellular response to dexamethasone stimulus	4	0.913088	1.50138	0.0214727	0.0214727	0.441341	321	tags=50%, list=1%, signal=49%	MSTN/FBXO32
BP	GO:0000768	syncytium formation by plasma membrane fusion	14	0.685308	1.49967	0.0470383	0.0470383	0.692693	2326	tags=29%, list=10%, signal=26%	MYOG/CAV3/TMEM182/RIPOR2
BP	GO:0140253	cell-cell fusion	14	0.685308	1.49967	0.0470383	0.0470383	0.692693	2326	tags=29%, list=10%, signal=26%	MYOG/CAV3/TMEM182/RIPOR2
BP	GO:0006949	syncytium formation	15	0.674722	1.497	0.0467938	0.0467938	0.692693	2326	tags=27%, list=10%, signal=24%	MYOG/CAV3/TMEM182/RIPOR2
BP	GO:0002062	chondrocyte differentiation	23	0.61099	1.49664	0.0486341	0.0486341	0.698482	2872	tags=30%, list=12%, signal=27%	COL2A1/MUSTN1/NPPC/COMP/GPLD1/PTHLH/MEF2C
BP	GO:0045932	negative regulation of muscle contraction	7	0.775304	1.49591	0.0496454	0.0496454	0.698482	3327	tags=57%, list=14%, signal=49%	ATP1A2/KCNMA1/PRKG1/ADORA2B
BP	GO:0060306	regulation of membrane repolarization	5	0.855575	1.49392	0.038684	0.038684	0.628704	1397	tags=60%, list=6%, signal=56%	CAV3/SCN1B/SNTA1
BP	GO:0071384	cellular response to corticosteroid stimulus	7	0.774051	1.4935	0.0496454	0.0496454	0.698482	321	tags=29%, list=1%, signal=28%	MSTN/FBXO32
BP	GO:0071385	cellular response to glucocorticoid stimulus	7	0.774051	1.4935	0.0496454	0.0496454	0.698482	321	tags=29%, list=1%, signal=28%	MSTN/FBXO32
BP	GO:0048631	regulation of skeletal muscle tissue growth	3	0.946849	1.49277	0.0158889	0.0158889	0.383268	179	tags=67%, list=1%, signal=66%	ACTN3/MSTN
BP	GO:0021953	central nervous system neuron differentiation	16	0.654097	1.48861	0.0493197	0.0493197	0.698482	5008	tags=50%, list=21%, signal=39%	DBX1/SCN1B/INHBA/NPY/FAIM2/SLC4A10/PEX5/NR4A2
BP	GO:0044264	cellular polysaccharide metabolic process	22	0.611966	1.4877	0.0473856	0.0473856	0.693314	5907	tags=55%, list=25%, signal=41%	PYGM/PRKAG3/GYS1/PPP1R3C/PPP1R2/PPP1CB/NR1D1/PPP1CC/STK40/UGP2/PPP1R3B/ACADM
BP	GO:0032386	regulation of intracellular transport	69	0.50221	1.48672	0.0137945	0.0137945	0.353881	1314	tags=10%, list=6%, signal=10%	TNNC1/ATP2A1/MYLK2/CRYAA/PLN/CABP1/CRYAB
BP	GO:0098974	postsynaptic actin cytoskeleton organization	3	0.942906	1.48655	0.0181386	0.0181386	0.405613	262	tags=33%, list=1%, signal=33%	CPNE6
BP	GO:0006816	calcium ion transport	77	0.493808	1.48337	0.0110499	0.0110499	0.312733	1918	tags=14%, list=8%, signal=13%	CACNG1/DHRS7C/ATP2A1/CAPN3/CAV3/TMEM38A/PLN/CACNB1/LOC784768/TMEM38B/SNCA
BP	GO:0071548	response to dexamethasone	5	0.849392	1.48312	0.0430737	0.0430737	0.663402	2042	tags=60%, list=9%, signal=55%	MSTN/FBXO32/FIBIN
BP	GO:0051451	myoblast migration	3	0.940692	1.48306	0.0209507	0.0209507	0.433695	179	tags=33%, list=1%, signal=33%	MSTN
BP	GO:0060307	regulation of ventricular cardiac muscle cell membrane repolarization	3	0.940392	1.48259	0.0209507	0.0209507	0.433695	1397	tags=100%, list=6%, signal=94%	CAV3/SCN1B/SNTA1
BP	GO:0099623	regulation of cardiac muscle cell membrane repolarization	3	0.940392	1.48259	0.0209507	0.0209507	0.433695	1397	tags=100%, list=6%, signal=94%	CAV3/SCN1B/SNTA1
BP	GO:0099625	ventricular cardiac muscle cell membrane repolarization	3	0.940392	1.48259	0.0209507	0.0209507	0.433695	1397	tags=100%, list=6%, signal=94%	CAV3/SCN1B/SNTA1
BP	GO:0051216	cartilage development	39	0.550842	1.475	0.0496795	0.0496795	0.698482	3004	tags=31%, list=13%, signal=27%	HAND1/COL2A1/FRZB/BMP3/MUSTN1/NPPC/COMP/GPLD1/PTHLH/MEF2C/HOXA3/MYF5
BP	GO:0051354	negative regulation of oxidoreductase activity	5	0.843995	1.4737	0.0474633	0.0474633	0.693314	1918	tags=60%, list=8%, signal=55%	CAV3/MT3/SNCA
BP	GO:0040008	regulation of growth	98	0.475895	1.47214	0.0100077	0.0100077	0.30212	2360	tags=13%, list=10%, signal=12%	MYOD1/ACTN3/CAPN3/MSTN/MT3/PLS1/NPY1R/FRZB/IGFBPL1/INHBA/SFRP1/GAMT/GAP43
BP	GO:0030001	metal ion transport	155	0.446891	1.47086	0.00446296	0.00446296	0.188453	1614	tags=14%, list=7%, signal=13%	CACNG1/DHRS7C/ATP2A1/ATP1B4/CAPN3/SCN4B/CAV3/KCNJ12/MT3/KCNQ3/TMEM38A/SCN1B/SLC38A11/KCNAB1/PLN/KCNMA1/CACNB1/SLC5A11/SNTA1/LOC784768/TMEM38B
BP	GO:0003214	cardiac left ventricle morphogenesis	3	0.932517	1.47017	0.0274186	0.0274186	0.514828	1456	tags=67%, list=6%, signal=63%	HAND1/CPE
BP	GO:1903489	positive regulation of lactation	4	0.893639	1.4694	0.0352596	0.0352596	0.602285	189	tags=25%, list=1%, signal=25%	GHRH
BP	GO:0070925	organelle assembly	162	0.443258	1.46421	0.0048339	0.0048339	0.194875	1008	tags=6%, list=4%, signal=6%	ACTA1/MYOZ2/CSRP3/CAPN3/ADPRHL1/CAV3/TCAP/PLN/PLS1/ACTA2
BP	GO:0080111	DNA demethylation	3	0.928012	1.46307	0.030239	0.030239	0.545673	298	tags=33%, list=1%, signal=33%	APOBEC2
BP	GO:0010769	regulation of cell morphogenesis involved in differentiation	3	0.927918	1.46292	0.030239	0.030239	0.545673	178	tags=33%, list=1%, signal=33%	CAMK2B
BP	GO:0010770	positive regulation of cell morphogenesis involved in differentiation	3	0.927918	1.46292	0.030239	0.030239	0.545673	178	tags=33%, list=1%, signal=33%	CAMK2B
BP	GO:0050775	positive regulation of dendrite morphogenesis	3	0.927918	1.46292	0.030239	0.030239	0.545673	178	tags=33%, list=1%, signal=33%	CAMK2B
BP	GO:0061003	positive regulation of dendritic spine morphogenesis	3	0.927918	1.46292	0.030239	0.030239	0.545673	178	tags=33%, list=1%, signal=33%	CAMK2B
BP	GO:0006412	translation	227	0.428782	1.46	0.00177133	0.00177133	0.103498	7625	tags=53%, list=33%, signal=36%	GAPDH/MRPL35/RPLP1/RPS27/EEF1G/RPL23A/AGO2/AARSD1/MRPL33/RPS21/RPL38/MRPS16/RPL36A/MRPS25/RPL24/RPL39/MRPL34/RPS27L/RPS8/RPS28/YBX1/RPS29/RPS24/RPS16/RPL14/EIF3J/MRPS17/RPL27A/MTIF2/RPS11/RPL35/RPL37/RPS19/RPL37A/RPL19/MRPS12/RPL27/MRPL58/HBS1L/FAU/RPL32/RPS7/RPL13A/EIF3H/RPL18/RPS26/EIF1/EIF4A2/NDUFA7/RPL13/RPS3A/RACK1/RPS15A/RPS3/EIF3E/EIF3G/RPL18A/RPL6/MRPL55/RPS15/RPL23/RPS18/GFM2/MRPS14/MRPL…
BP	GO:0010907	positive regulation of glucose metabolic process	6	0.794014	1.45991	0.0481283	0.0481283	0.698482	2239	tags=33%, list=10%, signal=30%	ACTN3/GPLD1
BP	GO:0045792	negative regulation of cell size	3	0.925976	1.45986	0.0324998	0.0324998	0.57855	302	tags=33%, list=1%, signal=33%	CAV3
BP	GO:0050877	nervous system process	159	0.442898	1.45716	0.00504572	0.00504572	0.198682	2326	tags=19%, list=10%, signal=18%	ATP2A1/ACTN3/JSRP1/CHRND/CHRNG/CRYAA/CAV3/ATP1A2/ADCY1/AQP4/RLBP1/SCN1B/COL2A1/GABRA4/GJA3/RDH12/NPY1R/KCNMA1/CABP1/CLIC5/MC1R/GLRB/PDE6B/CHRNE/PRPH2/SNCA/COMP/OPN1LW/RAB3A/CHRNB1/RIPOR2
BP	GO:0050803	regulation of synapse structure or activity	26	0.579307	1.45503	0.0483871	0.0483871	0.698482	2872	tags=31%, list=12%, signal=27%	CAMK2B/BDNF/LRRN1/SYNDIG1/SNCA/HOMER1/CDK5R1/MEF2C
BP	GO:0007010	cytoskeleton organization	254	0.421797	1.45334	0.00195711	0.00195711	0.109921	3759	tags=15%, list=16%, signal=13%	ACTA1/MYOZ2/CSRP3/CAPN3/ADPRHL1/TMOD4/CPNE6/DES/NEFM/CAV3/TCAP/CNN1/ASB2/KRT14/PLS1/ACTA2/TMOD1/GAPDH/DSTN/BFSP1/SNCA/SFRP1/MICAL2/CCDC39/MICAL3/SPDL1/CDK5R1/GFAP/ZRANB1/HSPA1A/CFL2/CLDN3/TMEFF2/FKBP4/WASHC1/MSRB1/TPPP3/RAF1
BP	GO:0071415	cellular response to purine-containing compound	3	0.919781	1.45009	0.0387171	0.0387171	0.628704	1879	tags=100%, list=8%, signal=92%	TMEM38A/TMEM38B/P2RY1
BP	GO:0043043	peptide biosynthetic process	234	0.420364	1.43726	0.00449981	0.00449981	0.188453	7625	tags=52%, list=33%, signal=35%	GAPDH/MRPL35/RPLP1/RPS27/EEF1G/RPL23A/AGO2/AARSD1/MRPL33/RPS21/RPL38/MRPS16/RPL36A/MRPS25/RPL24/RPL39/MRPL34/RPS27L/RPS8/RPS28/YBX1/RPS29/RPS24/RPS16/RPL14/EIF3J/MRPS17/RPL27A/MTIF2/RPS11/RPL35/RPL37/RPS19/RPL37A/GGT7/RPL19/MRPS12/RPL27/MRPL58/HBS1L/FAU/RPL32/RPS7/RPL13A/EIF3H/RPL18/RPS26/EIF1/EIF4A2/NDUFA7/RPL13/RPS3A/RACK1/RPS15A/RPS3/EIF3E/EIF3G/RPL18A/RPL6/MRPL55/RPS15/RPL23/RPS18/GFM2/MRPS14…
BP	GO:0098660	inorganic ion transmembrane transport	190	0.424814	1.42095	0.0076986	0.0076986	0.256908	1919	tags=12%, list=8%, signal=11%	UCP3/CACNG1/DHRS7C/ATP2A1/CAPN3/SCN4B/CAV3/KCNQ3/GABRA3/TMEM38A/SCN1B/KCNAB1/PLN/KCNMA1/ATP6V1G2/CACNB1/SNTA1/CLIC5/LOC784768/TMEM38B/SNCA/SLC25A4
BP	GO:0008380	RNA splicing	113	0.449423	1.42016	0.0222973	0.0222973	0.453792	9852	tags=56%, list=42%, signal=32%	MYOD1/RBFOX1/CELF3/SCNM1/YBX1/GEMIN7/SNRNP25/SNRPC/LUC7L3/HSPA8/CWC15/CTNNBL1/RBFOX2/C1QBP/RNF113A/SNRPF/SNRPD2/DDX1/STRAP/SNU13/LSM5/SNRPE/PUS7/THOC5/PSIP1/LSM8/PRPF6/PRPF19/SF3B5/HNRNPA2B1/CASC3/ALYREF/PRMT5/CDK12/SAP18/NSRP1/SNW1/PRMT7/SNRNP40/LSM1/DDX39B/SLC38A2/PPP1R8/PPIE/SNRPD1/THOC3/THOC7/PPWD1/EFTUD2/PLRG1/USP4/SF3A2/QKI/RTCB/ZMAT5/GEMIN6/MAGOH/SF3A1/SMNDC1/PQBP1/PRPF4B/MFAP1/SRSF3
BP	GO:0006811	monoatomic ion transport	260	0.410508	1.41755	0.00367612	0.00367612	0.160448	2187	tags=13%, list=9%, signal=12%	UCP3/CACNG1/DHRS7C/ATP2A1/ATP1B4/CAPN3/SCN4B/CAV3/KCNJ12/MT3/ATP1A2/PLLP/KCNQ3/GABRA3/TMEM38A/SCN1B/SLC38A11/KCNAB1/PLN/KCNMA1/ATP6V1G2/CACNB1/SLC5A11/SNTA1/CLIC5/SLC22A7/LOC784768/TMEM38B/GLRB/P2RY1/SNCA/SLC25A4/CLDN16/CHRNB1
BP	GO:0098662	inorganic cation transmembrane transport	170	0.426193	1.41501	0.0104309	0.0104309	0.304736	1919	tags=11%, list=8%, signal=10%	UCP3/CACNG1/DHRS7C/ATP2A1/CAPN3/SCN4B/CAV3/KCNQ3/TMEM38A/SCN1B/KCNAB1/PLN/KCNMA1/ATP6V1G2/CACNB1/SNTA1/TMEM38B/SNCA/SLC25A4
BP	GO:0051602	response to electrical stimulus	4	0.857861	1.41057	0.0469043	0.0469043	0.692693	2053	tags=50%, list=9%, signal=46%	MYOG/RAB3A
BP	GO:0034220	monoatomic ion transmembrane transport	207	0.417601	1.40947	0.00647908	0.00647908	0.232389	1919	tags=11%, list=8%, signal=10%	UCP3/CACNG1/DHRS7C/ATP2A1/CAPN3/SCN4B/CAV3/ATP1A2/KCNQ3/GABRA3/TMEM38A/SCN1B/KCNAB1/PLN/KCNMA1/ATP6V1G2/CACNB1/SNTA1/CLIC5/LOC784768/TMEM38B/SNCA/SLC25A4
BP	GO:0032024	positive regulation of insulin secretion	4	0.856769	1.40878	0.0469043	0.0469043	0.692693	2239	tags=50%, list=10%, signal=45%	GHRH/GPLD1
BP	GO:0030575	nuclear body organization	4	0.855981	1.40748	0.0469043	0.0469043	0.692693	1738	tags=25%, list=7%, signal=23%	CELF3
BP	GO:0010881	regulation of cardiac muscle contraction by regulation of the release of sequestered calcium ion	3	0.89075	1.40432	0.0469925	0.0469925	0.692693	1614	tags=67%, list=7%, signal=62%	TMEM38A/TMEM38B
BP	GO:0010882	regulation of cardiac muscle contraction by calcium ion signaling	3	0.89075	1.40432	0.0469925	0.0469925	0.692693	1614	tags=67%, list=7%, signal=62%	TMEM38A/TMEM38B
BP	GO:0098655	monoatomic cation transmembrane transport	173	0.422399	1.40274	0.0126668	0.0126668	0.339905	1919	tags=11%, list=8%, signal=10%	UCP3/CACNG1/DHRS7C/ATP2A1/CAPN3/SCN4B/CAV3/KCNQ3/TMEM38A/SCN1B/KCNAB1/PLN/KCNMA1/ATP6V1G2/CACNB1/SNTA1/TMEM38B/SNCA/SLC25A4
BP	GO:0006812	monoatomic cation transport	216	0.409917	1.38858	0.0080615	0.0080615	0.260252	1919	tags=12%, list=8%, signal=11%	UCP3/CACNG1/DHRS7C/ATP2A1/ATP1B4/CAPN3/SCN4B/CAV3/KCNJ12/MT3/KCNQ3/TMEM38A/SCN1B/SLC38A11/KCNAB1/PLN/KCNMA1/ATP6V1G2/CACNB1/SLC5A11/SNTA1/LOC784768/TMEM38B/SNCA/SLC25A4
BP	GO:0006518	peptide metabolic process	260	0.391327	1.35132	0.0106072	0.0106072	0.306185	7625	tags=50%, list=33%, signal=34%	GAPDH/CPE/IFNG/MRPL35/RPLP1/RPS27/EEF1G/RPL23A/AGO2/AARSD1/MRPL33/RPS21/RPL38/MRPS16/RPL36A/MRPS25/RPL24/RPL39/MRPL34/RPS27L/RPS8/RPS28/YBX1/RPS29/RPS24/RPS16/RPL14/EIF3J/MRPS17/RPL27A/MTIF2/RPS11/RPL35/RPL37/RPS19/RPL37A/GGT7/RPL19/MRPS12/RPL27/MRPL58/HBS1L/FAU/SPON1/RPL32/RPS7/RPL13A/EIF3H/RPL18/RPS26/EIF1/EIF4A2/NDUFA7/RPL13/RPS3A/PIN1/RACK1/RPS15A/RPS3/EIF3E/EIF3G/RPL18A/RPL6/MRPL55/RPS15/RPL…
BP	GO:0019725	cellular homeostasis	151	0.411404	1.34565	0.0379404	0.0379404	0.627598	2721	tags=13%, list=12%, signal=11%	DHRS7C/ATP2A1/CSRP3/CAPN3/MSTN/CAV3/MT3/AQP4/TMEM38A/PLN/KCNMA1/ATP6V1G2/FOXA3/TMEM38B/SNCA/GPLD1/UBE2C/PRKCB/ALPL
BP	GO:0051239	regulation of multicellular organismal process	503	0.362287	1.31025	0.00494834	0.00494834	0.195913	2743	tags=13%, list=12%, signal=11%	MYL2/TNNC1/TNNT1/MYOD1/ATP2A1/MYOG/CSRP3/ACTN3/MYLK2/CAPN3/ITGB6/CAMK2B/GHRH/TNFRSF11B/TNNT3/SCN4B/ZNF750/CAV3/FBXO32/MT3/ATP1A2/PRKAG3/TMEM38A/SCN1B/BDNF/LRRN1/ANGPTL7/PLS1/SYNDIG1/NPY1R/FRZB/KCNMA1/TLR9/GAPDH/MUSTN1/SNTA1/INHBA/MAP2K6/MC1R/EDN2/TMEM38B/PLG/PRKG1/DIO2/SNCA/THBS4/COMP/OXT/SFRP1/GAMT/IFNG/GPLD1/IL12B/ASPN/RIPOR2/CAMK2D/PTGIS/CHRM3/PRKCB/HOMER1/ARG1/SPX/ALPL/PTHLH
BP	GO:0070647	protein modification by small protein conjugation or removal	244	0.378033	1.30028	0.0244574	0.0244574	0.477629	8347	tags=43%, list=36%, signal=28%	ASB15/CAPN3/FBXO32/USP13/ASB5/ASB2/FEM1A/FBXL22/USP2/ASB11/NXN/BAG2/KLHDC3/UBE2C/FEM1C/UBE2D1/TRIM45/KLHL21/ZNRF1/ZRANB1/KCMF1/RNF128/RNF183/COPS4/ARIH1/PARK7/RNF34/UBXN1/TAF12/RPL37/DCAF16/NSMCE1/BMI1/UBE2M/PIN1/RACK1/KLHL3/RPS15/RPL23/RNF10/DCAF11/ANAPC11/USP22/FBXW7/COPS3/TRIP12/ERCC8/RPS20/KLHL12/RNF113A/PCGF5/ELOC/BABAM1/UBE2Q2/KLHDC2/KCTD11/KLHDC10/COMMD1/USP15/UCHL5/CDC26/UBE2S/UBB/ASB8/US…
BP	GO:0043604	amide biosynthetic process	257	0.372389	1.28651	0.0332103	0.0332103	0.584023	7625	tags=50%, list=33%, signal=34%	GAPDH/SNCA/ARG1/AANAT/MRPL35/RPLP1/RPS27/EEF1G/PDHB/SPTSSB/RPL23A/PDHX/AGO2/AARSD1/MRPL33/RPS21/RPL38/MRPS16/RPL36A/MRPS25/RPL24/RPL39/MRPL34/RPS27L/RPS8/RPS28/YBX1/RPS29/RPS24/RPS16/RPL14/EIF3J/MRPS17/RPL27A/MTIF2/RPS11/RPL35/RPL37/RPS19/RPL37A/GGT7/RPL19/MRPS12/RPL27/MRPL58/HBS1L/FAU/PDHA1/RPL32/RPS7/RPL13A/EIF3H/RPL18/RPS26/EIF1/EIF4A2/NDUFA7/RPL13/RPS3A/RACK1/RPS15A/RPS3/EIF3E/EIF3G/RPL18A/RP…
BP	GO:0045893	positive regulation of DNA-templated transcription	266	0.369083	1.27845	0.0354957	0.0354957	0.602285	3599	tags=14%, list=15%, signal=12%	MYOD1/MYOG/CSRP3/CAPN3/ANKRD1/MSTN/ZNF750/CAVIN4/MT3/HAND1/MLLT11/IRF6/INHBA/MC1R/FOXA3/SFRP1/MICAL2/IFNG/PPARGC1A/NDP/DMRT1/PRKCB/PPP3R1/ATF4/SPX/MEF2C/MYF5/ARID5B/LBH/POU1F1/PDLIM1/ETV6/STAT5B/NACA/HSF1/MAMSTR/ESR1
BP	GO:1903508	positive regulation of nucleic acid-templated transcription	266	0.369083	1.27845	0.0354957	0.0354957	0.602285	3599	tags=14%, list=15%, signal=12%	MYOD1/MYOG/CSRP3/CAPN3/ANKRD1/MSTN/ZNF750/CAVIN4/MT3/HAND1/MLLT11/IRF6/INHBA/MC1R/FOXA3/SFRP1/MICAL2/IFNG/PPARGC1A/NDP/DMRT1/PRKCB/PPP3R1/ATF4/SPX/MEF2C/MYF5/ARID5B/LBH/POU1F1/PDLIM1/ETV6/STAT5B/NACA/HSF1/MAMSTR/ESR1
BP	GO:0065008	regulation of biological quality	504	0.352788	1.27704	0.0124532	0.0124532	0.337927	3957	tags=19%, list=17%, signal=16%	MYL2/TNNC1/CSRP3/ATP8A2/CHRND/CAMK2B/GHRH/CHRNG/TMOD4/CYP11A1/SCN4B/CRYAA/CAV3/UTS2R/AVP/MT3/ATP1A2/ADCY1/KCNQ3/USP13/AQP4/SCN1B/BDNF/LRRN1/GABRA4/MLLT11/PLS1/RDH12/ACTA2/TMOD1/SYNDIG1/USP2/NPY1R/KCNMA1/GAPDH/DSTN/SNTA1/CPE/INHBA/EDN2/PLG/NPPC/GLRB/PRKG1/CHRNE/P2RY1/DIO2/SNCA/SLC25A4/COMP/SLC25A31/SFRP1/RAB3A/CPB2/CHRNB1/IFNG/GPLD1/CRABP1/ECSIT/CHRM3/NTS/PRKCB/PPP3R1/ATF4/PTGS1/HOMER1/NPY/SPX/CDK…
BP	GO:1902680	positive regulation of RNA biosynthetic process	269	0.365092	1.26573	0.0391677	0.0391677	0.631099	3599	tags=14%, list=15%, signal=12%	MYOD1/MYOG/CSRP3/CAPN3/ANKRD1/MSTN/ZNF750/CAVIN4/MT3/HAND1/MLLT11/IRF6/INHBA/MC1R/FOXA3/SFRP1/MICAL2/IFNG/PPARGC1A/NDP/DMRT1/PRKCB/PPP3R1/ATF4/SPX/MEF2C/MYF5/ARID5B/LBH/POU1F1/PDLIM1/ETV6/STAT5B/NACA/HSF1/MAMSTR/ESR1
BP	GO:0030154	cell differentiation	695	0.344138	1.26486	0.00762929	0.00762929	0.256908	2936	tags=13%, list=13%, signal=12%	ACTA1/TRIM54/MYOZ2/MYOD1/MYOG/CSRP3/ACTN3/MYLK2/CAPN3/ANKRD1/ADPRHL1/CAMK2B/MSTN/TNFRSF11B/WFIKKN2/CPNE6/DBX1/ZNF750/CAV3/PPDPFL/CAVIN4/MT3/TCAP/HAND1/ADCY1/SCN1B/FKBP6/COL2A1/BDNF/CCDC42/TMEM182/ODF3/ASB2/TPPP2/PLN/PLS1/ACTA2/TMOD1/MLF1/FRZB/KCNMA1/IRF6/TAGLN/TLR9/BMP3/DAPL1/EPB42/PLP1/MUSTN1/BFSP1/INHBA/MAP2K6/EDN2/TMEM38B/NPPC/PRKG1/PRPH2/CNFN/DIO2/SLC22A16/COMP/SLC25A31/SFRP1/RAB3A/LIMD1/TOPA…
BP	GO:0048869	cellular developmental process	705	0.339429	1.24973	0.00796385	0.00796385	0.259659	2936	tags=13%, list=13%, signal=12%	ACTA1/TRIM54/MYOZ2/MYOD1/MYOG/CSRP3/ACTN3/MYLK2/CAPN3/ANKRD1/ADPRHL1/CAMK2B/MSTN/TNFRSF11B/WFIKKN2/CPNE6/DBX1/ZNF750/CAV3/PPDPFL/CAVIN4/MT3/TCAP/HAND1/ADCY1/SCN1B/FKBP6/COL2A1/BDNF/CCDC42/TMEM182/ODF3/ASB2/TPPP2/PLN/PLS1/ACTA2/TMOD1/MLF1/FRZB/KCNMA1/IRF6/TAGLN/TLR9/BMP3/DAPL1/EPB42/PLP1/MUSTN1/BFSP1/INHBA/MAP2K6/EDN2/TMEM38B/NPPC/PRKG1/PRPH2/CNFN/DIO2/SLC22A16/COMP/SLC25A31/SFRP1/RAB3A/LIMD1/TOPA…
BP	GO:0006351	DNA-templated transcription	523	0.342903	1.24772	0.0226274	0.0226274	0.45566	6425	tags=28%, list=27%, signal=20%	MYOZ2/MYOD1/MYOG/CSRP3/ATP1B4/CAPN3/ANKRD1/MSTN/PERM1/ZNF750/CAVIN4/MT3/HAND1/ADCY1/USP13/FHL3/MLLT11/MLF1/USP2/IRF6/TLR9/FHL5/CRYAB/INHBA/MC1R/TCEA3/SMYD2/FOXA3/CELF3/ZBTB18/SFRP1/LIMD1/TOPAZ1/MICAL2/IFNG/SLCO3A1/PTGIS/PPARGC1A/NDP/NTS/DMRT1/PRKCB/PPP3R1/ATF4/SPX/CDK5R1/MEF2C/MYF5/E2F7/MAF/ARID5B/LBH/POU1F1/PDLIM1/ETV6/LRRFIP2/STAT5B/NACA/HSF1/MAMSTR/ESR1/POLR2I/CXXC5/CRYM/PPID/LMCD1/RAF1/HDGF/A…
BP	GO:0097659	nucleic acid-templated transcription	524	0.342537	1.24567	0.0279642	0.0279642	0.522186	6425	tags=27%, list=27%, signal=20%	MYOZ2/MYOD1/MYOG/CSRP3/ATP1B4/CAPN3/ANKRD1/MSTN/PERM1/ZNF750/CAVIN4/MT3/HAND1/ADCY1/USP13/FHL3/MLLT11/MLF1/USP2/IRF6/TLR9/FHL5/CRYAB/INHBA/MC1R/TCEA3/SMYD2/FOXA3/CELF3/ZBTB18/SFRP1/LIMD1/TOPAZ1/MICAL2/IFNG/SLCO3A1/PTGIS/PPARGC1A/NDP/NTS/DMRT1/PRKCB/PPP3R1/ATF4/SPX/CDK5R1/MEF2C/MYF5/E2F7/MAF/ARID5B/LBH/POU1F1/PDLIM1/ETV6/LRRFIP2/STAT5B/NACA/HSF1/MAMSTR/ESR1/POLR2I/CXXC5/CRYM/PPID/LMCD1/RAF1/HDGF/A…
BP	GO:0032774	RNA biosynthetic process	531	0.340848	1.23967	0.0314254	0.0314254	0.562185	6425	tags=27%, list=27%, signal=20%	MYOZ2/MYOD1/MYOG/CSRP3/ATP1B4/CAPN3/ANKRD1/MSTN/PERM1/ZNF750/CAVIN4/MT3/HAND1/ADCY1/USP13/FHL3/MLLT11/MLF1/USP2/IRF6/TLR9/FHL5/CRYAB/INHBA/MC1R/TCEA3/SMYD2/FOXA3/CELF3/ZBTB18/SFRP1/LIMD1/TOPAZ1/MICAL2/IFNG/SLCO3A1/PTGIS/PPARGC1A/NDP/NTS/DMRT1/PRKCB/PPP3R1/ATF4/SPX/CDK5R1/MEF2C/MYF5/E2F7/MAF/ARID5B/LBH/POU1F1/PDLIM1/ETV6/LRRFIP2/STAT5B/NACA/HSF1/MAMSTR/ESR1/POLR2I/CXXC5/CRYM/PPID/LMCD1/RAF1/HDGF/A…
BP	GO:0006355	regulation of DNA-templated transcription	466	0.340481	1.2275	0.032992	0.032992	0.582258	6407	tags=27%, list=27%, signal=20%	MYOZ2/MYOD1/MYOG/CSRP3/ATP1B4/CAPN3/ANKRD1/MSTN/PERM1/ZNF750/CAVIN4/MT3/HAND1/ADCY1/USP13/MLLT11/USP2/IRF6/TLR9/CRYAB/INHBA/MC1R/SMYD2/FOXA3/ZBTB18/SFRP1/LIMD1/MICAL2/IFNG/SLCO3A1/PTGIS/PPARGC1A/NDP/NTS/DMRT1/PRKCB/PPP3R1/ATF4/SPX/CDK5R1/MEF2C/MYF5/E2F7/MAF/ARID5B/LBH/POU1F1/PDLIM1/ETV6/LRRFIP2/STAT5B/NACA/HSF1/MAMSTR/ESR1/CXXC5/CRYM/PPID/LMCD1/RAF1/AGO2/PARK7/NR1D1/MAFG/MAF1/ETS2/ETV1/PBXIP1/YBX…
BP	GO:1903506	regulation of nucleic acid-templated transcription	467	0.340079	1.22601	0.0330296	0.0330296	0.582258	6407	tags=27%, list=27%, signal=20%	MYOZ2/MYOD1/MYOG/CSRP3/ATP1B4/CAPN3/ANKRD1/MSTN/PERM1/ZNF750/CAVIN4/MT3/HAND1/ADCY1/USP13/MLLT11/USP2/IRF6/TLR9/CRYAB/INHBA/MC1R/SMYD2/FOXA3/ZBTB18/SFRP1/LIMD1/MICAL2/IFNG/SLCO3A1/PTGIS/PPARGC1A/NDP/NTS/DMRT1/PRKCB/PPP3R1/ATF4/SPX/CDK5R1/MEF2C/MYF5/E2F7/MAF/ARID5B/LBH/POU1F1/PDLIM1/ETV6/LRRFIP2/STAT5B/NACA/HSF1/MAMSTR/ESR1/CXXC5/CRYM/PPID/LMCD1/RAF1/AGO2/PARK7/NR1D1/MAFG/MAF1/ETS2/ETV1/PBXIP1/YBX…
BP	GO:0048468	cell development	422	0.341491	1.2213	0.0452436	0.0452436	0.685778	4042	tags=17%, list=17%, signal=15%	ACTA1/MYOZ2/MYOG/CSRP3/ACTN3/CAPN3/ADPRHL1/CAMK2B/TNFRSF11B/WFIKKN2/CAV3/MT3/TCAP/ADCY1/SCN1B/BDNF/CCDC42/TMEM182/ASB2/PLN/PLS1/ACTA2/TMOD1/MLF1/FRZB/KCNMA1/TLR9/EPB42/PLP1/BFSP1/INHBA/EDN2/PRKG1/PRPH2/COMP/SFRP1/RAB3A/LIMD1/TOPAZ1/CHRNB1/IFNG/IQCF1/IL12B/RIPOR2/RILPL1/PPP3R1/ATF4/HOMER1/NPY/PTHLH/CDK5R1/MEF2C/MGARP/TIGAR/PSME4/CFL2/CLDN3/TNP2/ETV6/STAT5B/PPP3CA/FKBP4/ESR1/VAPA/IL12A/PRKCA/F2RL1/…
BP	GO:2001141	regulation of RNA biosynthetic process	471	0.33813	1.21876	0.0353478	0.0353478	0.602285	6407	tags=27%, list=27%, signal=20%	MYOZ2/MYOD1/MYOG/CSRP3/ATP1B4/CAPN3/ANKRD1/MSTN/PERM1/ZNF750/CAVIN4/MT3/HAND1/ADCY1/USP13/MLLT11/USP2/IRF6/TLR9/CRYAB/INHBA/MC1R/SMYD2/FOXA3/ZBTB18/SFRP1/LIMD1/MICAL2/IFNG/SLCO3A1/PTGIS/PPARGC1A/NDP/NTS/DMRT1/PRKCB/PPP3R1/ATF4/SPX/CDK5R1/MEF2C/MYF5/E2F7/MAF/ARID5B/LBH/POU1F1/PDLIM1/ETV6/LRRFIP2/STAT5B/NACA/HSF1/MAMSTR/ESR1/CXXC5/CRYM/PPID/LMCD1/RAF1/AGO2/PARK7/NR1D1/MAFG/MAF1/ETS2/ETV1/PBXIP1/YBX…
BP	GO:0009653	anatomical structure morphogenesis	437	0.338677	1.2138	0.0484988	0.0484988	0.698482	3058	tags=13%, list=13%, signal=12%	ACTA1/TNNC1/MYOZ2/MYOG/CSRP3/ACTN3/CAPN3/ANKRD1/ACTC1/ADPRHL1/CAMK2B/TNFRSF11B/CAV3/MT3/TCAP/HAND1/ADCY1/ACTG2/SCN1B/COL2A1/BDNF/TMEM182/PLN/PLS1/ACTA2/NPY1R/FRZB/EPB42/CPE/INHBA/EDN2/NPPC/TMEM59L/P2RY1/COMP/SFRP1/RAB3A/GAMT/LIMD1/MICAL2/GPLD1/ASPN/RIPOR2/PTGIS/NDP/RILPL1/PRKCB/PPP3R1/ATF4/ALPL/CDK5R1/MEF2C/HOXA3/MYF5/FAIM2/ZRANB1/E2F7
BP	GO:0002682	regulation of immune system process	268	-0.313946	-1.23951	0.0198259	0.0198259	0.428787	5571	tags=32%, list=24%, signal=25%	NLRC4/TCTA/ZC3H12A/TKFC/C4A/CLEC7A/CEBPB/CD81/FOS/CREB3/TYROBP/TFE3/CYP26B1/PYCARD/HCST/LTF/IL34/SERPING1/ENPP3/PRELID1/LY96/IKZF3/CD14/MYD88/RAC2/TLR3/STK10/SAMHD1/GPR183/TLR10/GATA3/CFD/ZFP36/CORO1A/CAV1/C7/DPP4/RSAD2/RAB7B/TLR2/CD320/C1S/FCER1G/KLRD1/AIF1/SASH3/CTSH/KIT/LDLR/ZP3/CX3CR1/ANXA1/C1QB/TCIM/RARRES2/GPR18/MTURN/TICAM1/CCL2/MMP14/IL6/C1QA/MYC/S100B/IL10/FUT4/CCL20/IGFBP2/PLPP6/FUT7/FG…
BP	GO:0002376	immune system process	454	-0.3015	-1.24486	0.00572055	0.00572055	0.215869	6330	tags=35%, list=27%, signal=26%	TMBIM6/CIB1/B4GALT1/PSMB9/LYST/CXCL16/TOLLIP/UBA5/SERINC3/VAMP7/CXCL9/COLEC12/OSM/DBNL/CD3G/NFKBIZ/GCNT1/SMPD1/CYBA/SKAP2/IRF1/BLA-DQB/MR1/TNFAIP8L2/PSMB8/PLA2G3/NLRC4/ENDOU/TCTA/CD3D/ZC3H12A/TKFC/IL1A/C4A/CLEC7A/CITED2/CEBPB/CD81/LFNG/OLR1/PTX3/IFI30/FOS/CREB3/PPIA/TTLL1/TYROBP/ITGAL/TFE3/CYP26B1/PYCARD/IFNAR2/HCST/NDRG1/LTF/IL34/SERPING1/CD3E/ENPP3/PRELID1/LY96/IKZF3/JAGN1/CD14/MYD88/RAC2/TLR3/…
BP	GO:0006955	immune response	305	-0.311985	-1.24699	0.0132747	0.0132747	0.349741	6271	tags=35%, list=27%, signal=26%	LYST/CXCL16/TOLLIP/SERINC3/VAMP7/CXCL9/COLEC12/OSM/DBNL/CD3G/NFKBIZ/SMPD1/CYBA/IRF1/BLA-DQB/MR1/TNFAIP8L2/PLA2G3/NLRC4/ENDOU/CD3D/ZC3H12A/TKFC/IL1A/C4A/CLEC7A/CD81/LFNG/PTX3/TTLL1/TYROBP/ITGAL/TFE3/PYCARD/IFNAR2/HCST/LTF/IL34/SERPING1/CD3E/ENPP3/LY96/CD14/MYD88/RAC2/TLR3/SAMHD1/GPR183/MPEG1/CTSS/TLR10/IRAK4/GATA3/CFD/CORO1A/CAV1/LPO/C7/CASP4/RSAD2/RAB7B/TNF/NKG7/TLR2/C1S/FCER1G/KLRD1/AIF1/SASH3/E…
BP	GO:0002684	positive regulation of immune system process	187	-0.329177	-1.2616	0.0399972	0.0399972	0.639714	5571	tags=34%, list=24%, signal=26%	NLRC4/ZC3H12A/TKFC/C4A/CLEC7A/CD81/FOS/CREB3/TYROBP/PYCARD/LTF/IL34/SERPING1/ENPP3/LY96/CD14/MYD88/RAC2/TLR3/GPR183/TLR10/GATA3/CFD/CORO1A/CAV1/C7/DPP4/RSAD2/RAB7B/TLR2/CD320/C1S/KLRD1/AIF1/SASH3/KIT/ZP3/ANXA1/C1QB/RARRES2/TICAM1/MMP14/IL6/C1QA/S100B/FUT4/CCL20/IGFBP2/PLPP6/FUT7/CCL5/C3/CFB/HRG/C2/CD40LG/NLRP3/THEMIS/PCK1/AQP3/LEP/CLEC6A/SELE
BP	GO:0030334	regulation of cell migration	174	-0.336165	-1.27387	0.0391973	0.0391973	0.631099	5387	tags=33%, list=23%, signal=25%	CITED2/CD81/COL1A1/CREB3/PHLDA2/PYCARD/FERMT3/IL34/ADRA2A/STC1/RAC2/STK10/GADD45A/GPR183/VEGFA/SEMA3C/GATA3/COL3A1/EFNA1/CORO1A/CAV1/JUP/FUT1/CLDN4/DPP4/RAB25/CCL11/AGT/HYAL2/AIF1/ENPP2/CTSH/ZP3/ANXA1/RARRES2/GPR18/CLDN5/FGF2/CCL2/TBXA2R/FUT4/LMO4/CCL20/FUT7/GRB7/FGFBP1/CCL5/MPP1/VIL1/FGF1/ABHD6/HRG/C15H11orf34/ADIPOQ/PRR5L/PIP5KL1/SELE
BP	GO:0040011	locomotion	247	-0.327155	-1.29679	0.0128472	0.0128472	0.342633	4502	tags=29%, list=19%, signal=24%	CITED2/EBD/CD81/COL1A1/CREB3/PPIA/PHLDA2/PYCARD/PTAFR/FERMT3/IL34/LECT2/ADRA2A/STC1/RAC2/STK10/GADD45A/GPR183/DEFB13/VEGFA/SEMA3C/GATA3/COL3A1/EFNA1/CORO1A/CAV1/JUP/FUT1/CLDN4/DPP4/RAB25/CCL11/AGT/HYAL2/AIF1/SBDS/ENPP2/CTSH/KIT/ZP3/CX3CR1/ANXA1/RARRES2/GPR18/CLDN5/FGF2/CCL2/TBXA2R/FUT4/LMO4/CCL20/FUT7/DEFB4A/GRB7/FGFBP1/CCL5/MPP1/VIL1/FGF1/ABHD6/HRG/C15H11orf34/ADIPOQ/EDNRB/PRR5L/S100A9/S100A8/PI…
BP	GO:0042110	T cell activation	93	-0.377763	-1.30482	0.0335903	0.0335903	0.585367	5960	tags=40%, list=25%, signal=30%	NFKBIZ/IRF1/MR1/TNFAIP8L2/ZC3H12A/CEBPB/CD81/LFNG/ITGAL/CYP26B1/PYCARD/PRELID1/IKZF3/RAC2/GPR183/GATA3/CTSV/CORO1A/CAV1/DPP4/RSAD2/NKG7/AIF1/SASH3/KIT/ZP3/ANXA1/GPR18/IL6/IGFBP2/FUT7/FGL1/CD40LG/NLRP3/THEMIS/PCK1/LEP
BP	GO:0008654	phospholipid biosynthetic process	50	-0.440902	-1.37179	0.0365469	0.0365469	0.615796	8218	tags=56%, list=35%, signal=36%	SELENOI/AGPAT4/IMPA1/CDS2/PIK3R1/TAMM41/SH3YL1/INPP1/BPNT1/DPM2/AGPAT1/DOLK/PIGB/PCYT2/PTDSS1/SERINC1/PI4KA/PIGS/PIGW/MBOAT7/PIGM/CHPT1/PISD/FGF2/ORMDL3/FABP5/PEMT/GPAM
BP	GO:0002252	immune effector process	119	-0.386591	-1.38387	0.0133376	0.0133376	0.350126	5677	tags=39%, list=24%, signal=29%	MR1/PLA2G3/ZC3H12A/C4A/CD81/LFNG/ITGAL/PYCARD/SERPING1/ENPP3/JAGN1/RAC2/CLU/GPR183/IRAK4/CFD/CORO1A/C7/RSAD2/NKG7/C1S/KLRD1/SASH3/CTSH/KIT/ZP3/CX3CR1/ANXA1/C1QB/TCIM/TICAM1/IL6/C1QA/PTGDR/S100B/IL10/FUT7/C3/S100A12/CFB/C2/NLRP3/LBP/PCK1/LEP/GRP
BP	GO:0030155	regulation of cell adhesion	130	-0.384765	-1.39531	0.0117192	0.0117192	0.323687	5810	tags=35%, list=25%, signal=26%	IRF1/RNASE10/HYAL1/RND1/ZC3H12A/CITED2/CEBPB/CD81/COL1A1/SPRY4/TFE3/S100A10/PYCARD/FERMT3/ITGB2/PLAUR/RAC2/VEGFA/GATA3/EFNA1/CORO1A/CAV1/JUP/FUT1/DPP4/AIF1/SASH3/ZP3/ANXA1/IL6/FUT4/IGFBP2/FUT7/GPR4/FGL1/CELA2A/HRG/CD40LG/C15H11orf34/NLRP3/ADIPOQ/FUT2/PCK1/LEP/SELE
BP	GO:0008610	lipid biosynthetic process	171	-0.368476	-1.39558	0.00797799	0.00797799	0.259659	5025	tags=43%, list=21%, signal=34%	PRL/EGR1/PTGES/ASAH1/DPM2/ERLIN2/PLA2G4A/AGPAT1/DOLK/PIGB/FADS3/SMPD1/ELOVL7/PCYT2/FADS6/HMGCR/PTDSS1/DHCR7/SERINC1/PI4KA/ACAT1/CYB5R3/PIGS/PIGW/GCG/SCARB1/MBOAT7/HSD17B10/PIGM/CYP51A1/PLA2G15/CHPT1/IDI1/NSDHL/PISD/LSS/SDR42E1/FDX1/ANG/DEGS1/LDLR/RDH8/DGAT1/HMGCL/ACLY/FGF2/FITM2/HACD2/HSD17B12/TBXAS1/FUT4/LPL/ELOVL5/ORMDL3/APOC2/PNPLA2/INSIG1/DHRS9/FABP5/C3/FGF1/ABHD6/PEMT/GPAM/ACACA/ACSM1/FASN/P…
BP	GO:0002250	adaptive immune response	81	-0.413478	-1.39605	0.0376356	0.0376356	0.623982	5999	tags=42%, list=26%, signal=31%	DBNL/CD3G/NFKBIZ/BLA-DQB/MR1/CD3D/ZC3H12A/C4A/CLEC7A/CD81/TFE3/CD3E/GPR183/CTSS/C7/RSAD2/C1S/KLRD1/SASH3/CTSH/ZP3/CX3CR1/ANXA1/C1QB/IL6/C1QA/FUT7/FGL1/C3/C2/SEMA4A/NLRP3/THEMIS/CLEC6A
BP	GO:0006935	chemotaxis	106	-0.39885	-1.4002	0.013545	0.013545	0.353012	4342	tags=27%, list=19%, signal=22%	RAC2/GPR183/DEFB13/VEGFA/SEMA3C/CORO1A/DPP4/AIF1/SBDS/ENPP2/KIT/CX3CR1/ANXA1/RARRES2/GPR18/FGF2/CCL2/CCL20/DEFB4A/CCL5/MPP1/FGF1/HRG/EDNRB/S100A9/S100A8/SCG2/LAP/DEFB10
BP	GO:0042330	taxis	107	-0.39827	-1.40237	0.0126518	0.0126518	0.339905	4342	tags=27%, list=19%, signal=22%	RAC2/GPR183/DEFB13/VEGFA/SEMA3C/CORO1A/DPP4/AIF1/SBDS/ENPP2/KIT/CX3CR1/ANXA1/RARRES2/GPR18/FGF2/CCL2/CCL20/DEFB4A/CCL5/MPP1/FGF1/HRG/EDNRB/S100A9/S100A8/SCG2/LAP/DEFB10
BP	GO:0045017	glycerolipid biosynthetic process	57	-0.439247	-1.40703	0.0288375	0.0288375	0.534361	7582	tags=63%, list=32%, signal=43%	SELENOI/AGPAT4/IMPA1/CDS2/PIK3R1/TAMM41/SH3YL1/NR1H3/INPP1/BPNT1/DPM2/PLA2G4A/AGPAT1/PIGB/PCYT2/PTDSS1/PI4KA/PIGS/PIGW/SCARB1/MBOAT7/PIGM/PLA2G15/CHPT1/PISD/ANG/LDLR/DGAT1/FGF2/FITM2/PNPLA2/FABP5/C3/PEMT/GPAM/DGAT2
BP	GO:2000481	positive regulation of cAMP-dependent protein kinase activity	3	-0.890861	-1.42357	0.0495823	0.0495823	0.698482	1308	tags=67%, list=6%, signal=63%	ATP2B4/ADIPOQ
BP	GO:0022407	regulation of cell-cell adhesion	80	-0.422016	-1.4264	0.017222	0.017222	0.396281	5960	tags=39%, list=25%, signal=29%	NFKBIZ/IRF1/RNASE10/ZC3H12A/CITED2/CEBPB/CD81/PYCARD/FERMT3/ITGB2/PLAUR/GATA3/CORO1A/CAV1/DPP4/AIF1/SASH3/ZP3/ANXA1/IL6/FUT4/IGFBP2/FUT7/FGL1/CELA2A/CD40LG/NLRP3/ADIPOQ/PCK1/LEP/SELE
BP	GO:0034115	negative regulation of heterotypic cell-cell adhesion	3	-0.894777	-1.42983	0.0431847	0.0431847	0.663402	1308	tags=67%, list=6%, signal=63%	APOA1/ADIPOQ
BP	GO:0070587	regulation of cell-cell adhesion involved in gastrulation	3	-0.894777	-1.42983	0.0431847	0.0431847	0.663402	1308	tags=67%, list=6%, signal=63%	APOA1/ADIPOQ
BP	GO:0045785	positive regulation of cell adhesion	83	-0.427415	-1.44283	0.0160526	0.0160526	0.383268	5722	tags=36%, list=24%, signal=27%	RNASE10/HYAL1/CITED2/CD81/TFE3/S100A10/PYCARD/ITGB2/PLAUR/VEGFA/GATA3/CORO1A/CAV1/JUP/FUT1/DPP4/AIF1/SASH3/ZP3/ANXA1/IL6/FUT4/IGFBP2/FUT7/HRG/CD40LG/NLRP3/PCK1/LEP/SELE
BP	GO:0090205	positive regulation of cholesterol metabolic process	3	-0.902938	-1.44287	0.0367871	0.0367871	0.616972	1763	tags=67%, list=8%, signal=62%	APOA1/FGF1
BP	GO:0042574	retinal metabolic process	3	-0.911561	-1.45665	0.0300806	0.0300806	0.545673	842	tags=100%, list=4%, signal=96%	ALDH8A1/ABCA4
BP	GO:0002821	positive regulation of adaptive immune response	24	-0.553298	-1.46129	0.0313445	0.0313445	0.562126	7038	tags=54%, list=30%, signal=38%	IL18/TGFB1/RIPK2/NFKBIZ/MR1/CLEC7A/CD81/RSAD2/SASH3/ZP3/C3/NLRP3/CLEC6A
BP	GO:0002460	adaptive immune response based on somatic recombination of immune receptors built from immunoglobulin superfamily domains	53	-0.463068	-1.46253	0.0206179	0.0206179	0.433695	5960	tags=49%, list=25%, signal=37%	IL18/TGFB1/RIPK2/CD46/NFKBIZ/MR1/ZC3H12A/C4A/CLEC7A/CD81/C7/RSAD2/C1S/KLRD1/SASH3/CTSH/ZP3/ANXA1/C1QB/IL6/C1QA/FUT7/C3/C2/NLRP3/CLEC6A
BP	GO:0006654	phosphatidic acid biosynthetic process	3	-0.920113	-1.47032	0.0224412	0.0224412	0.454934	1472	tags=67%, list=6%, signal=62%	DGKA/GPAM
BP	GO:0010766	negative regulation of sodium ion transport	3	-0.928494	-1.48371	0.0176665	0.0176665	0.396281	280	tags=67%, list=1%, signal=66%	IGF1/GRP
BP	GO:1902306	negative regulation of sodium ion transmembrane transport	3	-0.928494	-1.48371	0.0176665	0.0176665	0.396281	280	tags=67%, list=1%, signal=66%	IGF1/GRP
BP	GO:2000650	negative regulation of sodium ion transmembrane transporter activity	3	-0.928494	-1.48371	0.0176665	0.0176665	0.396281	280	tags=67%, list=1%, signal=66%	IGF1/GRP
BP	GO:0019217	regulation of fatty acid metabolic process	20	-0.591604	-1.4908	0.0443953	0.0443953	0.67433	2027	tags=35%, list=9%, signal=32%	CAV1/ELOVL5/APOC2/INSIG1/FABP5/ADIPOQ/LEP
BP	GO:0006721	terpenoid metabolic process	27	-0.547553	-1.49426	0.0398559	0.0398559	0.638865	5169	tags=56%, list=22%, signal=43%	LRAT/CYP26B1/DHRS4/DHRS13/LSS/RARRES2/DGAT1/PLPP6/ALDH1A1/PNPLA2/DHRS9/ALDH8A1/LIPE/DGAT2/ABCA4
BP	GO:0097017	renal protein absorption	3	-0.935603	-1.49507	0.0157583	0.0157583	0.38313	1308	tags=100%, list=6%, signal=94%	ADIPOQ/EDNRB
BP	GO:0097018	renal albumin absorption	3	-0.935603	-1.49507	0.0157583	0.0157583	0.38313	1308	tags=100%, list=6%, signal=94%	ADIPOQ/EDNRB
BP	GO:1903037	regulation of leukocyte cell-cell adhesion	61	-0.463414	-1.49833	0.0207754	0.0207754	0.433695	4052	tags=30%, list=17%, signal=24%	GATA3/CORO1A/CAV1/DPP4/AIF1/SASH3/ZP3/ANXA1/IL6/FUT4/IGFBP2/FUT7/FGL1/CD40LG/NLRP3/PCK1/LEP/SELE
BP	GO:0002824	positive regulation of adaptive immune response based on somatic recombination of immune receptors built from immunoglobulin superfamily domains	23	-0.573162	-1.50418	0.0439947	0.0439947	0.671059	7038	tags=57%, list=30%, signal=40%	IL18/TGFB1/RIPK2/NFKBIZ/MR1/CLEC7A/CD81/RSAD2/SASH3/ZP3/C3/NLRP3/CLEC6A
BP	GO:1905954	positive regulation of lipid localization	22	-0.587942	-1.5173	0.0274281	0.0274281	0.514828	7119	tags=64%, list=30%, signal=44%	NR1H3/PTGES/SCP2/ZC3H12A/EEPD1/SCARB1/PRELID1/MSR1/CAV1/FITM2/PLA2R1/LPL/C3/ADIPOQ
BP	GO:0046889	positive regulation of lipid biosynthetic process	23	-0.579543	-1.52093	0.0401692	0.0401692	0.641049	2027	tags=30%, list=9%, signal=28%	LDLR/ELOVL5/APOC2/FGF1/ABHD6/LEP/CGA
BP	GO:0000578	embryonic axis specification	3	-0.956458	-1.52839	0.00705244	0.00705244	0.244949	582	tags=67%, list=2%, signal=65%	TDRD5/PLD6
BP	GO:0009880	embryonic pattern specification	3	-0.956458	-1.52839	0.00705244	0.00705244	0.244949	582	tags=67%, list=2%, signal=65%	TDRD5/PLD6
BP	GO:0030301	cholesterol transport	21	-0.603417	-1.52936	0.0216186	0.0216186	0.442465	5951	tags=48%, list=25%, signal=36%	SCP2/EEPD1/SCARB1/MSR1/CAV1/NPC2/LDLR/APOE/CD36/ADIPOQ
BP	GO:0001936	regulation of endothelial cell proliferation	25	-0.571586	-1.53405	0.0260105	0.0260105	0.498552	4425	tags=44%, list=19%, signal=36%	PPP1R16B/VEGFA/CCL11/ANG/CAV2/FGF2/CCL2/FGFBP1/FUT2/LEP/SCG2
BP	GO:0009070	serine family amino acid biosynthetic process	5	-0.838952	-1.53438	0.0360966	0.0360966	0.61105	2757	tags=60%, list=12%, signal=53%	DHFR/PSPH/SHMT1
BP	GO:0050900	leukocyte migration	80	-0.454567	-1.53642	0.00615341	0.00615341	0.227465	5310	tags=40%, list=23%, signal=31%	CD81/CREB3/PPIA/ITGAL/PYCARD/IL34/JAGN1/RAC2/STK10/GPR183/IRAK4/GATA3/CORO1A/DPP4/AIF1/SBDS/ZP3/CX3CR1/ANXA1/RARRES2/GPR18/CCL2/FUT4/CCL20/FUT7/CCL5/MPP1/EDNRB/S100A9/S100A8/SCG2/SELE
BP	GO:0002449	lymphocyte mediated immunity	51	-0.492036	-1.53689	0.0105128	0.0105128	0.305687	3848	tags=47%, list=16%, signal=39%	IL18/VAV1/TGFB1/CD46/LYST/MR1/C4A/CD81/CORO1A/C7/RSAD2/NKG7/C1S/KLRD1/SASH3/CTSH/ZP3/C1QB/C1QA/FUT7/C3/C2/NLRP3/LEP
BP	GO:0006361	transcription initiation at RNA polymerase I promoter	3	-0.961793	-1.53692	0.00563409	0.00563409	0.214815	540	tags=67%, list=2%, signal=65%	PIH1D1/LIPE
BP	GO:0048245	eosinophil chemotaxis	3	-0.962346	-1.5378	0.00555529	0.00555529	0.214815	123	tags=67%, list=1%, signal=66%	CCL3/SCG2
BP	GO:0072677	eosinophil migration	4	-0.901539	-1.54071	0.0330188	0.0330188	0.582258	123	tags=50%, list=1%, signal=50%	PTGER4/SCG2
BP	GO:0006651	diacylglycerol biosynthetic process	6	-0.813754	-1.54848	0.0487518	0.0487518	0.698482	4361	tags=83%, list=19%, signal=68%	PLA2G15/ANG/PNPLA2/GPAM/DGAT2
BP	GO:0022409	positive regulation of cell-cell adhesion	55	-0.487031	-1.55155	0.0199575	0.0199575	0.430349	5387	tags=40%, list=23%, signal=31%	CITED2/CD81/PYCARD/ITGB2/PLAUR/GATA3/CORO1A/CAV1/DPP4/AIF1/SASH3/ZP3/ANXA1/IL6/FUT4/IGFBP2/FUT7/CD40LG/NLRP3/PCK1/LEP/SELE
BP	GO:0048483	autonomic nervous system development	9	-0.745138	-1.55708	0.0293174	0.0293174	0.537752	1146	tags=33%, list=5%, signal=32%	GATA3/EDNRB/TFAP2A
BP	GO:1904035	regulation of epithelial cell apoptotic process	12	-0.681023	-1.55714	0.046074	0.046074	0.689707	4052	tags=50%, list=17%, signal=41%	GATA3/ZFP36/CCL2/ANGPTL4/PLA2G1B/SCG2
BP	GO:0001935	endothelial cell proliferation	34	-0.535561	-1.56128	0.0163564	0.0163564	0.386355	4766	tags=38%, list=20%, signal=30%	SCARB1/PPP1R16B/VEGFA/CAV1/CCL11/ANG/CAV2/FGF2/CCL2/FGFBP1/FUT2/LEP/SCG2
BP	GO:0002691	regulation of cellular extravasation	9	-0.747434	-1.56188	0.0293174	0.0293174	0.537752	2253	tags=33%, list=10%, signal=30%	FUT4/FUT7/SELE
BP	GO:1904019	epithelial cell apoptotic process	14	-0.662156	-1.5634	0.0474224	0.0474224	0.693314	4052	tags=43%, list=17%, signal=35%	GATA3/ZFP36/CCL2/ANGPTL4/PLA2G1B/SCG2
BP	GO:1901568	fatty acid derivative metabolic process	10	-0.727708	-1.57456	0.0497675	0.0497675	0.698482	5872	tags=80%, list=25%, signal=60%	ELOVL7/HPGD/ACAT1/PTGR1/HMGCL/FITM2/ELOVL5/DGAT2
BP	GO:0036003	positive regulation of transcription from RNA polymerase II promoter in response to stress	5	-0.861104	-1.5749	0.0202663	0.0202663	0.433466	323	tags=40%, list=1%, signal=39%	TP53/CREB3L3
BP	GO:0046474	glycerophospholipid biosynthetic process	38	-0.532704	-1.58249	0.0099975	0.0099975	0.30212	8218	tags=66%, list=35%, signal=43%	SELENOI/AGPAT4/IMPA1/CDS2/PIK3R1/TAMM41/SH3YL1/INPP1/BPNT1/DPM2/AGPAT1/PIGB/PCYT2/PTDSS1/PI4KA/PIGS/PIGW/MBOAT7/PIGM/CHPT1/PISD/FGF2/FABP5/PEMT/GPAM
BP	GO:0070293	renal absorption	11	-0.712314	-1.58425	0.0421111	0.0421111	0.663273	4151	tags=55%, list=18%, signal=45%	HAS2/CLDN4/HYAL2/ADIPOQ/EDNRB/AQP3
BP	GO:0050810	regulation of steroid biosynthetic process	12	-0.694813	-1.58867	0.0370672	0.0370672	0.619445	1843	tags=25%, list=8%, signal=23%	INSIG1/FGF1/CGA
BP	GO:0060193	positive regulation of lipase activity	14	-0.673503	-1.59019	0.0382894	0.0382894	0.628704	3386	tags=29%, list=14%, signal=24%	ANG/FGF2/APOC2/SELE
BP	GO:0050922	negative regulation of chemotaxis	6	-0.838332	-1.59525	0.0273093	0.0273093	0.514828	3678	tags=83%, list=16%, signal=70%	DPP4/AIF1/GPR18/CCL2/HRG
BP	GO:0007159	leukocyte cell-cell adhesion	70	-0.483107	-1.61167	0.0052767	0.0052767	0.205543	5960	tags=44%, list=25%, signal=33%	NFKBIZ/GCNT1/IRF1/ZC3H12A/CEBPB/CD81/ITGAL/PYCARD/FERMT3/ITGB2/RAC2/GATA3/CORO1A/CAV1/DPP4/AIF1/SASH3/ZP3/ANXA1/IL6/FUT4/IGFBP2/FUT7/FGL1/CD40LG/NLRP3/PCK1/S100A9/LEP/S100A8/SELE
BP	GO:1903039	positive regulation of leukocyte cell-cell adhesion	49	-0.525369	-1.6254	0.00599262	0.00599262	0.223805	4052	tags=35%, list=17%, signal=29%	GATA3/CORO1A/CAV1/DPP4/AIF1/SASH3/ZP3/ANXA1/IL6/FUT4/IGFBP2/FUT7/CD40LG/NLRP3/PCK1/LEP/SELE
BP	GO:0006544	glycine metabolic process	7	-0.816825	-1.62591	0.0387882	0.0387882	0.628704	1959	tags=71%, list=8%, signal=65%	GCAT/SHMT2/SHMT1/GLYAT/TDH
BP	GO:1904996	positive regulation of leukocyte adhesion to vascular endothelial cell	9	-0.778491	-1.62678	0.0144098	0.0144098	0.357545	2719	tags=44%, list=12%, signal=39%	IL6/FUT4/FUT7/SELE
BP	GO:0070542	response to fatty acid	9	-0.779372	-1.62862	0.0144098	0.0144098	0.357545	3112	tags=67%, list=13%, signal=58%	LDLR/UCP1/LPL/CD36/SCD/DGAT2
BP	GO:0050901	leukocyte tethering or rolling	7	-0.81928	-1.6308	0.0346692	0.0346692	0.598535	2253	tags=43%, list=10%, signal=39%	FUT4/FUT7/SELE
BP	GO:0045923	positive regulation of fatty acid metabolic process	9	-0.787436	-1.64547	0.0126418	0.0126418	0.339905	2027	tags=67%, list=9%, signal=61%	NR1H3/PRL/ELOVL5/APOC2/ADIPOQ/LEP
BP	GO:0002443	leukocyte mediated immunity	72	-0.501853	-1.67002	0.00265013	0.00265013	0.128865	4386	tags=35%, list=19%, signal=28%	JAGN1/RAC2/IRAK4/CORO1A/C7/RSAD2/NKG7/C1S/KLRD1/SASH3/CTSH/KIT/ZP3/CX3CR1/C1QB/TICAM1/C1QA/PTGDR/FUT7/C3/S100A12/C2/NLRP3/LEP/GRP
BP	GO:0061756	leukocyte adhesion to vascular endothelial cell	13	-0.722083	-1.67309	0.0246349	0.0246349	0.479156	2719	tags=31%, list=12%, signal=27%	IL6/FUT4/FUT7/SELE
BP	GO:1904994	regulation of leukocyte adhesion to vascular endothelial cell	10	-0.774857	-1.67658	0.0173167	0.0173167	0.396281	2719	tags=40%, list=12%, signal=35%	IL6/FUT4/FUT7/SELE
BP	GO:0048260	positive regulation of receptor-mediated endocytosis	12	-0.7353	-1.68124	0.0156933	0.0156933	0.38313	4296	tags=42%, list=18%, signal=34%	CLU/PPT1/APLN/C3/SELE
BP	GO:0002090	regulation of receptor internalization	11	-0.76329	-1.69763	0.017489	0.017489	0.396281	4	tags=18%, list=0%, signal=18%	APLN/SELE
BP	GO:0046339	diacylglycerol metabolic process	9	-0.813399	-1.69973	0.00664171	0.00664171	0.237049	4361	tags=78%, list=19%, signal=63%	PLA2G15/ANG/DGAT1/PNPLA2/GPAM/LIPE/DGAT2
BP	GO:0046890	regulation of lipid biosynthetic process	39	-0.58316	-1.73379	0.002803	0.002803	0.131242	3112	tags=31%, list=13%, signal=27%	LDLR/FITM2/ELOVL5/APOC2/INSIG1/FABP5/C3/FGF1/ABHD6/PCK1/LEP/CGA
BP	GO:0009069	serine family amino acid metabolic process	13	-0.752721	-1.74408	0.00975192	0.00975192	0.30212	2757	tags=38%, list=12%, signal=34%	PSPH/SDS/SHMT1/GLYAT/TDH
BP	GO:0050918	positive chemotaxis	25	-0.650723	-1.74644	0.00484094	0.00484094	0.194875	123	tags=32%, list=1%, signal=32%	DEFB13/VEGFA/CORO1A/FGF2/DEFB4A/SCG2/LAP/DEFB10
BP	GO:0042304	regulation of fatty acid biosynthetic process	14	-0.74028	-1.74786	0.0094785	0.0094785	0.29601	2027	tags=57%, list=9%, signal=52%	NR1H3/PRL/ERLIN2/ELOVL5/APOC2/INSIG1/FABP5/LEP
BP	GO:0002092	positive regulation of receptor internalization	9	-0.840616	-1.7566	0.00256048	0.00256048	0.127967	4	tags=22%, list=0%, signal=22%	APLN/SELE

## Sheet: VIATvsIMAT_GO
ONTOLOGY	ID	Description	setSize	enrichmentScore	NES	pvalue	p.adjust	qvalue	rank	leading_edge	core_enrichment
BP	GO:0002449	lymphocyte mediated immunity	51	0.677365	1.90498	0.00010902	0.00010902	0.00788797	4288	tags=47%, list=18%, signal=39%	C4BPA/ZP3/C3/SH2D1A/SASH3/CORO1A/KLRD1/BATF/NLRP3/C2/VAV1/LEP/C7/FUT7/CD40/C1QB/NKG7/LTA/IL4/C1QA/C4A/IL1B/C1S/CTSH
BP	GO:0007159	leukocyte cell-cell adhesion	70	0.640549	1.87854	6.22816e-05	6.22816e-05	0.00533876	3987	tags=40%, list=17%, signal=33%	SELE/S100A8/ZP3/CD40LG/S100A9/SASH3/ITGAL/CORO1A/RASAL3/CD28/NLRP3/RAC2/IL12B/DPP4/PCK1/FERMT3/LEP/ITGB2/FUT7/SELL/AIF1/IL4/IGFBP2/GATA3/PYCARD/FUT4/NFKBIZ/RIPOR2
BP	GO:0002250	adaptive immune response	81	0.629631	1.87684	4.71069e-05	4.71069e-05	0.00418942	5870	tags=57%, list=25%, signal=43%	C4BPA/THEMIS/CLEC6A/ZP3/CD79A/CD3D/CD3E/CD3G/C3/SH2D1A/TRAT1/SASH3/KLRD1/BATF/NLRP3/C2/LAX1/SEMA4A/C7/FUT7/CD40/C1QB/LTA/ADCY7/IL4/C1QA/C4A/GPR183/NFKBIZ/IL1B/CLEC7A/C1S/BLA-DQB/FYN/CTSH/TREM1/CX3CR1/PRKCB/FGL1/MR1/ALOX15/IL18/DBNL/TFE3/CSK/CTSS
BP	GO:1903039	positive regulation of leukocyte cell-cell adhesion	49	0.668614	1.85938	0.000144745	0.000144745	0.00962452	3810	tags=43%, list=16%, signal=36%	SELE/ZP3/CD40LG/SASH3/CORO1A/RASAL3/CD28/NLRP3/IL12B/DPP4/PCK1/LEP/ITGB2/FUT7/AIF1/IL4/IGFBP2/GATA3/PYCARD/FUT4/NFKBIZ
BP	GO:0002443	leukocyte mediated immunity	72	0.62797	1.84417	7.87071e-05	7.87071e-05	0.006588	4363	tags=42%, list=19%, signal=34%	C4BPA/ZP3/C3/SH2D1A/SASH3/GRP/CHGA/CORO1A/KLRD1/BATF/NLRP3/RAC2/C2/S100A12/CCL3/VAV1/LEP/C7/FUT7/CD40/C1QB/NKG7/LTA/IL4/C1QA/C4A/IL1B/C1S/CTSH/CX3CR1
BP	GO:0022409	positive regulation of cell-cell adhesion	55	0.641705	1.81887	0.000343276	0.000343276	0.0198562	3810	tags=38%, list=16%, signal=32%	SELE/ZP3/CD40LG/SASH3/CORO1A/RASAL3/CD28/NLRP3/IL12B/DPP4/PCK1/LEP/ITGB2/FUT7/AIF1/IL4/IGFBP2/GATA3/PYCARD/FUT4/NFKBIZ
BP	GO:0002460	adaptive immune response based on somatic recombination of immune receptors built from immunoglobulin superfamily domains	53	0.633499	1.78897	0.000979183	0.000979183	0.0412226	4288	tags=42%, list=18%, signal=34%	C4BPA/CLEC6A/ZP3/C3/SASH3/KLRD1/BATF/NLRP3/C2/C7/FUT7/CD40/C1QB/LTA/IL4/C1QA/C4A/NFKBIZ/IL1B/CLEC7A/C1S/CTSH
BP	GO:0019724	B cell mediated immunity	27	0.718268	1.76702	0.00124119	0.00124119	0.0502712	4148	tags=48%, list=18%, signal=40%	C4BPA/ZP3/C3/BATF/C2/C7/CD40/C1QB/LTA/IL4/C1QA/C4A/C1S
BP	GO:0016064	immunoglobulin mediated immune response	26	0.713096	1.74898	0.00400961	0.00400961	0.116438	4148	tags=46%, list=18%, signal=38%	C4BPA/ZP3/C3/BATF/C2/C7/C1QB/LTA/IL4/C1QA/C4A/C1S
BP	GO:1903037	regulation of leukocyte cell-cell adhesion	61	0.608843	1.7478	0.0012153	0.0012153	0.0496926	3987	tags=36%, list=17%, signal=30%	SELE/ZP3/CD40LG/SASH3/CORO1A/RASAL3/CD28/NLRP3/IL12B/DPP4/PCK1/LEP/ITGB2/FUT7/AIF1/IL4/IGFBP2/GATA3/PYCARD/FUT4/NFKBIZ/RIPOR2
BP	GO:0050900	leukocyte migration	80	0.576174	1.71267	0.000895649	0.000895649	0.03862	4363	tags=39%, list=19%, signal=32%	SELE/S100A8/ZP3/GPR18/S100A9/CCL20/ITGAL/CHGA/CORO1A/CXCL5/RAC2/SCG2/CCL3/DPP4/VAV1/FUT7/SELL/CCL5/AIF1/EDNRB/GATA3/PYCARD/CCL2/GPR183/MMP9/FUT4/CXADR/CXCL10/RIPOR2/STK10/CX3CR1
BP	GO:0002455	humoral immune response mediated by circulating immunoglobulin	16	0.771025	1.69856	0.0033815	0.0033815	0.105059	4148	tags=62%, list=18%, signal=51%	C4BPA/ZP3/C3/C2/C7/C1QB/LTA/C1QA/C4A/C1S
BP	GO:0002252	immune effector process	119	0.53968	1.69507	0.000365056	0.000365056	0.0209458	4363	tags=35%, list=19%, signal=29%	C4BPA/ZP3/IL10/C3/SH2D1A/POU2AF1/SASH3/GRP/ITGAL/CHGA/CORO1A/KLRD1/BATF/NLRP3/RAC2/IL12B/C2/S100A12/CCL3/VAV1/PCK1/LEP/C7/CFB/ENPP3/FUT7/CFD/CD40/C1QB/NKG7/LBP/LTA/IL4/C1QA/C4A/PYCARD/GPR183/NFKBIZ/IL1B/C1S/CTSH/CX3CR1
BP	GO:1901983	regulation of protein acetylation	11	0.812649	1.68269	0.0072733	0.0072733	0.180305	131	tags=9%, list=1%, signal=9%	GH1
BP	GO:0098609	cell-cell adhesion	134	0.52601	1.67843	0.000342115	0.000342115	0.0198562	4401	tags=35%, list=19%, signal=29%	SELE/CDHR1/S100A8/ZP3/DSG1/DSC1/CD40LG/S100A9/SASH3/ITGAL/GATA5/CORO1A/RASAL3/CD28/DSC3/CDH2/CLDN1/NLRP3/RAC2/IL12B/DPP4/PCK1/FERMT3/LEP/ITGB2/FUT7/CLSTN3/DSC2/SELL/AIF1/CELA2A/CDH18/CLDN3/IL4/CDH1/IGFBP2/GATA3/PYCARD/FUT4/NFKBIZ/CXADR/RIPOR2/ICAM3/ICAM1/PKP1/CLDN4/ADIPOQ
BP	GO:0046649	lymphocyte activation	128	0.527569	1.67334	0.00057264	0.00057264	0.0282929	4278	tags=30%, list=18%, signal=25%	THEMIS/IKZF3/ZP3/CD79A/GPR18/IL10/CD40LG/POU2AF1/SASH3/ITGAL/CORO1A/RASAL3/CD28/BATF/NLRP3/RAC2/IL12B/LAX1/DPP4/VAV1/PCK1/LEP/FUT7/SLC25A5/AIF1/CD40/SFRP1/NKG7/IL4/IGFBP2/GATA3/PYCARD/GPR183/NFKBIZ/CXADR/MMP14/RIPOR2/TNFAIP8L2/FYN
BP	GO:0050870	positive regulation of T cell activation	43	0.618756	1.66782	0.00489545	0.00489545	0.136054	3810	tags=40%, list=16%, signal=33%	ZP3/CD40LG/SASH3/CORO1A/RASAL3/CD28/NLRP3/IL12B/DPP4/PCK1/LEP/AIF1/IL4/IGFBP2/GATA3/PYCARD/NFKBIZ
BP	GO:0050795	regulation of behavior	14	0.771059	1.65229	0.00839558	0.00839558	0.196488	1912	tags=43%, list=8%, signal=39%	GH1/TNF/GRP/GPR171/ADRB1/CCL3
BP	GO:0006955	immune response	305	0.47513	1.64828	1.30611e-05	1.30611e-05	0.00145198	6431	tags=42%, list=27%, signal=31%	C4BPA/THEMIS/CLEC6A/S100A8/TNF/ZP3/CD79A/CD3D/CD3E/CD3G/IL10/C3/CD40LG/SH2D1A/PIGR/POU2AF1/S100A9/TRAT1/SASH3/TLR10/HCST/GRP/ITGAL/CHGA/PLA2G1B/CORO1A/CD28/CXCL5/KLRD1/BATF/NLRP3/RAC2/IL12B/C2/LAX1/S100A12/CCL3/IL1A/SEMA4A/VAV1/SAMHD1/PCK1/LEP/C7/CFB/CXCL9/ENPP3/FUT7/CFD/AIF1/TYROBP/TLR6/CD40/HMGB3/CYBB/C1QB/NKG7/LBP/LTF/LTA/NRROS/ADCY7/IL4/C1QA/TLR2/NR1H4/FCER1G/C4A/ENPP2/GATA3/MPEG1/PYCARD/GPR1…
BP	GO:0050918	positive chemotaxis	25	0.680393	1.64536	0.00650238	0.00650238	0.170711	2552	tags=28%, list=11%, signal=25%	LAP/DEFB10/DEFB4A/CORO1A/SCG2/CCL3/EBD
BP	GO:0045321	leukocyte activation	163	0.501333	1.64532	0.000435792	0.000435792	0.0233124	4363	tags=31%, list=19%, signal=25%	THEMIS/PLA2G2A/IKZF3/ZP3/CD79A/GPR18/IL10/CD40LG/POU2AF1/SASH3/GRP/ITGAL/CHGA/CORO1A/RASAL3/CD28/CXCL5/BATF/NLRP3/RAC2/IL12B/LAX1/S100A12/CCL3/DPP4/VAV1/PCK1/LEP/ENPP3/FUT7/SLC25A5/AIF1/CD40/SFRP1/NKG7/LBP/IL4/C1QA/IGFBP2/GATA3/PYCARD/GPR183/NFKBIZ/CXADR/MMP14/RIPOR2/TNFAIP8L2/FYN/TMEM106A/CX3CR1
BP	GO:0042110	T cell activation	93	0.54133	1.64485	0.00176751	0.00176751	0.0648216	4278	tags=33%, list=18%, signal=27%	THEMIS/IKZF3/ZP3/GPR18/CD40LG/SASH3/ITGAL/CORO1A/RASAL3/CD28/BATF/NLRP3/RAC2/IL12B/DPP4/VAV1/PCK1/LEP/FUT7/AIF1/NKG7/IL4/IGFBP2/GATA3/PYCARD/GPR183/NFKBIZ/CXADR/RIPOR2/TNFAIP8L2/FYN
BP	GO:0022407	regulation of cell-cell adhesion	80	0.550456	1.63622	0.00287738	0.00287738	0.0956625	3987	tags=30%, list=17%, signal=25%	SELE/ZP3/CD40LG/SASH3/CORO1A/RASAL3/CD28/NLRP3/IL12B/DPP4/PCK1/FERMT3/LEP/ITGB2/FUT7/AIF1/CELA2A/IL4/IGFBP2/GATA3/PYCARD/FUT4/NFKBIZ/RIPOR2
BP	GO:0002684	positive regulation of immune system process	187	0.489296	1.63203	0.000197818	0.000197818	0.0127948	4148	tags=30%, list=18%, signal=25%	SELE/C4BPA/THEMIS/CLEC6A/ZP3/CD79A/C3/CD40LG/SH2D1A/SASH3/CCL20/TLR10/CORO1A/RASAL3/CD28/KLRD1/NLRP3/RAC2/IL12B/C2/CCL3/DPP4/VAV1/PCK1/LEP/C7/CFB/ENPP3/FUT7/CCL5/CFD/AIF1/TYROBP/TLR6/C1QB/LTF/LTA/IL4/C1QA/TLR2/C4A/IGFBP2/GATA3/PYCARD/FOS/GPR183/FUT4/CD14/NFKBIZ/CXCL10/MMP14/AQP3/RIPOR2/IL1B/CLEC7A/C1S
BP	GO:0002376	immune system process	454	0.455651	1.63162	1.01757e-06	1.01757e-06	0.000172375	6199	tags=38%, list=27%, signal=28%	SELE/C4BPA/THEMIS/PLA2G2A/CLEC6A/IKZF3/S100A8/TNF/ZP3/CD79A/CD3D/CD3E/GPR18/CD3G/IL2RA/IL10/C3/CD40LG/SH2D1A/PIGR/POU2AF1/S100A9/TRAT1/SASH3/CCL20/TLR10/HCST/GRP/TCF21/ITGAL/CHGA/PLA2G1B/CORO1A/RASAL3/CD28/ORM1/GPR171/CXCL5/KLRD1/BATF/NLRP3/RAC2/IL12B/SCG2/C2/LAX1/S100A12/CCL3/DPP4/IL1A/SEMA4A/VAV1/SAMHD1/PCK1/LEP/C7/CFB/CXCL9/ENPP3/FUT7/RAB3B/SLC25A5/SELL/CCL5/CFD/AIF1/TYROBP/TLR6/OLR1/CD40/SFRP…
BP	GO:0006958	complement activation, classical pathway	12	0.77951	1.63097	0.0138771	0.0138771	0.273496	4148	tags=67%, list=18%, signal=55%	C4BPA/C3/C2/C7/C1QB/C1QA/C4A/C1S
BP	GO:0032633	interleukin-4 production	8	0.842016	1.63062	0.0137587	0.0137587	0.272672	3561	tags=88%, list=15%, signal=74%	ZP3/CD40LG/SASH3/CD28/NLRP3/FCER1G/GATA3
BP	GO:0032673	regulation of interleukin-4 production	8	0.842016	1.63062	0.0137587	0.0137587	0.272672	3561	tags=88%, list=15%, signal=74%	ZP3/CD40LG/SASH3/CD28/NLRP3/FCER1G/GATA3
BP	GO:0032753	positive regulation of interleukin-4 production	8	0.842016	1.63062	0.0137587	0.0137587	0.272672	3561	tags=88%, list=15%, signal=74%	ZP3/CD40LG/SASH3/CD28/NLRP3/FCER1G/GATA3
BP	GO:0002682	regulation of immune system process	268	0.472332	1.62978	0.000112625	0.000112625	0.00793363	6184	tags=38%, list=26%, signal=28%	SELE/C4BPA/THEMIS/PLA2G2A/CLEC6A/IKZF3/ZP3/CD79A/GPR18/IL10/C3/CD40LG/SH2D1A/SASH3/CCL20/TLR10/HCST/CORO1A/RASAL3/CD28/ORM1/GPR171/KLRD1/NLRP3/RAC2/IL12B/C2/CCL3/DPP4/VAV1/SAMHD1/PCK1/LEP/C7/CFB/ENPP3/FUT7/CCL5/CFD/AIF1/TYROBP/TLR6/SFRP1/C1QB/LTF/LTA/ADCY7/IL4/C1QA/TLR2/FCER1G/C4A/IGFBP2/GATA3/PYCARD/CCL2/FOS/GPR183/FUT4/CD14/NFKBIZ/CXCL10/MMP14/AQP3/RIPOR2/IL1B/CLEC7A/C1S/CTSH/TIFA/STK10/CX3CR1/…
BP	GO:0010517	regulation of phospholipase activity	9	0.826917	1.62975	0.0134675	0.0134675	0.271561	13	tags=11%, list=0%, signal=11%	SELE
BP	GO:0042102	positive regulation of T cell proliferation	26	0.662618	1.62518	0.0164445	0.0164445	0.294706	3600	tags=46%, list=15%, signal=39%	ZP3/CD40LG/SASH3/CORO1A/RASAL3/CD28/IL12B/LEP/AIF1/IL4/IGFBP2/PYCARD
BP	GO:0010518	positive regulation of phospholipase activity	8	0.835986	1.61894	0.0153616	0.0153616	0.288514	13	tags=12%, list=0%, signal=12%	SELE
BP	GO:0001906	cell killing	26	0.659933	1.61859	0.0169391	0.0169391	0.300444	3146	tags=38%, list=13%, signal=33%	LAP/C3/SH2D1A/CHGA/CORO1A/KLRD1/VAV1/LEP/NKG7/LTF
BP	GO:0045123	cellular extravasation	13	0.752153	1.61733	0.0159185	0.0159185	0.289657	3987	tags=46%, list=17%, signal=38%	SELE/ITGAL/FUT7/SELL/FUT4/RIPOR2
BP	GO:0019835	cytolysis	10	0.801007	1.61702	0.0192315	0.0192315	0.321813	3081	tags=60%, list=13%, signal=52%	LYZ2/LYZ1/PLA2G2A/LYZL6/C7/NKG7
BP	GO:0032008	positive regulation of TOR signaling	13	0.751634	1.61622	0.0159185	0.0159185	0.289657	2210	tags=15%, list=9%, signal=14%	GH1/LEP
BP	GO:0045785	positive regulation of cell adhesion	83	0.538678	1.61385	0.0069678	0.0069678	0.176278	3810	tags=28%, list=16%, signal=23%	SELE/ZP3/CD40LG/SASH3/CORO1A/RASAL3/CD28/NLRP3/IL12B/DPP4/VAV1/PCK1/LEP/ITGB2/FUT7/AIF1/SFRP1/IL4/IGFBP2/GATA3/PYCARD/FUT4/NFKBIZ
BP	GO:0050776	regulation of immune response	153	0.494848	1.60872	0.000687929	0.000687929	0.033171	5764	tags=37%, list=25%, signal=28%	C4BPA/THEMIS/CLEC6A/ZP3/CD79A/C3/SH2D1A/SASH3/TLR10/HCST/KLRD1/NLRP3/RAC2/C2/VAV1/SAMHD1/PCK1/LEP/C7/CFB/ENPP3/FUT7/CFD/TYROBP/TLR6/C1QB/LTF/LTA/ADCY7/IL4/C1QA/TLR2/FCER1G/C4A/GATA3/CD14/NFKBIZ/IL1B/CLEC7A/C1S/CTSH/TIFA/HMGB2/PRKCB/TLR3/FGL1/MYD88/MR1/ALOX15/SERPING1/TRIM21/CFH/CYBA/IRF1/IL18/COLEC12/RAB7B
BP	GO:0033143	regulation of intracellular steroid hormone receptor signaling pathway	13	0.747743	1.60785	0.0172127	0.0172127	0.303128	1102	tags=15%, list=5%, signal=15%	GH1/TCF21
BP	GO:1901984	negative regulation of protein acetylation	6	0.89887	1.6074	0.00786018	0.00786018	0.188929	131	tags=17%, list=1%, signal=17%	GH1
BP	GO:0043200	response to amino acid	17	0.715016	1.60157	0.0118331	0.0118331	0.252257	131	tags=6%, list=1%, signal=6%	GH1
BP	GO:0050810	regulation of steroid biosynthetic process	12	0.761316	1.5929	0.0199565	0.0199565	0.324165	167	tags=17%, list=1%, signal=17%	GH1/CGA
BP	GO:0060193	positive regulation of lipase activity	14	0.738958	1.58351	0.02086	0.02086	0.33513	1408	tags=14%, list=6%, signal=13%	SELE/APOC2
BP	GO:0002694	regulation of leukocyte activation	90	0.52411	1.58244	0.00368664	0.00368664	0.111399	3987	tags=29%, list=17%, signal=24%	PLA2G2A/IKZF3/ZP3/IL10/CD40LG/SASH3/CORO1A/RASAL3/CD28/NLRP3/RAC2/IL12B/DPP4/PCK1/LEP/ENPP3/AIF1/SFRP1/IL4/IGFBP2/GATA3/PYCARD/GPR183/NFKBIZ/MMP14/RIPOR2
BP	GO:0030098	lymphocyte differentiation	68	0.541587	1.58052	0.00659492	0.00659492	0.172504	3905	tags=28%, list=17%, signal=23%	THEMIS/IKZF3/CD79A/GPR18/POU2AF1/SASH3/BATF/NLRP3/IL12B/VAV1/PCK1/LEP/FUT7/SLC25A5/SFRP1/GATA3/GPR183/NFKBIZ/MMP14
BP	GO:2000765	regulation of cytoplasmic translation	8	0.81463	1.57758	0.0233761	0.0233761	0.358438	131	tags=12%, list=1%, signal=12%	GH1
BP	GO:0042330	taxis	107	0.507231	1.5749	0.00136645	0.00136645	0.0537123	4934	tags=34%, list=21%, signal=27%	LAP/DEFB10/S100A8/GPR18/S100A9/DEFB4A/CCL20/CHGA/CORO1A/PROK2/CXCL5/RAC2/SCG2/CCL3/DPP4/VAV1/CXCL9/EBD/CCL5/AIF1/EDNRB/ENPP2/CCL2/GPR183/CXADR/PTAFR/CXCL10/RIPOR2/CXCR4/CX3CR1/DEFB13/HMGB2/RHO/FGF1/TAP/MPP1
BP	GO:0002824	positive regulation of adaptive immune response based on somatic recombination of immune receptors built from immunoglobulin superfamily domains	23	0.666494	1.57019	0.0117836	0.0117836	0.252257	4035	tags=43%, list=17%, signal=36%	CLEC6A/ZP3/C3/SASH3/NLRP3/LTA/IL4/NFKBIZ/IL1B/CLEC7A
BP	GO:0060191	regulation of lipase activity	16	0.712272	1.56913	0.015221	0.015221	0.288514	1408	tags=12%, list=6%, signal=12%	SELE/APOC2
BP	GO:0002706	regulation of lymphocyte mediated immunity	27	0.637798	1.56905	0.0190116	0.0190116	0.320527	4003	tags=41%, list=17%, signal=34%	ZP3/C3/SASH3/KLRD1/NLRP3/VAV1/LEP/FUT7/LTA/IL4/IL1B
BP	GO:0051249	regulation of lymphocyte activation	80	0.527558	1.56816	0.00624123	0.00624123	0.165073	3987	tags=30%, list=17%, signal=25%	IKZF3/ZP3/IL10/CD40LG/SASH3/CORO1A/RASAL3/CD28/NLRP3/RAC2/IL12B/DPP4/PCK1/LEP/AIF1/SFRP1/IL4/IGFBP2/GATA3/PYCARD/GPR183/NFKBIZ/MMP14/RIPOR2
BP	GO:0042129	regulation of T cell proliferation	34	0.611016	1.56679	0.0154473	0.0154473	0.288616	3600	tags=38%, list=15%, signal=32%	ZP3/CD40LG/SASH3/CORO1A/RASAL3/CD28/RAC2/IL12B/LEP/AIF1/IL4/IGFBP2/PYCARD
BP	GO:0002366	leukocyte activation involved in immune response	61	0.545312	1.56542	0.0133372	0.0133372	0.270343	3810	tags=31%, list=16%, signal=26%	POU2AF1/GRP/ITGAL/CHGA/CORO1A/BATF/NLRP3/RAC2/IL12B/S100A12/CCL3/PCK1/ENPP3/NKG7/LBP/IL4/PYCARD/GPR183/NFKBIZ
BP	GO:0043046	DNA methylation involved in gamete generation	6	0.875387	1.56541	0.0163381	0.0163381	0.294706	2830	tags=83%, list=12%, signal=73%	ASZ1/TDRD5/DDX4/MAEL/PLD6
BP	GO:0006935	chemotaxis	106	0.504987	1.56481	0.00329991	0.00329991	0.103427	4934	tags=33%, list=21%, signal=26%	LAP/DEFB10/S100A8/GPR18/S100A9/DEFB4A/CCL20/CHGA/CORO1A/PROK2/CXCL5/RAC2/SCG2/CCL3/DPP4/VAV1/CXCL9/EBD/CCL5/AIF1/EDNRB/ENPP2/CCL2/GPR183/CXADR/PTAFR/CXCL10/RIPOR2/CXCR4/CX3CR1/DEFB13/HMGB2/FGF1/TAP/MPP1
BP	GO:0061756	leukocyte adhesion to vascular endothelial cell	13	0.727132	1.56353	0.0293931	0.0293931	0.409953	3797	tags=38%, list=16%, signal=32%	SELE/ITGB2/FUT7/SELL/FUT4
BP	GO:0060259	regulation of feeding behavior	6	0.872612	1.56045	0.0179583	0.0179583	0.312393	1459	tags=50%, list=6%, signal=47%	GH1/TNF/GPR171
BP	GO:0002228	natural killer cell mediated immunity	11	0.753454	1.56012	0.0288519	0.0288519	0.406916	3081	tags=55%, list=13%, signal=47%	SH2D1A/CORO1A/KLRD1/VAV1/LEP/NKG7
BP	GO:0042267	natural killer cell mediated cytotoxicity	11	0.753454	1.56012	0.0288519	0.0288519	0.406916	3081	tags=55%, list=13%, signal=47%	SH2D1A/CORO1A/KLRD1/VAV1/LEP/NKG7
BP	GO:0007156	homophilic cell adhesion via plasma membrane adhesion molecules	13	0.725225	1.55943	0.0309538	0.0309538	0.41932	3307	tags=62%, list=14%, signal=53%	CDHR1/DSG1/DSC1/DSC3/CLSTN3/DSC2/CDH18/CDH1
BP	GO:0002703	regulation of leukocyte mediated immunity	36	0.603012	1.55746	0.0126102	0.0126102	0.263878	6097	tags=50%, list=26%, signal=37%	ZP3/C3/SASH3/KLRD1/NLRP3/RAC2/VAV1/LEP/FUT7/LTA/IL4/IL1B/CX3CR1/TICAM1/MR1/IL18/RSAD2/KIT
BP	GO:0051251	positive regulation of lymphocyte activation	57	0.547758	1.55572	0.0156566	0.0156566	0.289332	3905	tags=33%, list=17%, signal=28%	ZP3/CD40LG/SASH3/CORO1A/RASAL3/CD28/NLRP3/IL12B/DPP4/PCK1/LEP/AIF1/IL4/IGFBP2/GATA3/PYCARD/GPR183/NFKBIZ/MMP14
BP	GO:0050832	defense response to fungus	13	0.722998	1.55464	0.0325145	0.0325145	0.43549	4363	tags=54%, list=19%, signal=44%	LAP/CLEC6A/CHGA/LTF/COTL1/CLEC7A/CX3CR1
BP	GO:0032370	positive regulation of lipid transport	14	0.724473	1.55247	0.044405	0.044405	0.526584	131	tags=7%, list=1%, signal=7%	GH1
BP	GO:0002821	positive regulation of adaptive immune response	24	0.652646	1.54776	0.015728	0.015728	0.289657	4035	tags=42%, list=17%, signal=35%	CLEC6A/ZP3/C3/SASH3/NLRP3/LTA/IL4/NFKBIZ/IL1B/CLEC7A
BP	GO:0002263	cell activation involved in immune response	62	0.536402	1.54546	0.0153296	0.0153296	0.288514	3810	tags=31%, list=16%, signal=26%	POU2AF1/GRP/ITGAL/CHGA/CORO1A/BATF/NLRP3/RAC2/IL12B/S100A12/CCL3/PCK1/ENPP3/NKG7/LBP/IL4/PYCARD/GPR183/NFKBIZ
BP	GO:0046651	lymphocyte proliferation	55	0.544595	1.54362	0.0158284	0.0158284	0.289657	3721	tags=33%, list=16%, signal=28%	IKZF3/ZP3/CD79A/IL10/CD40LG/SASH3/CORO1A/RASAL3/CD28/RAC2/IL12B/LEP/AIF1/CD40/IL4/IGFBP2/PYCARD/GPR183
BP	GO:0009620	response to fungus	14	0.720235	1.54338	0.044405	0.044405	0.526584	4363	tags=50%, list=19%, signal=41%	LAP/CLEC6A/CHGA/LTF/COTL1/CLEC7A/CX3CR1
BP	GO:0045727	positive regulation of translation	32	0.60993	1.5425	0.0259646	0.0259646	0.384057	131	tags=3%, list=1%, signal=3%	GH1
BP	GO:0002685	regulation of leukocyte migration	46	0.564885	1.54008	0.0220154	0.0220154	0.347303	4326	tags=37%, list=18%, signal=30%	SELE/ZP3/GPR18/CCL20/CORO1A/RAC2/CCL3/DPP4/FUT7/CCL5/AIF1/PYCARD/CCL2/FUT4/CXCL10/RIPOR2/STK10
BP	GO:0002092	positive regulation of receptor internalization	9	0.780101	1.53748	0.0383236	0.0383236	0.479047	13	tags=11%, list=0%, signal=11%	SELE
BP	GO:1902930	regulation of alcohol biosynthetic process	6	0.858795	1.53574	0.0247095	0.0247095	0.373252	131	tags=17%, list=1%, signal=17%	GH1
BP	GO:0050863	regulation of T cell activation	60	0.535463	1.5356	0.0216202	0.0216202	0.342588	3987	tags=32%, list=17%, signal=26%	ZP3/CD40LG/SASH3/CORO1A/RASAL3/CD28/NLRP3/RAC2/IL12B/DPP4/PCK1/LEP/AIF1/IL4/IGFBP2/GATA3/PYCARD/NFKBIZ/RIPOR2
BP	GO:0032943	mononuclear cell proliferation	56	0.540194	1.53533	0.0297415	0.0297415	0.410083	3721	tags=32%, list=16%, signal=27%	IKZF3/ZP3/CD79A/IL10/CD40LG/SASH3/CORO1A/RASAL3/CD28/RAC2/IL12B/LEP/AIF1/CD40/IL4/IGFBP2/PYCARD/GPR183
BP	GO:0032944	regulation of mononuclear cell proliferation	44	0.56514	1.53518	0.0294846	0.0294846	0.409953	3721	tags=36%, list=16%, signal=31%	IKZF3/ZP3/IL10/CD40LG/SASH3/CORO1A/RASAL3/CD28/RAC2/IL12B/LEP/AIF1/IL4/IGFBP2/PYCARD/GPR183
BP	GO:0050670	regulation of lymphocyte proliferation	44	0.56514	1.53518	0.0294846	0.0294846	0.409953	3721	tags=36%, list=16%, signal=31%	IKZF3/ZP3/IL10/CD40LG/SASH3/CORO1A/RASAL3/CD28/RAC2/IL12B/LEP/AIF1/IL4/IGFBP2/PYCARD/GPR183
BP	GO:0002687	positive regulation of leukocyte migration	30	0.609665	1.53047	0.0240789	0.0240789	0.366842	3987	tags=43%, list=17%, signal=36%	SELE/ZP3/CCL20/CORO1A/RAC2/CCL3/FUT7/CCL5/AIF1/PYCARD/FUT4/CXCL10/RIPOR2
BP	GO:0045940	positive regulation of steroid metabolic process	6	0.854977	1.52891	0.02741	0.02741	0.397178	167	tags=33%, list=1%, signal=33%	GH1/CGA
BP	GO:0072676	lymphocyte migration	25	0.631737	1.5277	0.0227771	0.0227771	0.353057	4326	tags=56%, list=18%, signal=46%	CCL20/ITGAL/CORO1A/CCL3/FUT7/AIF1/GATA3/PYCARD/CCL2/GPR183/FUT4/CXCL10/RIPOR2/STK10
BP	GO:0098542	defense response to other organism	230	0.448163	1.5275	0.000966655	0.000966655	0.0409375	6431	tags=37%, list=27%, signal=27%	LAP/LYZ1/C4BPA/PLA2G2A/CLEC6A/S100A8/IFNB1/C3/SH2D1A/S100A9/TLR10/CHGA/PLA2G1B/CORO1A/CXCL5/PYY2/KLRD1/BATF/NLRP3/C2/S100A12/LYZL6/VAV1/SAMHD1/LEP/C7/CFB/CXCL9/CFD/AIF1/TYROBP/TLR6/HMGB3/CYBB/C1QB/NKG7/LBP/LTF/LTA/C1QA/TLR2/NR1H4/C4A/GATA3/MPEG1/PYCARD/CD14/CXCL10/COTL1/CLEC7A/TNFAIP8L2/C1S/TREM1/TMEM106A/TIFA/CX3CR1/HMGB2/IFNT2/RNASE6/TLR3/HP/TICAM1/MYD88/MR1/CASP4/MX2/IFNAR2/TRIM21/CFH/CYBA/IRF…
BP	GO:1903725	regulation of phospholipid metabolic process	8	0.786971	1.52402	0.0482143	0.0482143	0.546188	131	tags=12%, list=1%, signal=12%	GH1
BP	GO:0010863	positive regulation of phospholipase C activity	6	0.850821	1.52148	0.029581	0.029581	0.409953	13	tags=17%, list=0%, signal=17%	SELE
BP	GO:1900274	regulation of phospholipase C activity	6	0.850821	1.52148	0.029581	0.029581	0.409953	13	tags=17%, list=0%, signal=17%	SELE
BP	GO:0002696	positive regulation of leukocyte activation	61	0.529703	1.52061	0.0214553	0.0214553	0.340734	3905	tags=31%, list=17%, signal=26%	ZP3/CD40LG/SASH3/CORO1A/RASAL3/CD28/NLRP3/IL12B/DPP4/PCK1/LEP/AIF1/IL4/IGFBP2/GATA3/PYCARD/GPR183/NFKBIZ/MMP14
BP	GO:0050778	positive regulation of immune response	121	0.482687	1.52057	0.00521057	0.00521057	0.143689	5764	tags=37%, list=25%, signal=28%	C4BPA/THEMIS/CLEC6A/ZP3/CD79A/C3/SH2D1A/SASH3/TLR10/KLRD1/NLRP3/C2/VAV1/PCK1/C7/CFB/CFD/TYROBP/TLR6/C1QB/LTF/LTA/IL4/C1QA/TLR2/C4A/GATA3/CD14/NFKBIZ/IL1B/CLEC7A/C1S/TIFA/HMGB2/PRKCB/TLR3/MYD88/MR1/SERPING1/CFH/CYBA/IRF1/IL18/COLEC12/RAB7B
BP	GO:0032368	regulation of lipid transport	19	0.669783	1.51901	0.0298581	0.0298581	0.410894	131	tags=5%, list=1%, signal=5%	GH1
BP	GO:0002822	regulation of adaptive immune response based on somatic recombination of immune receptors built from immunoglobulin superfamily domains	32	0.600042	1.5175	0.0363502	0.0363502	0.465986	4035	tags=38%, list=17%, signal=31%	CLEC6A/ZP3/C3/SASH3/KLRD1/NLRP3/FUT7/LTA/IL4/NFKBIZ/IL1B/CLEC7A
BP	GO:0097529	myeloid leukocyte migration	47	0.550662	1.51735	0.0331191	0.0331191	0.439615	3987	tags=38%, list=17%, signal=32%	S100A8/S100A9/CHGA/CXCL5/RAC2/SCG2/CCL3/DPP4/VAV1/FUT7/CCL5/AIF1/EDNRB/CCL2/FUT4/CXADR/CXCL10/RIPOR2
BP	GO:0006959	humoral immune response	35	0.589496	1.51629	0.0208669	0.0208669	0.33513	4148	tags=49%, list=18%, signal=40%	C4BPA/ZP3/C3/SH2D1A/PLA2G1B/CXCL5/C2/C7/CFB/CFD/C1QB/LTF/LTA/C1QA/C4A/GPR183/C1S
BP	GO:0031639	plasminogen activation	8	0.78256	1.51548	0.05	0.05	0.554606	340	tags=25%, list=1%, signal=25%	GH1/TNF
BP	GO:0002708	positive regulation of lymphocyte mediated immunity	21	0.653814	1.51123	0.0339576	0.0339576	0.446579	6611	tags=57%, list=28%, signal=41%	ZP3/C3/SASH3/NLRP3/VAV1/LTA/IL4/IL1B/MR1/IL18/RSAD2/TGFB1
BP	GO:0010755	regulation of plasminogen activation	5	0.88871	1.50209	0.00913287	0.00913287	0.208932	340	tags=40%, list=1%, signal=39%	GH1/TNF
BP	GO:0043299	leukocyte degranulation	18	0.662834	1.5002	0.0490368	0.0490368	0.552031	3081	tags=39%, list=13%, signal=34%	GRP/CHGA/CORO1A/RAC2/S100A12/CCL3/NKG7
BP	GO:0043507	positive regulation of JUN kinase activity	5	0.886982	1.49917	0.00981954	0.00981954	0.222193	340	tags=20%, list=1%, signal=20%	TNF
BP	GO:0035809	regulation of urine volume	5	0.88581	1.49719	0.00995688	0.00995688	0.223472	131	tags=20%, list=1%, signal=20%	GH1
BP	GO:0002819	regulation of adaptive immune response	36	0.576999	1.49028	0.024608	0.024608	0.37251	4035	tags=36%, list=17%, signal=30%	CLEC6A/ZP3/C3/SASH3/KLRD1/NLRP3/FUT7/LTA/ADCY7/IL4/NFKBIZ/IL1B/CLEC7A
BP	GO:0030217	T cell differentiation	55	0.525018	1.48813	0.0271002	0.0271002	0.393491	7312	tags=47%, list=31%, signal=33%	THEMIS/IKZF3/GPR18/SASH3/BATF/NLRP3/IL12B/VAV1/PCK1/LEP/FUT7/GATA3/GPR183/NFKBIZ/MR1/IRF1/IL18/PRELID1/RSAD2/KIT/IL15/TP53/BMP4/LFNG/IL6/CTSV
BP	GO:0030595	leukocyte chemotaxis	47	0.537138	1.48008	0.0464619	0.0464619	0.539821	4363	tags=43%, list=19%, signal=35%	S100A8/GPR18/S100A9/CHGA/CORO1A/CXCL5/RAC2/SCG2/CCL3/DPP4/VAV1/CCL5/AIF1/EDNRB/CCL2/GPR183/CXADR/CXCL10/RIPOR2/CX3CR1
BP	GO:0042742	defense response to bacterium	38	0.564609	1.47932	0.0444079	0.0444079	0.526584	5753	tags=50%, list=25%, signal=38%	LYZ1/PLA2G2A/CHGA/PLA2G1B/CXCL5/PYY2/LYZL6/LBP/LTF/LTA/MPEG1/HMGB2/HP/MYD88/MR1/CASP4/CYBA/IL18/COLEC12
BP	GO:0034587	piRNA processing	5	0.874334	1.47779	0.0131156	0.0131156	0.268143	2830	tags=80%, list=12%, signal=70%	ASZ1/DDX4/MAEL/PLD6
BP	GO:0002705	positive regulation of leukocyte mediated immunity	25	0.610886	1.47727	0.0449251	0.0449251	0.529939	6611	tags=56%, list=28%, signal=40%	ZP3/C3/SASH3/NLRP3/VAV1/LTA/IL4/IL1B/TICAM1/MR1/IL18/RSAD2/KIT/TGFB1
BP	GO:0001775	cell activation	194	0.440053	1.47357	0.00388153	0.00388153	0.113646	6097	tags=38%, list=26%, signal=28%	THEMIS/PLA2G2A/IKZF3/ZP3/CD79A/GPR18/ZP2/IL10/CD40LG/POU2AF1/SASH3/GRP/ITGAL/CHGA/CORO1A/RASAL3/CD28/CXCL5/BATF/NLRP3/RAC2/IL12B/LAX1/S100A12/CCL3/DPP4/VAV1/PCK1/FERMT3/LEP/ENPP3/FUT7/SLC25A5/AIF1/CELA2A/CD40/SFRP1/NKG7/LBP/IL4/C1QA/IGFBP2/GATA3/PYCARD/GPR183/NFKBIZ/CXADR/CXCL10/MMP14/RIPOR2/TNFAIP8L2/FYN/TMEM106A/CX3CR1/PLAT/ADRA2A/PRKCB/FKBP1B/PTGDR/TMEM229B/FGL1/MR1/LDLR/IRF1/VWF/IL18/SKAP2/TC…
BP	GO:0002526	acute inflammatory response	25	0.609286	1.47341	0.0482529	0.0482529	0.546188	4304	tags=48%, list=18%, signal=39%	ZP3/C3/ORM1/IL1A/FN1/FUT7/SAA4/SAA3/LBP/CD163/IL1B/TREM1
BP	GO:0045540	regulation of cholesterol biosynthetic process	5	0.870102	1.47064	0.0142156	0.0142156	0.275586	131	tags=20%, list=1%, signal=20%	GH1
BP	GO:0106118	regulation of sterol biosynthetic process	5	0.870102	1.47064	0.0142156	0.0142156	0.275586	131	tags=20%, list=1%, signal=20%	GH1
BP	GO:0070294	renal sodium ion absorption	5	0.867758	1.46668	0.0161478	0.0161478	0.293079	131	tags=20%, list=1%, signal=20%	GH1
BP	GO:0010893	positive regulation of steroid biosynthetic process	5	0.866794	1.46505	0.0169758	0.0169758	0.300444	167	tags=40%, list=1%, signal=40%	GH1/CGA
BP	GO:0032369	negative regulation of lipid transport	3	0.968211	1.4635	0.00474537	0.00474537	0.132921	131	tags=33%, list=1%, signal=33%	GH1
BP	GO:0007202	activation of phospholipase C activity	4	0.904255	1.45059	0.018908	0.018908	0.320173	13	tags=25%, list=0%, signal=25%	SELE
BP	GO:2000767	positive regulation of cytoplasmic translation	5	0.855791	1.44645	0.0498155	0.0498155	0.554606	131	tags=20%, list=1%, signal=20%	GH1
BP	GO:0030155	regulation of cell adhesion	130	0.454334	1.44486	0.0139195	0.0139195	0.273573	4445	tags=26%, list=19%, signal=21%	SELE/ZP3/CD40LG/SASH3/CHGA/CORO1A/RASAL3/CD28/NLRP3/RAC2/IL12B/C15H11orf34/DPP4/VAV1/PCK1/FERMT3/LEP/ITGB2/FUT7/AIF1/CELA2A/SFRP1/IL4/FUT2/IGFBP2/GATA3/PYCARD/FUT4/NFKBIZ/RIPOR2/CXCR4/ADIPOQ/FUT1/STK4
BP	GO:0030335	positive regulation of cell migration	104	0.468016	1.44376	0.0118931	0.0118931	0.252586	4762	tags=31%, list=20%, signal=25%	SELE/ZP3/CCL11/CCL20/CORO1A/RAB25/CLDN1/RAC2/C15H11orf34/CCL3/FERMT3/GRB7/ARHGEF39/VIL1/FUT7/CCL5/AIF1/CLDN3/ENPP2/GATA3/PYCARD/MMP9/FUT4/CXCL10/RIPOR2/CTSH/CXCR4/CLDN4/FUT1/STK4/ADRA2A/FGF1
BP	GO:0060326	cell chemotaxis	61	0.502356	1.44211	0.0465116	0.0465116	0.539821	4934	tags=41%, list=21%, signal=32%	S100A8/GPR18/S100A9/CCL20/CHGA/CORO1A/CXCL5/RAC2/SCG2/CCL3/DPP4/VAV1/CXCL9/CCL5/AIF1/EDNRB/CCL2/GPR183/CXADR/CXCL10/RIPOR2/CX3CR1/HMGB2/FGF1/MPP1
BP	GO:0001819	positive regulation of cytokine production	107	0.463971	1.44059	0.0108757	0.0108757	0.23925	6311	tags=47%, list=27%, signal=34%	CLEC6A/ZP3/IL10/C3/CD40LG/POU2AF1/SASH3/CD28/BATF/NLRP3/IL12B/CCL3/IL1A/LEP/AIF1/TLR6/SCAMP5/LBP/LTA/IL4/FCER1G/GATA3/PYCARD/CD14/CHI3L1/IL1B/LPL/TMEM106A/CD36/ADIPOQ/HMGB2/ADRA2A/EGR1/TLR3/TICAM1/MYD88/CYBA/IRF1/IL18/RAB7B/F2R/PLA2R1/STAT5A/NOS2/IRF5/TRIM56/RSAD2/KIT/CGAS/IL15
BP	GO:0048048	embryonic eye morphogenesis	4	0.897587	1.43989	0.0222203	0.0222203	0.347454	449	tags=25%, list=2%, signal=25%	TFAP2A
BP	GO:0002715	regulation of natural killer cell mediated immunity	4	0.896071	1.43746	0.0227723	0.0227723	0.353057	2210	tags=75%, list=9%, signal=68%	KLRD1/VAV1/LEP
BP	GO:0042269	regulation of natural killer cell mediated cytotoxicity	4	0.896071	1.43746	0.0227723	0.0227723	0.353057	2210	tags=75%, list=9%, signal=68%	KLRD1/VAV1/LEP
BP	GO:0040011	locomotion	247	0.419401	1.4344	0.0055265	0.0055265	0.15065	4839	tags=26%, list=21%, signal=21%	SELE/LAP/DEFB10/S100A8/ZP3/GPR18/PIP5KL1/S100A9/DEFB4A/CCL11/CCL20/CHGA/CORO1A/PROK2/CXCL5/RAB25/CLDN1/RAC2/SCG2/C15H11orf34/CCL3/DPP4/VAV1/FERMT3/GRB7/CXCL9/ARHGEF39/KRT5/PRR5L/VIL1/FUT7/EBD/CCL5/AIF1/SFRP1/CLDN3/ABHD6/EDNRB/ENPP2/GATA3/PYCARD/TMEFF2/CCL2/GPR183/MMP9/FUT4/CXADR/PTAFR/CXCL10/RIPOR2/CTSH/CXCR4/STK10/CLDN4/CX3CR1/ADIPOQ/FUT1/STK4/DEFB13/HMGB2/RHO/ADRA2A/FGF1/TAP
BP	GO:1905953	negative regulation of lipid localization	4	0.893594	1.43349	0.0238764	0.0238764	0.365322	131	tags=25%, list=1%, signal=25%	GH1
BP	GO:1903576	response to L-arginine	3	0.940924	1.42225	0.0229167	0.0229167	0.353444	131	tags=33%, list=1%, signal=33%	GH1
BP	GO:0002524	hypersensitivity	4	0.881542	1.41415	0.0307907	0.0307907	0.418068	2482	tags=75%, list=11%, signal=67%	ZP3/C3/FUT7
BP	GO:0050865	regulation of cell activation	102	0.458097	1.41398	0.025132	0.025132	0.376974	3987	tags=26%, list=17%, signal=22%	PLA2G2A/IKZF3/ZP3/IL10/CD40LG/SASH3/CORO1A/RASAL3/CD28/NLRP3/RAC2/IL12B/DPP4/PCK1/LEP/ENPP3/AIF1/CELA2A/SFRP1/IL4/IGFBP2/GATA3/PYCARD/GPR183/NFKBIZ/MMP14/RIPOR2
BP	GO:1903131	mononuclear cell differentiation	77	0.475199	1.41193	0.0379939	0.0379939	0.47591	3905	tags=25%, list=17%, signal=21%	THEMIS/IKZF3/CD79A/GPR18/POU2AF1/SASH3/BATF/NLRP3/IL12B/VAV1/PCK1/LEP/FUT7/SLC25A5/SFRP1/GATA3/GPR183/NFKBIZ/MMP14
BP	GO:0070486	leukocyte aggregation	4	0.877735	1.40804	0.0479705	0.0479705	0.546188	1758	tags=75%, list=8%, signal=69%	S100A8/S100A9/RAC2
BP	GO:0048520	positive regulation of behavior	4	0.877479	1.40763	0.0479705	0.0479705	0.546188	1057	tags=50%, list=5%, signal=48%	GH1/GRP
BP	GO:0006952	defense response	332	0.401261	1.40012	0.00252407	0.00252407	0.0876006	6184	tags=37%, list=26%, signal=27%	LAP/LYZ1/C4BPA/PLA2G2A/CLEC6A/S100A8/TNF/ZP3/IFNB1/IL10/C3/CD40LG/SH2D1A/S100A9/CCR7/TLR10/GRP/CHGA/PLA2G1B/CORO1A/ORM1/CXCL5/PYY2/KLRD1/BATF/CELA1/NLRP3/LAPTM5/C2/S100A12/CCL3/DPP4/LYZL6/IL1A/VAV1/SAMHD1/FN1/SOCS3/LEP/C7/CFB/CXCL9/ENPP3/FUT7/CFD/AIF1/TYROBP/TLR6/SAA4/SAA3/HMGB3/CYBB/C1QB/NKG7/LBP/LTF/LTA/NRROS/ADCY7/CD163/C1QA/TLR2/NR1H4/C4A/CD200R1L/GATA3/MPEG1/PYCARD/FUT4/CD14/NFKBIZ/PTAFR/CXC…
BP	GO:0070661	leukocyte proliferation	65	0.481133	1.39756	0.0471842	0.0471842	0.541456	3721	tags=29%, list=16%, signal=25%	IKZF3/ZP3/CD79A/IL10/CD40LG/SASH3/CORO1A/RASAL3/CD28/RAC2/IL12B/LEP/ENPP3/AIF1/CD40/IL4/IGFBP2/PYCARD/GPR183
BP	GO:0051707	response to other organism	278	0.39953	1.38137	0.0071926	0.0071926	0.179556	6431	tags=37%, list=27%, signal=27%	LAP/LYZ1/C4BPA/PLA2G2A/CLEC6A/IKZF3/S100A8/IFNB1/IL10/C3/SH2D1A/POU2AF1/S100A9/TLR10/CHGA/PLA2G1B/CORO1A/CXCL5/PYY2/KLRD1/BATF/NLRP3/C2/S100A12/CCL3/LYZL6/VAV1/SAMHD1/LEP/C7/CFB/CXCL9/VIL1/CFD/AIF1/TYROBP/TLR6/HMGB3/CYBB/C1QB/NKG7/LBP/LTF/LTA/GPM6A/C1QA/TLR2/NR1H4/C4A/GATA3/MPEG1/PYCARD/CCL2/CD14/PTAFR/CXCL10/COTL1/CLEC7A/TNFAIP8L2/LDOC1/C1S/LPL/TREM1/TMEM106A/TIFA/CD36/CX3CR1/HMGB2/CCR5/ZFP36/IF…
BP	GO:0045087	innate immune response	179	0.416479	1.38062	0.0275772	0.0275772	0.398107	6431	tags=39%, list=27%, signal=28%	C4BPA/CLEC6A/S100A8/C3/SH2D1A/S100A9/TLR10/CHGA/PLA2G1B/CORO1A/KLRD1/NLRP3/C2/S100A12/VAV1/SAMHD1/LEP/C7/CFB/CFD/AIF1/TYROBP/TLR6/HMGB3/CYBB/C1QB/NKG7/LBP/LTF/C1QA/TLR2/NR1H4/C4A/GATA3/MPEG1/PYCARD/CD14/CXCL10/CLEC7A/TNFAIP8L2/C1S/TREM1/TMEM106A/TIFA/CX3CR1/HMGB2/TLR3/TICAM1/MYD88/MR1/CASP4/MX2/IFNAR2/TRIM21/CFH/CYBA/IRF1/IL18/COLEC12/RAB7B/CXCL16/IRF5/TRIM56/RSAD2/RARRES2/CGAS/IFNAR1/TP53/PLPP6
BP	GO:0002521	leukocyte differentiation	101	0.447751	1.37999	0.0416048	0.0416048	0.503413	6985	tags=43%, list=30%, signal=30%	THEMIS/IKZF3/CD79A/GPR18/POU2AF1/SASH3/BATF/NLRP3/IL12B/CCL3/VAV1/PCK1/LEP/FUT7/SLC25A5/CEBPA/SFRP1/LTF/NRROS/IL4/GATA3/FOS/GPR183/NFKBIZ/MMP14/ADIPOQ/MYC/MR1/IRF1/IL18/TFE3/PRELID1/STAT5A/RSAD2/KIT/IL15/TP53/SNX10/TGFB1/SBNO2/JUNB/BMP4/LFNG
BP	GO:0043207	response to external biotic stimulus	279	0.398278	1.37746	0.00785822	0.00785822	0.188929	6431	tags=37%, list=27%, signal=27%	LAP/LYZ1/C4BPA/PLA2G2A/CLEC6A/IKZF3/S100A8/IFNB1/IL10/C3/SH2D1A/POU2AF1/S100A9/TLR10/CHGA/PLA2G1B/CORO1A/CXCL5/PYY2/KLRD1/BATF/NLRP3/C2/S100A12/CCL3/LYZL6/VAV1/SAMHD1/LEP/C7/CFB/CXCL9/VIL1/CFD/AIF1/TYROBP/TLR6/HMGB3/CYBB/C1QB/NKG7/LBP/LTF/LTA/GPM6A/C1QA/TLR2/NR1H4/C4A/GATA3/MPEG1/PYCARD/CCL2/CD14/PTAFR/CXCL10/COTL1/CLEC7A/TNFAIP8L2/LDOC1/C1S/LPL/TREM1/TMEM106A/TIFA/CD36/CX3CR1/HMGB2/CCR5/ZFP36/IF…
BP	GO:0006954	inflammatory response	158	0.418759	1.37027	0.0176315	0.0176315	0.308216	6170	tags=44%, list=26%, signal=33%	PLA2G2A/S100A8/TNF/ZP3/IL10/C3/CD40LG/S100A9/CCR7/TLR10/ORM1/CELA1/S100A12/CCL3/IL1A/FN1/SOCS3/LEP/CXCL9/ENPP3/FUT7/AIF1/SAA4/SAA3/CYBB/NKG7/LBP/LTA/NRROS/ADCY7/CD163/C1QA/TLR2/NR1H4/C4A/CD200R1L/GATA3/PYCARD/FUT4/NFKBIZ/PTAFR/CHI3L1/IL1B/CLEC7A/LPL/FABP4/TREM1/CX3CR1/ADIPOQ/HMGB2/GPR4/PDE2A/TLR3/HP/TICAM1/MYD88/ALOX15/CASP4/AGER/LDLR/CYBA/IL18/F2R/STAT5A/NOS2/IRF5/KIT/PTN/RARRES2/PROC
BP	GO:0040017	positive regulation of locomotion	113	0.435163	1.35467	0.038633	0.038633	0.480531	4762	tags=29%, list=20%, signal=23%	SELE/ZP3/CCL11/CCL20/CORO1A/RAB25/CLDN1/RAC2/SCG2/C15H11orf34/CCL3/FERMT3/GRB7/ARHGEF39/VIL1/FUT7/CCL5/AIF1/CLDN3/ENPP2/GATA3/PYCARD/MMP9/FUT4/CXCL10/RIPOR2/CTSH/CXCR4/CLDN4/FUT1/STK4/ADRA2A/FGF1
BP	GO:0009607	response to biotic stimulus	288	0.390485	1.35353	0.0114108	0.0114108	0.248272	6431	tags=36%, list=27%, signal=27%	LAP/LYZ1/C4BPA/PLA2G2A/CLEC6A/IKZF3/S100A8/IFNB1/IL10/C3/SH2D1A/POU2AF1/S100A9/TLR10/CHGA/PLA2G1B/CORO1A/CXCL5/PYY2/KLRD1/BATF/NLRP3/LAPTM5/C2/S100A12/CCL3/LYZL6/VAV1/SAMHD1/LEP/C7/CFB/CXCL9/VIL1/CFD/AIF1/TYROBP/TLR6/HMGB3/CYBB/C1QB/NKG7/LBP/LTF/LTA/GPM6A/C1QA/TLR2/NR1H4/C4A/GATA3/MPEG1/PYCARD/CCL2/CD14/PTAFR/CXCL10/COTL1/CLEC7A/TNFAIP8L2/LDOC1/C1S/LPL/TREM1/TMEM106A/TIFA/CD36/CX3CR1/HMGB2/CCR5/Z…
BP	GO:2000147	positive regulation of cell motility	110	0.433142	1.34259	0.0490342	0.0490342	0.552031	4762	tags=29%, list=20%, signal=23%	SELE/ZP3/CCL11/CCL20/CORO1A/RAB25/CLDN1/RAC2/C15H11orf34/CCL3/FERMT3/GRB7/ARHGEF39/VIL1/FUT7/CCL5/AIF1/CLDN3/ENPP2/GATA3/PYCARD/MMP9/FUT4/CXCL10/RIPOR2/CTSH/CXCR4/CLDN4/FUT1/STK4/ADRA2A/FGF1
BP	GO:0044419	biological process involved in interspecies interaction between organisms	314	0.379315	1.32159	0.0182424	0.0182424	0.314741	6431	tags=36%, list=27%, signal=26%	LAP/LYZ1/C4BPA/PLA2G2A/CLEC6A/IKZF3/S100A8/IFNB1/IL10/C3/SH2D1A/POU2AF1/S100A9/TLR10/CHGA/PLA2G1B/CORO1A/CXCL5/PYY2/KLRD1/BATF/CLDN1/NLRP3/C2/S100A12/CCL3/DPP4/LYZL6/VAV1/SAMHD1/LEP/C7/CFB/CXCL9/VIL1/ACE2/CFD/AIF1/TYROBP/TLR6/HMGB3/CYBB/C1QB/NKG7/LBP/CCL8/LTF/LTA/GPM6A/C1QA/TLR2/NR1H4/C4A/ANPEP/GATA3/MPEG1/PYCARD/CCL2/CD14/PTAFR/CXCL10/COTL1/CLEC7A/TNFAIP8L2/LDOC1/C1S/LPL/TREM1/TMEM106A/TIFA/CD36…
BP	GO:0030334	regulation of cell migration	174	0.397624	1.31755	0.0369863	0.0369863	0.467403	4445	tags=24%, list=19%, signal=20%	SELE/ZP3/GPR18/PIP5KL1/CCL11/CCL20/CORO1A/RAB25/CLDN1/RAC2/C15H11orf34/CCL3/DPP4/FERMT3/GRB7/ARHGEF39/KRT5/PRR5L/VIL1/FUT7/CCL5/AIF1/SFRP1/CLDN3/ABHD6/ENPP2/GATA3/PYCARD/TMEFF2/CCL2/GPR183/MMP9/FUT4/CXCL10/RIPOR2/CTSH/CXCR4/STK10/CLDN4/ADIPOQ/FUT1/STK4
BP	GO:0016477	cell migration	260	0.369619	1.27008	0.0342105	0.0342105	0.449075	5003	tags=25%, list=21%, signal=20%	SELE/S100A8/ZP3/GPR18/PIP5KL1/S100A9/CCL11/CCL20/ITGAL/CHGA/CORO1A/CXCL5/RAB25/CLDN1/RAC2/SCG2/C15H11orf34/CCL3/DPP4/VAV1/CCK/FERMT3/GRB7/CXCL9/ARHGEF39/KRT5/PRR5L/VIL1/FUT7/SELL/CCL5/AIF1/SFRP1/CLDN3/ABHD6/GPM6A/EDNRB/ENPP2/GATA3/PYCARD/TMEFF2/CCL2/GPR183/MMP9/FUT4/CXADR/CXCL10/MMP14/RIPOR2/FYN/CTSH/CXCR4/STK10/CLDN4/CX3CR1/ADIPOQ/FUT1/STK4/HMGB2/ADRA2A/FGF1/MPP1/PTPRF/ENPEP
BP	GO:0006996	organelle organization	729	-0.2698	-1.12001	0.0385595	0.0385595	0.480456	5641	tags=23%, list=24%, signal=18%	CEP44/ARPC1A/MEF2A/NDUFA2/MRPS2/MYL12A/NDUFB8/NDUFAF2/NDUFA1/MLST8/ARL8B/LCMT1/ROCK2/FSCN2/BNIP3/PDCD5/CHCHD3/PTGS2/RABEP2/VDAC2/TOMM7/GABARAP/CHMP2B/NDUFS2/TUBB3/TIMM22/WASF1/TIMM17B/AFG3L2/TOMM20/ATP6V1G2/DYNC2LI1/CCDC39/PARK7/ENDOG/NDUFB6/GDAP1/PPID/RETREG1/PLIN5/NDUFB2/MTM1/FMC1/HIKESHI/ZNF205/CRIPT/NDUFB11/NDUFA13/LYRM7/NHP2/HEPACAM2/SNX3/SPART/PEX5/NDUFC2/FAM162A/ATG9A/NAA50/UCHL5/EMC6/BANF…
BP	GO:0018130	heterocycle biosynthetic process	654	-0.274365	-1.13418	0.0464457	0.0464457	0.539821	5675	tags=23%, list=24%, signal=18%	TAF13/ADRM1/ATP5F1C/MEF2A/MPI/SS18L1/AKIRIN2/DNAJC2/SOD2/NUPR2/MED22/POLR2J/SMAD4/ESR1/HMGN3/ACTN4/E2F6/EDF1/ATP5PD/FHL2/RBFOX2/OAT/CTBP2/TAF1D/CHURC1/PCGF5/POLD2/KMT5A/NMD3/SNAI2/MAFF/POLR2F/SUMO2/STRAP/TEFM/IRAK1/PARK7/URI1/CITED1/POLR3D/KANK2/LBH/PPID/PIN1/STAT5B/ZNF205/NDUFA13/AGO2/NHP2/NCS1/MAF/NME7/ANXA4/HMBS/USP22/UCHL5/KCTD1/AK6/ATP5ME/ARID5B/MAFG/TFPT/PDHB/PSMC5/ELOC/SERPINF2/STOML2/POLR…
BP	GO:0034654	nucleobase-containing compound biosynthetic process	621	-0.277663	-1.15006	0.0497146	0.0497146	0.554606	5675	tags=24%, list=24%, signal=19%	NR2F2/TAF13/ADRM1/ATP5F1C/MEF2A/MPI/SS18L1/AKIRIN2/DNAJC2/SOD2/NUPR2/MED22/POLR2J/SMAD4/ESR1/HMGN3/ACTN4/E2F6/EDF1/ATP5PD/FHL2/RBFOX2/CTBP2/TAF1D/CHURC1/PCGF5/POLD2/KMT5A/NMD3/SNAI2/MAFF/POLR2F/SUMO2/STRAP/TEFM/IRAK1/PARK7/URI1/CITED1/POLR3D/KANK2/LBH/PPID/PIN1/STAT5B/ZNF205/NDUFA13/AGO2/NHP2/NCS1/MAF/NME7/ANXA4/USP22/UCHL5/KCTD1/AK6/ATP5ME/ARID5B/MAFG/TFPT/PDHB/PSMC5/ELOC/SERPINF2/STOML2/POLR2I/…
BP	GO:0019438	aromatic compound biosynthetic process	652	-0.28328	-1.17257	0.0210563	0.0210563	0.337411	4936	tags=19%, list=21%, signal=16%	SNAI2/MAFF/POLR2F/SUMO2/STRAP/TEFM/IRAK1/PARK7/URI1/CITED1/POLR3D/KANK2/LBH/PPID/PIN1/STAT5B/ZNF205/NDUFA13/AGO2/NHP2/NCS1/MAF/NME7/ANXA4/HMBS/USP22/UCHL5/KCTD1/AK6/ATP5ME/ARID5B/MAFG/TFPT/PDHB/PSMC5/ELOC/SERPINF2/STOML2/POLR2I/RWDD3/ATP5PF/YBX1/BHLHE40/ATP5IF1/POLR3K/CCDC124/NACA/ATP5F1D/AEBP2/PDHA1/MICAL2/STRN3/PBXIP1/SUV39H2/ALAS1/RAF1/CXXC5/LIMD1/NR1D1/LGR4/HDGF/PDHX/MAMSTR/MAF1/TGFB1I1/NR4A1…
BP	GO:2001141	regulation of RNA biosynthetic process	471	-0.294547	-1.19891	0.0289226	0.0289226	0.406916	5624	tags=24%, list=24%, signal=19%	MEF2A/SS18L1/AKIRIN2/DNAJC2/SOD2/NUPR2/MED22/SMAD4/ESR1/HMGN3/ACTN4/E2F6/EDF1/FHL2/RBFOX2/CTBP2/TAF1D/CHURC1/PCGF5/KMT5A/NMD3/SNAI2/MAFF/SUMO2/STRAP/IRAK1/PARK7/URI1/CITED1/KANK2/LBH/PPID/PIN1/STAT5B/ZNF205/NDUFA13/AGO2/MAF/ANXA4/USP22/UCHL5/KCTD1/ARID5B/MAFG/TFPT/PSMC5/SERPINF2/RWDD3/YBX1/BHLHE40/CCDC124/NACA/AEBP2/MICAL2/STRN3/PBXIP1/SUV39H2/RAF1/CXXC5/LIMD1/NR1D1/LGR4/MAMSTR/MAF1/TGFB1I1/NR4A1…
BP	GO:0051049	regulation of transport	300	-0.305389	-1.20252	0.0438723	0.0438723	0.525488	2593	tags=13%, list=11%, signal=12%	PPP3R1/P2RY1/CPLX3/CXCL11/RAB3A/STX1B/FXYD1/GPLD1/SPX/CDK5R1/FXYD7/IFNG/CLDN10/TMEM102/CLIC5/KCNMA1/GAPDH/TMEM38B/SCN1B/KCNAB1/CRYAB/SYT1/CABP1/KCNQ3/INHBA/SNTA1/TMEM38A/COLEC11/SCN4B/PLN/CRYAA/GHRH/CAPN3/CAV3/ANKRD1/ATP2A1/MYLK2/TNNC1/DHRS7C/CACNG1
BP	GO:1903506	regulation of nucleic acid-templated transcription	467	-0.297195	-1.20749	0.0164234	0.0164234	0.294706	4936	tags=24%, list=21%, signal=19%	MEF2A/SS18L1/AKIRIN2/DNAJC2/SOD2/NUPR2/MED22/SMAD4/ESR1/HMGN3/ACTN4/E2F6/EDF1/FHL2/RBFOX2/CTBP2/TAF1D/CHURC1/PCGF5/KMT5A/SNAI2/MAFF/SUMO2/STRAP/IRAK1/PARK7/URI1/CITED1/KANK2/LBH/PPID/PIN1/STAT5B/ZNF205/NDUFA13/AGO2/MAF/ANXA4/USP22/UCHL5/KCTD1/ARID5B/MAFG/TFPT/PSMC5/SERPINF2/RWDD3/YBX1/BHLHE40/CCDC124/NACA/AEBP2/MICAL2/STRN3/PBXIP1/SUV39H2/RAF1/CXXC5/LIMD1/NR1D1/LGR4/MAMSTR/MAF1/TGFB1I1/NR4A1/ETS2…
BP	GO:0022607	cellular component assembly	597	-0.292628	-1.20754	0.0185176	0.0185176	0.314901	4936	tags=19%, list=21%, signal=15%	SNAI2/ADGRL3/PMP22/DYNC2LI1/CCDC39/STRAP/PARK7/NDUFB6/PPID/RIOK3/NDUFB2/MTM1/FMC1/NDUFB11/NDUFA13/LYRM7/PEX5/NDUFC2/ATG9A/KCTD1/BANF1/SSNA1/POLE3/MICU1/SEM1/NDUFA8/NDUFC1/ISCA1/SERPINF2/STOML2/NDUFB10/PFN2/NDUFS4/NDUFB9/UQCRFS1/MAP1LC3B/BCS1L/NDUFAF6/ATP5IF1/RAP1A/B9D2/TPPP3/NDUFA9/ATP5F1D/NDUFS8/SLAIN2/AIMP2/TDO2/ACTN1/NDUFA3/TMEM120B/NDUFA12/NDUFS7/RAF1/NDUFAB1/LIMD1/IFT43/SLC2A1/NDUFS3/EIF3J/P…
BP	GO:0006355	regulation of DNA-templated transcription	466	-0.297653	-1.21252	0.0150523	0.0150523	0.286346	4936	tags=24%, list=21%, signal=19%	MEF2A/SS18L1/AKIRIN2/DNAJC2/SOD2/NUPR2/MED22/SMAD4/ESR1/HMGN3/ACTN4/E2F6/EDF1/FHL2/RBFOX2/CTBP2/TAF1D/CHURC1/PCGF5/KMT5A/SNAI2/MAFF/SUMO2/STRAP/IRAK1/PARK7/URI1/CITED1/KANK2/LBH/PPID/PIN1/STAT5B/ZNF205/NDUFA13/AGO2/MAF/ANXA4/USP22/UCHL5/KCTD1/ARID5B/MAFG/TFPT/PSMC5/SERPINF2/RWDD3/YBX1/BHLHE40/CCDC124/NACA/AEBP2/MICAL2/STRN3/PBXIP1/SUV39H2/RAF1/CXXC5/LIMD1/NR1D1/LGR4/MAMSTR/MAF1/TGFB1I1/NR4A1/ETS2…
BP	GO:0051239	regulation of multicellular organismal process	503	-0.297446	-1.21593	0.0104378	0.0104378	0.230629	1498	tags=8%, list=6%, signal=8%	ASPN/MUSTN1/EDN2/KCNMA1/TNFRSF11B/GAPDH/ANGPTL7/TMEM38B/SCN1B/FBXO32/PRKAG3/COMP/INHBA/NPY1R/CSF2/SNTA1/MT3/TMEM38A/CHRM3/PLS1/SCN4B/ATP1A2/DIO2/ZNF750/THBS4/TNNT3/GHRH/CAPN3/CAMK2B/CAV3/LRRN1/ATP2A1/ACTN3/MYLK2/ITGB6/MYOG/TNNT1/TNNC1/MYOD1/CSRP3/MYL2
BP	GO:0048731	system development	603	-0.295163	-1.21805	0.0103217	0.0103217	0.230079	3686	tags=16%, list=16%, signal=13%	TMEM126A/AIMP2/PRKRA/PPP3CA/RAF1/NR1D1/SLC2A1/NPR3/TRIM45/LGR4/PRKACA/GLRB/NDUFV2/TGM2/F3/ACADM/PRPH2/VAPA/PSKH1/COX7B/NR4A1/BGN/DTNBP1/CNMD/FSHR/FKBP4/DMRT1/SYNDIG1/FAP/PRKG1/MEF2C/NR4A2/TIGAR/PGK1/SCT/MGARP/PPP3R1/NDRG2/PCP4/PTHLH/ATF4/RAB3A/SLC4A10/PTGIS/PLP1/GPLD1/NXN/CDK5R1/MAP2K6/IFNG/NPPC/TMEM59L/FRZB/CALB1/MUSTN1/EDN2/KCNMA1/CPE/WFIKKN2/EMX2/ANGPTL7/GYS1/VIT/TMEM38B/SCN1B/AQP2/COL2A1/TMOD…
BP	GO:0048468	cell development	422	-0.302619	-1.22202	0.0267046	0.0267046	0.389336	3019	tags=13%, list=13%, signal=12%	TNP2/FKBP4/TLR9/F2RL1/PSME4/PRKG1/MEF2C/NR4A2/TIGAR/MGARP/PPP3R1/PTHLH/ATF4/RAB3A/SLC4A10/CFL2/PLP1/CHRNB1/CDK5R1/RILPL1/IFNG/IQCF1/FRZB/DEFB1/EDN2/KCNMA1/WFIKKN2/TNFRSF11B/EPB42/SCN1B/KRT75/MLF1/TMOD1/COMP/INHBA/BFSP1/CSF2/MT3/NPY/ACTA2/ASB2/CCDC42/PLS1/TMEM182/ADCY1/PLN/TCAP/CAPN3/CAMK2B/CAV3/ACTN3/MYOG/MYOZ2/ADPRHL1/CSRP3/ACTA1
BP	GO:0048869	cellular developmental process	705	-0.295846	-1.22371	0.00675323	0.00675323	0.175356	2969	tags=13%, list=13%, signal=11%	CNMD/TNP2/FKBP4/TLR9/F2RL1/PSME4/DMRT1/PRKG1/MEF2C/NR4A2/TIGAR/PGK1/SLC2A4/MGARP/PPP3R1/NDRG2/PCP4/SPATA9/PTHLH/ATF4/RAB3A/SLC4A10/FXR1/CFL2/PLP1/GPLD1/NXN/CHRNB1/ALKBH5/PDLIM7/CDK5R1/MAP2K6/RILPL1/IFNG/IQCF1/NPPC/FRZB/DEFB1/MUSTN1/EDN2/KCNMA1/WFIKKN2/TNFRSF11B/EPB42/EMX2/TMEM38B/SCN1B/MSTN/KRT75/COL2A1/MLF1/SYT1/TMOD1/COMP/INHBA/BFSP1/CSF2/MT3/TAGLN/TPPP2/NPY/CNFN/ACTA2/ASB2/CCDC42/PLS1/TMEM182/…
BP	GO:0032774	RNA biosynthetic process	531	-0.298361	-1.22456	0.013227	0.013227	0.269646	5824	tags=25%, list=25%, signal=19%	ENY2/POMC/NEDD8/C1D/MED29/NR2F2/TAF13/ADRM1/MEF2A/SS18L1/AKIRIN2/DNAJC2/SOD2/NUPR2/MED22/POLR2J/SMAD4/ESR1/HMGN3/ACTN4/E2F6/EDF1/FHL2/RBFOX2/CTBP2/TAF1D/CHURC1/PCGF5/KMT5A/NMD3/SNAI2/MAFF/POLR2F/SUMO2/STRAP/TEFM/IRAK1/PARK7/URI1/CITED1/POLR3D/KANK2/LBH/PPID/PIN1/STAT5B/ZNF205/NDUFA13/AGO2/MAF/ANXA4/USP22/UCHL5/KCTD1/ARID5B/MAFG/TFPT/PSMC5/ELOC/SERPINF2/POLR2I/RWDD3/YBX1/BHLHE40/POLR3K/CCDC124/NAC…
BP	GO:0097659	nucleic acid-templated transcription	524	-0.301562	-1.23528	0.00701679	0.00701679	0.176405	4936	tags=20%, list=21%, signal=16%	SNAI2/MAFF/POLR2F/SUMO2/STRAP/TEFM/IRAK1/PARK7/URI1/CITED1/POLR3D/KANK2/LBH/PPID/PIN1/STAT5B/ZNF205/NDUFA13/AGO2/MAF/ANXA4/USP22/UCHL5/KCTD1/ARID5B/MAFG/TFPT/PSMC5/ELOC/SERPINF2/POLR2I/RWDD3/YBX1/BHLHE40/POLR3K/CCDC124/NACA/AEBP2/MICAL2/STRN3/PBXIP1/SUV39H2/RAF1/CXXC5/LIMD1/NR1D1/LGR4/HDGF/MAMSTR/MAF1/TGFB1I1/NR4A1/ETS2/POU1F1/TLR9/HSF1/LRRFIP2/DMRT1/SLCO3A1/MC1R/GAL/MEF2C/NR4A2/PPARGC1A/PPP3R1/P…
BP	GO:0006351	DNA-templated transcription	523	-0.301985	-1.23938	0.0121486	0.0121486	0.256202	4936	tags=20%, list=21%, signal=16%	SNAI2/MAFF/POLR2F/SUMO2/STRAP/TEFM/IRAK1/PARK7/URI1/CITED1/POLR3D/KANK2/LBH/PPID/PIN1/STAT5B/ZNF205/NDUFA13/AGO2/MAF/ANXA4/USP22/UCHL5/KCTD1/ARID5B/MAFG/TFPT/PSMC5/ELOC/SERPINF2/POLR2I/RWDD3/YBX1/BHLHE40/POLR3K/CCDC124/NACA/AEBP2/MICAL2/STRN3/PBXIP1/SUV39H2/RAF1/CXXC5/LIMD1/NR1D1/LGR4/HDGF/MAMSTR/MAF1/TGFB1I1/NR4A1/ETS2/POU1F1/TLR9/HSF1/LRRFIP2/DMRT1/SLCO3A1/MC1R/GAL/MEF2C/NR4A2/PPARGC1A/PPP3R1/P…
BP	GO:0051603	proteolysis involved in protein catabolic process	161	-0.337031	-1.24029	0.0497822	0.0497822	0.554606	7673	tags=45%, list=33%, signal=30%	TRIP12/PSMF1/NFE2L2/RNF126/UBE2S/FBXL15/PPP2CB/DNAJB12/CTNNB1/UBE2G2/RNF146/USP1/FBXL5/SH3BGRL/SPOP/CRBN/PSMA5/UBE2H/ANAPC10/UBXN6/PSMB3/LONP1/PSMA3/UBB/EIF3H/PSMA4/PSMA2/PSMA6/KLHL20/PSMC6/VCP/CDC26/SGTA/KLHDC10/UBXN4/USP15/PSMA7/PSMD11/AKIRIN2/CLPP/GABARAP/CHMP2B/SUMO2/PARK7/MTM1/USP22/KLHDC2/UCHL5/PSMC5/ELOC/ANAPC11/SKP1/PSMB5/UBXN1/CCDC47/NR1D1/PRKACA/ZNRF1/TGFB1I1/GET4/RAD23A/PSME4/RNF34/FAP…
BP	GO:0030154	cell differentiation	695	-0.299412	-1.24093	0.00214313	0.00214313	0.0770091	3044	tags=13%, list=13%, signal=12%	CNMD/TNP2/FKBP4/TLR9/F2RL1/PSME4/DMRT1/PRKG1/MEF2C/NR4A2/TIGAR/PGK1/SLC2A4/MGARP/PPP3R1/NDRG2/PCP4/SPATA9/PTHLH/ATF4/RAB3A/SLC4A10/FXR1/CFL2/PLP1/GPLD1/NXN/CHRNB1/ALKBH5/PDLIM7/CDK5R1/MAP2K6/RILPL1/IFNG/IQCF1/NPPC/FRZB/DEFB1/MUSTN1/EDN2/KCNMA1/WFIKKN2/TNFRSF11B/EPB42/EMX2/TMEM38B/SCN1B/MSTN/KRT75/COL2A1/MLF1/SYT1/TMOD1/COMP/INHBA/BFSP1/CSF2/MT3/TAGLN/TPPP2/NPY/CNFN/ACTA2/ASB2/CCDC42/PLS1/TMEM182/…
BP	GO:0045934	negative regulation of nucleobase-containing compound metabolic process	194	-0.331737	-1.24199	0.0334106	0.0334106	0.441835	5014	tags=24%, list=21%, signal=19%	KMT5A/SNAI2/STRAP/URI1/CITED1/KANK2/LBH/PPID/ZNF205/NDUFA13/KCTD1/PSMC5/YBX1/BHLHE40/DDIT4/AEBP2/STRN3/PBXIP1/SUV39H2/CXXC5/LIMD1/NR1D1/LGR4/MAF1/ETS2/HSF1/DMRT1/MEF2C/NR4A2/ATF4/ZBTB18/LMCD1/CDK5R1/IFNG/SMYD2/ESR2/CRYM/USP2/CRYAB/CSF2/MT3/ZNF750/CAPN3/HAND1/ANKRD1/ACTN3/MYOZ2
BP	GO:0045892	negative regulation of DNA-templated transcription	167	-0.340111	-1.24729	0.0463836	0.0463836	0.539821	5014	tags=27%, list=21%, signal=21%	KMT5A/SNAI2/STRAP/URI1/CITED1/KANK2/LBH/PPID/ZNF205/NDUFA13/KCTD1/PSMC5/YBX1/BHLHE40/AEBP2/STRN3/PBXIP1/SUV39H2/CXXC5/LIMD1/NR1D1/LGR4/MAF1/ETS2/HSF1/DMRT1/MEF2C/NR4A2/ATF4/ZBTB18/LMCD1/CDK5R1/IFNG/SMYD2/ESR2/CRYM/USP2/CRYAB/CSF2/MT3/ZNF750/CAPN3/HAND1/ANKRD1/MYOZ2
BP	GO:0055086	nucleobase-containing small molecule metabolic process	152	-0.350405	-1.27802	0.0367765	0.0367765	0.467403	4634	tags=24%, list=20%, signal=19%	MDH1/NCS1/NME7/AK6/ATP5ME/PDHB/STOML2/ATP5PF/DDIT4/ATP5F1D/PDHA1/PDE5A/ALDOB/OGDH/AASS/PDHX/NDUFS1/GPI/AK5/TIGAR/PGK1/PPARGC1A/HAAO/NPPC/TPI1/ATP6V1B1/BPGM/GAPDH/AK1/PRKAG3/ADCY1/ATP1A2/ENO3/APOBEC2/PGAM2/ACTN3
BP	GO:0055082	intracellular chemical homeostasis	124	-0.361678	-1.282	0.0489756	0.0489756	0.552031	1793	tags=17%, list=8%, signal=16%	CCDC47/RAF1/DRD1/NR1D1/PRKACA/CA2/SCT/CXCL11/GPLD1/CALB1/FOXA3/KCNMA1/TMEM38B/MT3/TMEM38A/PLN/AQP4/CAPN3/ATP2A1/CSRP3/DHRS7C
BP	GO:0034220	monoatomic ion transmembrane transport	207	-0.343239	-1.28717	0.0243582	0.0243582	0.370303	3998	tags=30%, list=17%, signal=25%	ATP5PD/VDAC2/ATP5PO/ATP5MC3/SLC8A1/SLC1A4/AFG3L2/ATP6V1G2/STIM1/ATP5F1A/PARK7/ATP5MC2/SMDT1/ATP5PB/ATP6V0E2/ATP5MF/NCS1/ATP5ME/MICU1/STOML2/UQCRFS1/NDUFA4/AQP1/ATP5PF/ATP5F1D/SLC43A2/ATP5F1B/CYC1/DRD1/HOMER1/COX5A/VDAC1/NNT/ATP5MC1/ANXA9/VDAC3/CXCL11/SLC4A10/FXYD1/CNGA3/KCNMB1/CLIC5/ATP6V1B1/SLC25A4/KCNMA1/CACNB1/TMEM38B/SCN1B/KCNAB1/KCNQ3/SNTA1/TMEM38A/SCN4B/GABRA3/PLN/ATP1A2/UCP3/CAPN3/CAV3/ATP…
BP	GO:0098660	inorganic ion transmembrane transport	190	-0.344134	-1.2891	0.0482874	0.0482874	0.546188	1709	tags=29%, list=7%, signal=28%	SLC25A3/ATP5PO/ATP5MC3/SLC8A1/SLC1A4/AFG3L2/ATP6V1G2/STIM1/ATP5F1A/PARK7/ATP5MC2/SMDT1/ATP5PB/ATP6V0E2/ATP5MF/NCS1/ATP5ME/MICU1/STOML2/UQCRFS1/NDUFA4/AQP1/ATP5PF/ATP5F1D/ATP5F1B/CYC1/DRD1/COX5A/NNT/SLC25A11/ATP5MC1/ANXA9/CXCL11/SLC4A10/FXYD1/KCNMB1/CLIC5/ATP6V1B1/SLC25A4/KCNMA1/CACNB1/TMEM38B/SCN1B/KCNAB1/KCNQ3/SNTA1/TMEM38A/SCN4B/GABRA3/PLN/UCP3/CAPN3/CAV3/ATP2A1/DHRS7C/CACNG1
BP	GO:0006511	ubiquitin-dependent protein catabolic process	134	-0.366372	-1.30647	0.0423557	0.0423557	0.508178	7673	tags=46%, list=33%, signal=31%	TRIP12/PSMF1/NFE2L2/RNF126/UBE2S/FBXL15/PPP2CB/CTNNB1/UBE2G2/RNF146/USP1/FBXL5/SH3BGRL/SPOP/CRBN/PSMA5/UBE2H/ANAPC10/PSMB3/PSMA3/EIF3H/PSMA4/PSMA2/PSMA6/KLHL20/PSMC6/VCP/CDC26/SGTA/KLHDC10/UBXN4/USP15/PSMA7/PSMD11/AKIRIN2/GABARAP/CHMP2B/SUMO2/PARK7/MTM1/USP22/KLHDC2/UCHL5/PSMC5/ELOC/ANAPC11/SKP1/PSMB5/UBXN1/CCDC47/ZNRF1/TGFB1I1/GET4/RAD23A/RNF34/KLHDC3/FEM1C/USP2/FEM1A/UCHL1/USP13/ASB2
BP	GO:0019941	modification-dependent protein catabolic process	135	-0.368001	-1.31329	0.0419202	0.0419202	0.503802	7673	tags=47%, list=33%, signal=32%	TRIP12/PSMF1/NFE2L2/RNF126/UBE2S/FBXL15/PPP2CB/CTNNB1/UBE2G2/RNF146/USP1/FBXL5/SH3BGRL/SPOP/CRBN/PSMA5/UBE2H/ANAPC10/PSMB3/LONP1/PSMA3/EIF3H/PSMA4/PSMA2/PSMA6/KLHL20/PSMC6/VCP/CDC26/SGTA/KLHDC10/UBXN4/USP15/PSMA7/PSMD11/AKIRIN2/GABARAP/CHMP2B/SUMO2/PARK7/MTM1/USP22/KLHDC2/UCHL5/PSMC5/ELOC/ANAPC11/SKP1/PSMB5/UBXN1/CCDC47/ZNRF1/TGFB1I1/GET4/RAD23A/RNF34/KLHDC3/FEM1C/USP2/FEM1A/UCHL1/USP13/ASB2
BP	GO:0043632	modification-dependent macromolecule catabolic process	135	-0.368001	-1.31329	0.0419202	0.0419202	0.503802	7673	tags=47%, list=33%, signal=32%	TRIP12/PSMF1/NFE2L2/RNF126/UBE2S/FBXL15/PPP2CB/CTNNB1/UBE2G2/RNF146/USP1/FBXL5/SH3BGRL/SPOP/CRBN/PSMA5/UBE2H/ANAPC10/PSMB3/LONP1/PSMA3/EIF3H/PSMA4/PSMA2/PSMA6/KLHL20/PSMC6/VCP/CDC26/SGTA/KLHDC10/UBXN4/USP15/PSMA7/PSMD11/AKIRIN2/GABARAP/CHMP2B/SUMO2/PARK7/MTM1/USP22/KLHDC2/UCHL5/PSMC5/ELOC/ANAPC11/SKP1/PSMB5/UBXN1/CCDC47/ZNRF1/TGFB1I1/GET4/RAD23A/RNF34/KLHDC3/FEM1C/USP2/FEM1A/UCHL1/USP13/ASB2
BP	GO:0006753	nucleoside phosphate metabolic process	134	-0.368737	-1.3149	0.038888	0.038888	0.482859	4634	tags=26%, list=20%, signal=21%	MDH1/NCS1/NME7/AK6/ATP5ME/PDHB/STOML2/ATP5PF/DDIT4/ATP5F1D/PDHA1/PDE5A/ALDOB/OGDH/AASS/PDHX/NDUFS1/GPI/AK5/TIGAR/PGK1/PPARGC1A/HAAO/NPPC/TPI1/ATP6V1B1/BPGM/GAPDH/AK1/PRKAG3/ADCY1/ATP1A2/ENO3/PGAM2/ACTN3
BP	GO:0009628	response to abiotic stimulus	214	-0.352894	-1.32766	0.0141821	0.0141821	0.275586	3566	tags=17%, list=15%, signal=14%	RAF1/LIMD1/PRKACA/CRIP1/ACADM/PRPH2/HSF1/RNF34/MC1R/NR4A2/TIGAR/CPT1B/PPP1CB/PGK1/SLC2A4/MGARP/RAB3A/SLC4A10/PTGIS/GPLD1/ALKBH5/OPN1LW/PLG/PDE6B/KCNMA1/EFHD1/USP2/AQP2/MT3/ATP1A2/CAPN3/CAV3/ANKRD1/MYOG/CSRP3/CKM
BP	GO:0009653	anatomical structure morphogenesis	437	-0.326576	-1.32897	0.00165988	0.00165988	0.0615084	2419	tags=12%, list=10%, signal=11%	FAP/MEF2C/NR4A2/PGK1/PPP3R1/P2RY1/ATF4/RAB3A/SLC4A10/PTGIS/CFL2/GPLD1/CDK5R1/GAMT/RILPL1/NPPC/TMEM59L/FRZB/CALB1/ATP6V1B1/ASPN/EDN2/CPE/TNFRSF11B/EPB42/EMX2/ACTC1/SCN1B/COL2A1/COMP/INHBA/NPY1R/MT3/ACTA2/MYF5/PLS1/TMEM182/ACTG2/ADCY1/PLN/TCAP/CAPN3/CAMK2B/HAND1/CAV3/ANKRD1/ACTN3/MYOG/TNNC1/MYOZ2/ADPRHL1/CSRP3/ACTA1
BP	GO:0040008	regulation of growth	98	-0.387626	-1.33383	0.0491963	0.0491963	0.552952	983	tags=13%, list=4%, signal=13%	MEF2C/MT1A/GAMT/FRZB/MSTN/INHBA/NPY1R/CSF2/MT3/PLS1/CAPN3/ACTN3/MYOD1
BP	GO:0098662	inorganic cation transmembrane transport	170	-0.362329	-1.33528	0.0144289	0.0144289	0.277453	1630	tags=28%, list=7%, signal=26%	AFG3L2/ATP6V1G2/STIM1/ATP5F1A/PARK7/ATP5MC2/SMDT1/ATP5PB/ATP6V0E2/ATP5MF/NCS1/ATP5ME/MICU1/STOML2/UQCRFS1/NDUFA4/AQP1/ATP5PF/ATP5F1D/ATP5F1B/CYC1/DRD1/COX5A/NNT/ATP5MC1/ANXA9/CXCL11/SLC4A10/FXYD1/KCNMB1/ATP6V1B1/SLC25A4/KCNMA1/CACNB1/TMEM38B/SCN1B/KCNAB1/KCNQ3/SNTA1/TMEM38A/SCN4B/PLN/UCP3/CAPN3/CAV3/ATP2A1/DHRS7C/CACNG1
BP	GO:0009117	nucleotide metabolic process	131	-0.377431	-1.34356	0.0229511	0.0229511	0.353444	4634	tags=27%, list=20%, signal=22%	MDH1/NCS1/NME7/AK6/ATP5ME/PDHB/STOML2/ATP5PF/DDIT4/ATP5F1D/PDHA1/PDE5A/ALDOB/OGDH/AASS/PDHX/NDUFS1/GPI/AK5/TIGAR/PGK1/PPARGC1A/HAAO/NPPC/TPI1/ATP6V1B1/BPGM/GAPDH/AK1/PRKAG3/ADCY1/ATP1A2/ENO3/PGAM2/ACTN3
BP	GO:0006873	intracellular monoatomic ion homeostasis	94	-0.393918	-1.35496	0.0496683	0.0496683	0.554606	1793	tags=11%, list=8%, signal=10%	CALB1/KCNMA1/TMEM38B/MT3/TMEM38A/PLN/CAPN3/ATP2A1/CSRP3/DHRS7C
BP	GO:0065008	regulation of biological quality	504	-0.330858	-1.35616	0.000735504	0.000735504	0.034024	3671	tags=18%, list=16%, signal=16%	ACTN1/PRKRA/PPP3CA/RAF1/PCBP4/DRD1/P2RY2/NR1D1/NPR3/HOMER1/GLRB/TBRG4/F3/NDUFS1/DTNBP1/GET4/TTR/ADRA2B/RAD23A/F2RL1/SYNDIG1/ANXA8L1/PRKG1/MEF2C/SCT/PPP3R1/P2RY1/CPLX3/ATF4/RAB3A/SLC4A10/CFL2/GPLD1/CHRNB1/SPX/ECSIT/CDK5R1/IFNG/NTS/TMEM102/CHRNE/NPPC/CRYM/PLG/ATP6V1B1/SLC25A4/TAC1/EDN2/KCNMA1/CHRND/TSPAN1/CPE/MLLT11/GAPDH/ATP8A2/USP2/SCN1B/DSTN/CYP11A1/AQP2/SYT1/TMOD1/KCNQ3/COMP/INHBA/NPY1R/SNTA1/M…
BP	GO:0072359	circulatory system development	205	-0.363436	-1.3574	0.0136	0.0136	0.272565	1483	tags=8%, list=6%, signal=8%	EDN2/CPE/ANGPTL7/GYS1/COL2A1/COMP/NPY1R/ACTA2/ASB2/TCAP/HAND1/CAV3/ANKRD1/TNNC1/ADPRHL1/CSRP3/MYL2
BP	GO:0030001	metal ion transport	155	-0.372391	-1.3576	0.0185451	0.0185451	0.314901	1630	tags=12%, list=7%, signal=11%	ATP6V1B1/KCNMA1/CACNB1/TMEM38B/SCN1B/KCNAB1/KCNQ3/SNTA1/MT3/TMEM38A/KCNJ12/SCN4B/PLN/CAPN3/CAV3/ATP1B4/ATP2A1/DHRS7C/CACNG1
BP	GO:0098655	monoatomic cation transmembrane transport	173	-0.369304	-1.35799	0.0136628	0.0136628	0.272672	4986	tags=29%, list=21%, signal=23%	AFG3L2/ATP6V1G2/STIM1/ATP5F1A/PARK7/ATP5MC2/SMDT1/ATP5PB/ATP6V0E2/ATP5MF/NCS1/ATP5ME/MICU1/STOML2/UQCRFS1/NDUFA4/AQP1/ATP5PF/ATP5F1D/SLC43A2/ATP5F1B/CYC1/DRD1/HOMER1/COX5A/NNT/ATP5MC1/ANXA9/CXCL11/SLC4A10/FXYD1/KCNMB1/ATP6V1B1/SLC25A4/KCNMA1/CACNB1/TMEM38B/SCN1B/KCNAB1/KCNQ3/SNTA1/TMEM38A/SCN4B/PLN/UCP3/CAPN3/CAV3/ATP2A1/DHRS7C/CACNG1
BP	GO:0099536	synaptic signaling	90	-0.399394	-1.36033	0.045891	0.045891	0.537895	4188	tags=33%, list=18%, signal=27%	CHRNA1/PFN2/RAP1A/ACTN1/PPP3CA/DRD1/PRKACA/HOMER1/GLRB/DTNBP1/MEF2C/LYNX1/SCT/PPP3R1/CPLX3/ATF4/RAB3A/SLC4A10/CHRNB1/CDK5R1/CHRNE/TAC1/KCNMA1/CHRND/SYT1/NPY/CHRM3/ADCY1/CHRNG/MYLK2
BP	GO:0050877	nervous system process	159	-0.371108	-1.36282	0.0201004	0.0201004	0.32502	2814	tags=22%, list=12%, signal=19%	MC1R/MEF2C/PENK/CPLX3/RAB3A/SLC4A10/CNGA3/CHRNB1/SPX/CHRNE/OPN1LW/CALB1/CLIC5/CRYM/PDE6B/ATP6V1B1/TAC1/KCNMA1/CHRND/SCN1B/COL2A1/CABP1/COMP/NPY1R/RLBP1/GJA3/ADCY1/ATP1A2/CRYAA/AQP4/CHRNG/CAV3/JSRP1/ATP2A1/ACTN3
BP	GO:0019725	cellular homeostasis	151	-0.373167	-1.36298	0.0159149	0.0159149	0.289657	2423	tags=20%, list=10%, signal=18%	CHRNA1/MICU1/STOML2/AQP1/ALPL/CCDC47/RAF1/DRD1/NR1D1/PRKACA/CA2/SCT/CXCL11/CFL2/GPLD1/CALB1/ATP6V1B1/FOXA3/KCNMA1/TMEM38B/MSTN/MT3/TMEM38A/PLN/AQP4/CAPN3/CAV3/ATP2A1/CSRP3/DHRS7C
BP	GO:0007005	mitochondrion organization	176	-0.370773	-1.36496	0.0173403	0.0173403	0.304622	5624	tags=38%, list=24%, signal=29%	MEF2A/NDUFA2/NDUFB8/NDUFAF2/NDUFA1/BNIP3/PDCD5/CHCHD3/VDAC2/TOMM7/NDUFS2/TIMM22/WASF1/TIMM17B/AFG3L2/TOMM20/PARK7/ENDOG/NDUFB6/GDAP1/NDUFB2/MTM1/FMC1/ZNF205/NDUFB11/NDUFA13/LYRM7/PEX5/NDUFC2/FAM162A/NDUFA8/NDUFC1/STOML2/NDUFB10/NDUFS4/NDUFB9/UQCRFS1/MAP1LC3B/ALKBH7/BCS1L/NDUFAF6/APOO/NDUFA9/ATP5F1D/NDUFS8/TMEM11/NDUFA3/NDUFA12/NDUFS7/NDUFAB1/NDUFS3/NDUFB7/NDUFB4/NDUFS1/NDUFB1/DMAC2/NDUFA11/NDUFA5…
BP	GO:0030003	intracellular monoatomic cation homeostasis	93	-0.397144	-1.36534	0.0402619	0.0402619	0.493885	1793	tags=11%, list=8%, signal=10%	CALB1/KCNMA1/TMEM38B/MT3/TMEM38A/PLN/CAPN3/ATP2A1/CSRP3/DHRS7C
BP	GO:0016567	protein ubiquitination	189	-0.366204	-1.36748	0.0100038	0.0100038	0.223818	7770	tags=41%, list=33%, signal=28%	CDC42/SAE1/CDK5/TRIP12/NFE2L2/RNF126/UBE2S/CDC23/FBXL15/CTNNB1/UBE2G2/NSMCE1/RNF146/FBXL5/SHARPIN/KLHL12/SPOP/RPL37/CRBN/UBE2H/ANAPC10/SPSB3/PAX6/UBE2D3/SPRY2/RNF220/PEX12/UBB/KLHL20/VCP/KCTD11/CDC26/KLHDC10/ANAPC16/UBE2E3/DCAF11/UBE2D2/SOCS2/RNF11/GABARAP/UBE2Q2/PCGF5/RNF10/PARK7/BMI1/PIN1/RNF113A/USP22/KLHDC2/UBE2M/ERCC8/UBE2B/ELOC/RNF183/ANAPC11/ARIH1/SKP1/UBXN1/CISH/AIMP2/TRIM45/ZNRF1/KCMF1/R…
BP	GO:0005996	monosaccharide metabolic process	65	-0.431127	-1.37893	0.0457579	0.0457579	0.537221	3802	tags=29%, list=16%, signal=25%	PDHA1/DLAT/GOT1/PFKFB3/ACADM/MDH2/SLC25A11/TIGAR/PFKFB1/PGK1/PPARGC1A/GPLD1/PGP/TPI1/GAPDH/PGM1/NPY1R/FBP2/ACTN3
BP	GO:0048646	anatomical structure formation involved in morphogenesis	202	-0.370019	-1.38044	0.00610381	0.00610381	0.163876	852	tags=7%, list=4%, signal=7%	COL2A1/INHBA/ACTA2/MYF5/TMEM182/PLN/TCAP/CAPN3/HAND1/CAV3/MYOG/MYOZ2/ADPRHL1/CSRP3/ACTA1
BP	GO:0072521	purine-containing compound metabolic process	119	-0.391567	-1.38492	0.0277311	0.0277311	0.399392	4634	tags=29%, list=20%, signal=23%	MDH1/NCS1/NME7/ATP5ME/PDHB/STOML2/ATP5PF/DDIT4/ATP5F1D/PDHA1/PDE5A/ALDOB/OGDH/AASS/PDHX/NDUFS1/GPI/AK5/TIGAR/PGK1/PPARGC1A/HAAO/NPPC/TPI1/ATP6V1B1/BPGM/GAPDH/AK1/PRKAG3/ADCY1/ATP1A2/ENO3/PGAM2/ACTN3
BP	GO:0060341	regulation of cellular localization	181	-0.373474	-1.3897	0.0117583	0.0117583	0.252257	916	tags=6%, list=4%, signal=6%	CRYAB/CABP1/PLS1/PLN/CRYAA/GHRH/ANKRD1/ATP2A1/MYLK2/TNNC1/CSRP3
BP	GO:0008217	regulation of blood pressure	34	-0.503627	-1.40182	0.0493386	0.0493386	0.553677	739	tags=26%, list=3%, signal=26%	SERPINF2/NPR3/F2RL1/SPX/NPY1R/NPY/ACTA2/ATP1A2/UTS2R
BP	GO:0042391	regulation of membrane potential	58	-0.44508	-1.40308	0.0478182	0.0478182	0.546188	2284	tags=19%, list=10%, signal=17%	CHRNB1/CHRNE/KCNMA1/CHRND/MLLT11/SCN1B/KCNQ3/SNTA1/SCN4B/CHRNG/CAV3
BP	GO:0007015	actin filament organization	77	-0.430591	-1.4149	0.0306609	0.0306609	0.417102	985	tags=13%, list=4%, signal=12%	MSRB1/WASHC1/CFL2/MICAL3/DSTN/TMOD1/ACTA2/TMOD4/CAV3/ACTA1
BP	GO:0060547	negative regulation of necrotic cell death	3	-0.894541	-1.41637	0.0494929	0.0494929	0.554533	659	tags=67%, list=3%, signal=65%	CAV1/MT3
BP	GO:0006163	purine nucleotide metabolic process	113	-0.403818	-1.42051	0.0127832	0.0127832	0.265933	4634	tags=30%, list=20%, signal=24%	MDH1/NCS1/NME7/ATP5ME/PDHB/STOML2/ATP5PF/DDIT4/ATP5F1D/PDHA1/PDE5A/ALDOB/OGDH/AASS/PDHX/NDUFS1/GPI/AK5/TIGAR/PGK1/PPARGC1A/HAAO/NPPC/TPI1/ATP6V1B1/BPGM/GAPDH/AK1/PRKAG3/ADCY1/ATP1A2/ENO3/PGAM2/ACTN3
BP	GO:0080111	DNA demethylation	3	-0.897247	-1.42066	0.0482478	0.0482478	0.546188	233	tags=67%, list=1%, signal=66%	ALKBH3/APOBEC2
BP	GO:0048631	regulation of skeletal muscle tissue growth	3	-0.897974	-1.42181	0.0482478	0.0482478	0.546188	983	tags=100%, list=4%, signal=96%	MSTN/ACTN3
BP	GO:0070647	protein modification by small protein conjugation or removal	244	-0.373335	-1.4235	0.00361692	0.00361692	0.110444	7419	tags=38%, list=32%, signal=26%	CDC23/FBXL15/CTNNB1/SENP7/UBE2G2/NSMCE1/RNF146/USP1/FBXL5/SHARPIN/KLHL12/SPOP/RPL37/CRBN/UBE2H/ANAPC10/BRCC3/SPSB3/PAX6/RANBP2/UBE2D3/HINT1/SPRY2/JOSD1/RNF220/PEX12/HIF1A/UBB/KLHL20/VCP/SUMO1/MINDY4/KCTD11/CDC26/KLHDC10/ANAPC16/UBE2E3/ENY2/USP15/DCAF11/COPS3/UBE2D2/SOCS2/RNF11/GABARAP/UBE2Q2/PCGF5/SUMO2/DCUN1D5/RNF10/PARK7/BMI1/PIN1/RNF113A/USP22/KLHDC2/UCHL5/UBE2M/ERCC8/UBE2B/ELOC/RNF183/ANAPC11…
BP	GO:0032446	protein modification by small protein conjugation	206	-0.380085	-1.42421	0.00304977	0.00304977	0.0977402	7770	tags=41%, list=33%, signal=28%	CDC42/SAE1/CDK5/TRIP12/NFE2L2/RNF126/UBE2S/CDC23/FBXL15/CTNNB1/UBE2G2/NSMCE1/RNF146/FBXL5/SHARPIN/KLHL12/SPOP/RPL37/CRBN/UBE2H/ANAPC10/SPSB3/PAX6/RANBP2/UBE2D3/SPRY2/RNF220/PEX12/HIF1A/UBB/KLHL20/VCP/SUMO1/KCTD11/CDC26/KLHDC10/ANAPC16/UBE2E3/DCAF11/UBE2D2/SOCS2/RNF11/GABARAP/UBE2Q2/PCGF5/SUMO2/DCUN1D5/RNF10/PARK7/BMI1/PIN1/RNF113A/USP22/KLHDC2/UBE2M/ERCC8/UBE2B/ELOC/RNF183/ANAPC11/ARIH1/RWDD3/SKP…
BP	GO:0006397	mRNA processing	128	-0.404125	-1.44065	0.0130569	0.0130569	0.267714	8206	tags=40%, list=35%, signal=26%	C1QBP/RPUSD4/CPSF2/EFTUD2/GEMIN6/THOC3/THOC5/SF3B5/LSM4/SF3A2/SNRPD2/NSRP1/PRPF6/SNRPB/DHX36/SNU13/SNRPC/SAP18/PRMT5/RSRC1/PUS7/CTNNBL1/SNRPE/MAGOHB/HNRNPA2B1/LSM5/ZMAT5/DDX1/THOC7/PSIP1/QKI/SCNM1/PPP1R8/SMNDC1/PPWD1/PTCD2/RBFOX2/SNRNP25/STRAP/RNF113A/YBX1/CWC15/RBFOX3/PRKACA/TBRG4/HSF1/ALKBH5/CELF3/RBFOX1/APOBEC2/MYOD1
BP	GO:0015917	aminophospholipid transport	3	-0.911125	-1.44263	0.0376646	0.0376646	0.472616	1134	tags=67%, list=5%, signal=63%	TMEM30A/ATP8A2
BP	GO:0140331	aminophospholipid translocation	3	-0.911125	-1.44263	0.0376646	0.0376646	0.472616	1134	tags=67%, list=5%, signal=63%	TMEM30A/ATP8A2
BP	GO:0014842	regulation of skeletal muscle satellite cell proliferation	3	-0.912604	-1.44497	0.0364195	0.0364195	0.466034	72	tags=67%, list=0%, signal=66%	ANGPT1/MYOG
BP	GO:0040007	growth	152	-0.398432	-1.45319	0.00434474	0.00434474	0.123154	2047	tags=14%, list=9%, signal=13%	MT1A/SLC4A10/GAMT/NPPC/FRZB/MUSTN1/EDN2/CHRND/TMEM38B/MSTN/COMP/INHBA/NPY1R/CSF2/MT3/PLS1/TMEM182/CAPN3/ACTN3/MYOD1/ADPRHL1
BP	GO:0032535	regulation of cellular component size	52	-0.473201	-1.45442	0.0333142	0.0333142	0.441382	1406	tags=19%, list=6%, signal=18%	SCT/CFL2/KCNMA1/DSTN/TMOD1/MT3/PLS1/TMOD4/AQP4/CAV3
BP	GO:0022904	respiratory electron transport chain	34	-0.525008	-1.46133	0.0349857	0.0349857	0.455093	5587	tags=62%, list=24%, signal=47%	NDUFB8/COA6/NDUFS2/ETFDH/PARK7/NDUFB6/NDUFA7/NDUFC2/COQ9/NDUFA8/NDUFB9/NDUFS8/UQCR11/NDUFS7/NDUFAB1/NDUFS3/NDUFS1/COX7B/PPARGC1A/COX7A1/COX8B
BP	GO:0051216	cartilage development	39	-0.507533	-1.46735	0.0449888	0.0449888	0.529939	3141	tags=31%, list=13%, signal=27%	BGN/CNMD/MEF2C/PTHLH/GPLD1/NPPC/FRZB/MUSTN1/COL2A1/COMP/MYF5/HAND1
BP	GO:1901894	regulation of ATPase-coupled calcium transmembrane transporter activity	3	-0.92818	-1.46964	0.0212177	0.0212177	0.337714	432	tags=67%, list=2%, signal=65%	PLN/ATP2A1
BP	GO:0098974	postsynaptic actin cytoskeleton organization	3	-0.930963	-1.47404	0.0199787	0.0199787	0.324165	246	tags=67%, list=1%, signal=66%	ACTB/CPNE6
BP	GO:0010769	regulation of cell morphogenesis involved in differentiation	3	-0.930967	-1.47405	0.0199787	0.0199787	0.324165	150	tags=67%, list=1%, signal=66%	DHX36/CAMK2B
BP	GO:0010770	positive regulation of cell morphogenesis involved in differentiation	3	-0.930967	-1.47405	0.0199787	0.0199787	0.324165	150	tags=67%, list=1%, signal=66%	DHX36/CAMK2B
BP	GO:0050775	positive regulation of dendrite morphogenesis	3	-0.930967	-1.47405	0.0199787	0.0199787	0.324165	150	tags=67%, list=1%, signal=66%	DHX36/CAMK2B
BP	GO:0061003	positive regulation of dendritic spine morphogenesis	3	-0.930967	-1.47405	0.0199787	0.0199787	0.324165	150	tags=67%, list=1%, signal=66%	DHX36/CAMK2B
BP	GO:0045792	negative regulation of cell size	3	-0.933336	-1.4778	0.0193592	0.0193592	0.321813	132	tags=67%, list=1%, signal=66%	RDX/CAV3
BP	GO:0030252	growth hormone secretion	4	-0.869407	-1.478	0.0467381	0.0467381	0.539821	160	tags=50%, list=1%, signal=50%	ADCYAP1/GHRH
BP	GO:0060123	regulation of growth hormone secretion	4	-0.869407	-1.478	0.0467381	0.0467381	0.539821	160	tags=50%, list=1%, signal=50%	ADCYAP1/GHRH
BP	GO:0060124	positive regulation of growth hormone secretion	4	-0.869407	-1.478	0.0467381	0.0467381	0.539821	160	tags=50%, list=1%, signal=50%	ADCYAP1/GHRH
BP	GO:0019318	hexose metabolic process	59	-0.468289	-1.47806	0.027839	0.027839	0.400135	3802	tags=32%, list=16%, signal=27%	PDHA1/DLAT/GOT1/PFKFB3/ACADM/MDH2/SLC25A11/TIGAR/PFKFB1/PGK1/PPARGC1A/GPLD1/PGP/TPI1/GAPDH/PGM1/NPY1R/FBP2/ACTN3
BP	GO:0006006	glucose metabolic process	50	-0.485384	-1.47829	0.0352847	0.0352847	0.456439	3802	tags=36%, list=16%, signal=30%	PDHB/PDHA1/DLAT/GOT1/ACADM/MDH2/SLC25A11/TIGAR/PGK1/PPARGC1A/GPLD1/PGP/TPI1/GAPDH/PGM1/NPY1R/FBP2/ACTN3
BP	GO:0031000	response to caffeine	3	-0.9339	-1.47869	0.0193592	0.0193592	0.321813	1016	tags=100%, list=4%, signal=96%	TMEM38B/TMEM38A
BP	GO:0051657	maintenance of organelle location	3	-0.933913	-1.47871	0.0193592	0.0193592	0.321813	98	tags=67%, list=0%, signal=66%	TBCCD1/ATP2A1
BP	GO:0086019	cell-cell signaling involved in cardiac conduction	3	-0.935532	-1.48128	0.01843	0.01843	0.314741	987	tags=100%, list=4%, signal=96%	SCN1B/SCN4B
BP	GO:1901317	regulation of flagellated sperm motility	5	-0.827543	-1.48204	0.0441235	0.0441235	0.526584	2020	tags=60%, list=9%, signal=55%	IQCF1/DEFB1/TPPP2
BP	GO:0009119	ribonucleoside metabolic process	6	-0.802112	-1.48278	0.0466477	0.0466477	0.539821	233	tags=33%, list=1%, signal=33%	ENPP4/APOBEC2
BP	GO:0070988	demethylation	7	-0.783747	-1.48544	0.0469833	0.0469833	0.540998	2264	tags=57%, list=10%, signal=52%	ALKBH3/MMACHC/ALKBH5/APOBEC2
BP	GO:0003214	cardiac left ventricle morphogenesis	3	-0.940765	-1.48956	0.0156423	0.0156423	0.289332	1336	tags=67%, list=6%, signal=63%	CPE/HAND1
BP	GO:0071548	response to dexamethasone	5	-0.831894	-1.48983	0.0402015	0.0402015	0.493885	3937	tags=100%, list=17%, signal=83%	DDIT4/FIBIN/MSTN/FBXO32
BP	GO:0032387	negative regulation of intracellular transport	19	-0.607277	-1.49132	0.035764	0.035764	0.461387	916	tags=21%, list=4%, signal=20%	CRYAB/CABP1/PLN/CRYAA
BP	GO:0006413	translational initiation	38	-0.519525	-1.49163	0.0301873	0.0301873	0.412412	8260	tags=71%, list=35%, signal=46%	EIF2S3/EIF2S1/EIF2B4/FECH/EIF3D/EIF3B/EIF3K/EIF3L/MTIF2/NPM1/EIF4EBP1/EIF3G/SH3BGRL/EIF3CL/EIF3H/MTIF3/RPL13A/EIF3M/EIF4G2/EIF2B3/EIF3E/EIF4E/AGO2/EIF1/PAIP2/EIF4A2/EIF3J
BP	GO:2001222	regulation of neuron migration	4	-0.877705	-1.4921	0.0362794	0.0362794	0.465986	150	tags=50%, list=1%, signal=50%	GPR173/CAMK2B
BP	GO:0060485	mesenchyme development	53	-0.481101	-1.49311	0.026889	0.026889	0.391223	1002	tags=17%, list=4%, signal=16%	MEF2C/PPP3R1/FRZB/ACTC1/ACTA2/ACTG2/ZNF750/HAND1/ACTA1
BP	GO:0044264	cellular polysaccharide metabolic process	22	-0.590498	-1.49405	0.0452465	0.0452465	0.532095	3515	tags=50%, list=15%, signal=43%	PPP1R2/STK40/NR1D1/ACADM/UGP2/PPP1R3B/PPP1CB/PPP1R3C/GYS1/PRKAG3/PYGM
BP	GO:0044262	cellular carbohydrate metabolic process	69	-0.461906	-1.49424	0.0166017	0.0166017	0.296031	3539	tags=30%, list=15%, signal=26%	DDIT4/GOT1/NR1D1/PFKFB3/ACADM/UGP2/PPP1R3B/TIGAR/PFKFB1/PPP1CB/GPD2/GPLD1/PPP1R3C/PGP/IDH2/LALBA/GYS1/MOGAT1/PRKAG3/ACTN3/PYGM
BP	GO:0003352	regulation of cilium movement	7	-0.790854	-1.49892	0.040719	0.040719	0.495656	2020	tags=43%, list=9%, signal=39%	IQCF1/DEFB1/TPPP2
BP	GO:0060295	regulation of cilium movement involved in cell motility	7	-0.790854	-1.49892	0.040719	0.040719	0.495656	2020	tags=43%, list=9%, signal=39%	IQCF1/DEFB1/TPPP2
BP	GO:1902019	regulation of cilium-dependent cell motility	7	-0.790854	-1.49892	0.040719	0.040719	0.495656	2020	tags=43%, list=9%, signal=39%	IQCF1/DEFB1/TPPP2
BP	GO:0060998	regulation of dendritic spine development	5	-0.837078	-1.49911	0.0369331	0.0369331	0.467403	150	tags=40%, list=1%, signal=40%	DHX36/CAMK2B
BP	GO:0060350	endochondral bone morphogenesis	11	-0.694064	-1.49985	0.0446883	0.0446883	0.529028	3876	tags=45%, list=17%, signal=38%	ALPL/MEF2C/NPPC/COL2A1/COMP
BP	GO:0048630	skeletal muscle tissue growth	5	-0.839634	-1.50369	0.0349721	0.0349721	0.455093	1371	tags=100%, list=6%, signal=94%	CHRNA1/CHRND/MSTN/ACTN3
BP	GO:0051651	maintenance of location in cell	44	-0.504248	-1.50409	0.0417849	0.0417849	0.503802	1016	tags=11%, list=4%, signal=11%	TMEM38B/TMEM38A/CAPN3/ATP2A1/DHRS7C
BP	GO:0051261	protein depolymerization	21	-0.601	-1.50631	0.0473841	0.0473841	0.542875	2350	tags=29%, list=10%, signal=26%	MICAL2/CFL2/MICAL3/DSTN/TMOD1/TMOD4
BP	GO:0006099	tricarboxylic acid cycle	16	-0.636764	-1.50674	0.0369707	0.0369707	0.467403	5799	tags=88%, list=25%, signal=66%	SUCLG2/SUCLG1/DLST/MRPS36/SDHD/SDHC/PDHB/SDHB/PDHA1/DLAT/CS/SUCLA2/ACO2/IDH2
BP	GO:0009888	tissue development	323	-0.380957	-1.5087	0.000216377	0.000216377	0.0133867	3937	tags=21%, list=17%, signal=17%	AQP1/YBX1/ALPL/RAP1A/TPPP3/MICAL2/AIMP2/ACTN1/PPP3CA/LGR4/PRKACA/HOMER1/CTDNEP1/NDUFV2/ACADM/TGFB1I1/NR4A1/BGN/CNMD/OMD/DMRT1/MEF2C/TIGAR/PGK1/PPP3R1/PTHLH/ATF4/ZBTB18/CFL2/GPLD1/RILPL1/NPPC/TMEM59L/FRZB/CALB1/ASPN/MUSTN1/KCNMA1/CHRND/TMEM38B/ACTC1/MSTN/COL2A1/TMOD1/COMP/INHBA/TAGLN/CNFN/ACTA2/ASB2/MYF5/PLS1/ACTG2/TCAP/ZNF750/HAND1/CAV3/ANKRD1/ACTN3/MYLK2/MYOG/TNNC1/MYOD1/MYOZ2/ADPRHL1/CSRP3/ACTA1
BP	GO:0001707	mesoderm formation	8	-0.762014	-1.51149	0.0397978	0.0397978	0.490729	755	tags=38%, list=3%, signal=36%	PRKACA/INHBA/HAND1
BP	GO:0048332	mesoderm morphogenesis	8	-0.762014	-1.51149	0.0397978	0.0397978	0.490729	755	tags=38%, list=3%, signal=36%	PRKACA/INHBA/HAND1
BP	GO:0030534	adult behavior	26	-0.578937	-1.51153	0.0405218	0.0405218	0.495656	5098	tags=50%, list=22%, signal=39%	CHRNA5/PARK7/MAFG/ABAT/HOMER1/GLRB/NR4A2/CHRNB1/ATP6V1B1/KCNMA1/TMOD1/NPY/ATP1A2
BP	GO:0051001	negative regulation of nitric-oxide synthase activity	3	-0.956696	-1.51479	0.00709265	0.00709265	0.177684	132	tags=67%, list=1%, signal=66%	ATP2B4/CAV3
BP	GO:0060347	heart trabecula formation	4	-0.891367	-1.51533	0.0255308	0.0255308	0.380011	132	tags=50%, list=1%, signal=50%	FHL2/CAV3
BP	GO:0071470	cellular response to osmotic stress	6	-0.820133	-1.51609	0.03658	0.03658	0.467248	4180	tags=83%, list=18%, signal=68%	MICU1/AQP1/SLC2A4/EFHD1/CAPN3
BP	GO:0060307	regulation of ventricular cardiac muscle cell membrane repolarization	3	-0.957966	-1.5168	0.00686262	0.00686262	0.175632	987	tags=100%, list=4%, signal=96%	SNTA1/CAV3
BP	GO:0099623	regulation of cardiac muscle cell membrane repolarization	3	-0.957966	-1.5168	0.00686262	0.00686262	0.175632	987	tags=100%, list=4%, signal=96%	SNTA1/CAV3
BP	GO:0099625	ventricular cardiac muscle cell membrane repolarization	3	-0.957966	-1.5168	0.00686262	0.00686262	0.175632	987	tags=100%, list=4%, signal=96%	SNTA1/CAV3
BP	GO:1903025	regulation of RNA polymerase II regulatory region sequence-specific DNA binding	3	-0.958044	-1.51692	0.00686262	0.00686262	0.175632	134	tags=67%, list=1%, signal=66%	FBXW7/HAND1
BP	GO:0060419	heart growth	12	-0.690692	-1.51741	0.0368972	0.0368972	0.467403	38	tags=17%, list=0%, signal=17%	MEF2C/ADPRHL1
BP	GO:0030042	actin filament depolymerization	14	-0.662533	-1.5187	0.0407547	0.0407547	0.495656	2350	tags=43%, list=10%, signal=39%	MICAL2/CFL2/MICAL3/DSTN/TMOD1/TMOD4
BP	GO:0005975	carbohydrate metabolic process	149	-0.417206	-1.51893	0.00313317	0.00313317	0.0993324	3819	tags=26%, list=16%, signal=21%	DDIT4/PDHA1/DLAT/GOT1/NR1D1/ALDOB/OGDH/PFKFB3/ACADM/GPI/MDH2/UGP2/PPP1R3B/SLC25A11/TIGAR/PFKFB1/PPP1CB/PGK1/PPARGC1A/GPD2/GPLD1/PPP1R3C/PGP/TPI1/IDH2/BPGM/LALBA/GAPDH/GYS1/MOGAT1/PGM1/PRKAG3/NPY1R/ENO3/FBP2/PGAM2/ACTN3/PYGM
BP	GO:1901879	regulation of protein depolymerization	15	-0.643683	-1.51895	0.0471338	0.0471338	0.541456	2350	tags=27%, list=10%, signal=24%	CFL2/DSTN/TMOD1/TMOD4
BP	GO:0000380	alternative mRNA splicing, via spliceosome	20	-0.615172	-1.52006	0.0399747	0.0399747	0.492057	46	tags=15%, list=0%, signal=15%	SCNM1/STRAP/MYOD1
BP	GO:0030834	regulation of actin filament depolymerization	11	-0.703654	-1.52057	0.0349887	0.0349887	0.455093	2350	tags=36%, list=10%, signal=33%	CFL2/DSTN/TMOD1/TMOD4
BP	GO:0010831	positive regulation of myotube differentiation	5	-0.852384	-1.52653	0.0265065	0.0265065	0.388178	132	tags=60%, list=1%, signal=60%	MAMSTR/CAV3/MYOG
BP	GO:0070509	calcium ion import	11	-0.707147	-1.52812	0.0325758	0.0325758	0.43549	132	tags=45%, list=1%, signal=45%	GCG/MICU1/HOMER1/CAV3/ATP2A1
BP	GO:0060999	positive regulation of dendritic spine development	4	-0.899438	-1.52905	0.020002	0.020002	0.324165	150	tags=50%, list=1%, signal=50%	DHX36/CAMK2B
BP	GO:0010880	regulation of release of sequestered calcium ion into cytosol by sarcoplasmic reticulum	4	-0.899474	-1.52911	0.020002	0.020002	0.324165	1016	tags=75%, list=4%, signal=72%	TMEM38B/TMEM38A/DHRS7C
BP	GO:0048513	animal organ development	460	-0.376769	-1.53142	1.03087e-05	1.03087e-05	0.00120236	3679	tags=20%, list=16%, signal=17%	AIMP2/ACTN1/PRKRA/PPP3CA/RAF1/TRIM45/LGR4/HOMER1/NDUFV2/TGM2/ACADM/PRPH2/PSKH1/TGFB1I1/NR4A1/BGN/CNMD/FSHR/OMD/SGCB/DMRT1/PRKG1/MEF2C/NR4A2/SCT/MGARP/PPP3R1/PTHLH/ATF4/RAB3A/SLC4A10/FXR1/ZBTB18/CFL2/GPLD1/CDK5R1/MAP2K6/GAMT/NPPC/TMEM59L/FRZB/CALB1/ATP6V1B1/ASPN/MUSTN1/EDN2/KCNMA1/CHRND/CPE/TNFRSF11B/EMX2/ANGPTL7/GYS1/VIT/TMEM38B/ACTC1/USP2/MSTN/AQP2/COL2A1/TMOD1/COMP/INHBA/NPY1R/MAB21L1/CSF2/NPY/…
BP	GO:0014854	response to inactivity	3	-0.967374	-1.53169	0.0037578	0.0037578	0.111399	767	tags=100%, list=3%, signal=97%	ACTN3/MYOG
BP	GO:0014870	response to muscle inactivity	3	-0.967374	-1.53169	0.0037578	0.0037578	0.111399	767	tags=100%, list=3%, signal=97%	ACTN3/MYOG
BP	GO:0014877	response to muscle inactivity involved in regulation of muscle adaptation	3	-0.967374	-1.53169	0.0037578	0.0037578	0.111399	767	tags=100%, list=3%, signal=97%	ACTN3/MYOG
BP	GO:0014894	response to denervation involved in regulation of muscle adaptation	3	-0.967374	-1.53169	0.0037578	0.0037578	0.111399	767	tags=100%, list=3%, signal=97%	ACTN3/MYOG
BP	GO:0006575	cellular modified amino acid metabolic process	41	-0.525304	-1.53272	0.0159093	0.0159093	0.289657	321	tags=20%, list=1%, signal=19%	CPQ/PCYOX1/ACADM/BHMT/GAMT/DIO2/CKM/CKMT2
BP	GO:0000303	response to superoxide	4	-0.90202	-1.53344	0.0196767	0.0196767	0.324165	659	tags=75%, list=3%, signal=73%	SOD2/MT3/UCP3
BP	GO:0035914	skeletal muscle cell differentiation	10	-0.733121	-1.53355	0.0374152	0.0374152	0.471985	114	tags=40%, list=0%, signal=40%	NR4A1/MEF2C/ANKRD1/MYLK2
BP	GO:0045933	positive regulation of muscle contraction	10	-0.735701	-1.53895	0.0367287	0.0367287	0.467403	2263	tags=50%, list=10%, signal=45%	SPX/EDN2/CHRM3/ATP2A1/ACTN3
BP	GO:0035510	DNA dealkylation	5	-0.860529	-1.54111	0.022929	0.022929	0.353444	233	tags=40%, list=1%, signal=40%	ALKBH3/APOBEC2
BP	GO:0055003	cardiac myofibril assembly	3	-0.973538	-1.54145	0.0026133	0.0026133	0.0893892	38	tags=100%, list=0%, signal=100%	ADPRHL1/CSRP3
BP	GO:0071634	regulation of transforming growth factor beta production	8	-0.777205	-1.54162	0.0296168	0.0296168	0.409953	74	tags=38%, list=0%, signal=37%	TGFB2/SERPINF2/ITGB6
BP	GO:0033692	cellular polysaccharide biosynthetic process	11	-0.713402	-1.54164	0.0284392	0.0284392	0.404915	3515	tags=55%, list=15%, signal=46%	NR1D1/ACADM/UGP2/PPP1R3C/GYS1/PRKAG3
BP	GO:0006816	calcium ion transport	77	-0.46931	-1.54212	0.00791305	0.00791305	0.189337	1229	tags=12%, list=5%, signal=11%	CACNB1/TMEM38B/TMEM38A/PLN/CAPN3/CAV3/ATP2A1/DHRS7C/CACNG1
BP	GO:0014891	striated muscle atrophy	3	-0.975712	-1.5449	0.00223181	0.00223181	0.0797925	572	tags=100%, list=2%, signal=98%	ACTN3/MYOG
BP	GO:0045109	intermediate filament organization	8	-0.779432	-1.54604	0.0289399	0.0289399	0.406916	2082	tags=62%, list=9%, signal=57%	KRT14/GFAP/BFSP1/NEFM/DES
BP	GO:0046033	AMP metabolic process	6	-0.837209	-1.54766	0.0265486	0.0265486	0.388178	907	tags=67%, list=4%, signal=64%	APRT/AK2/ADSL/AK1
BP	GO:0051926	negative regulation of calcium ion transport	6	-0.837271	-1.54777	0.0265486	0.0265486	0.388178	432	tags=33%, list=2%, signal=33%	PLN/CAV3
BP	GO:1903715	regulation of aerobic respiration	11	-0.719181	-1.55413	0.0249921	0.0249921	0.375924	96	tags=18%, list=0%, signal=18%	PARK7/ACTN3
BP	GO:2000678	negative regulation of transcription regulatory region DNA binding	4	-0.91443	-1.55454	0.0135118	0.0135118	0.271561	134	tags=75%, list=1%, signal=75%	HEY1/FBXW7/HAND1
BP	GO:0050848	regulation of calcium-mediated signaling	13	-0.699624	-1.55565	0.031227	0.031227	0.42078	96	tags=31%, list=0%, signal=31%	RCAN1/LMCD1/ACTN3/MYOZ2
BP	GO:0060632	regulation of microtubule-based movement	8	-0.784432	-1.55596	0.027586	0.027586	0.398107	2020	tags=38%, list=9%, signal=34%	IQCF1/DEFB1/TPPP2
BP	GO:0048641	regulation of skeletal muscle tissue development	7	-0.82144	-1.55689	0.0226836	0.0226836	0.353057	96	tags=43%, list=0%, signal=43%	MEF2C/ACTN3/MYOG
BP	GO:0014733	regulation of skeletal muscle adaptation	3	-0.983667	-1.55749	0.000750804	0.000750804	0.034024	96	tags=67%, list=0%, signal=66%	ACTN3/TNNC1
BP	GO:0014883	transition between fast and slow fiber	3	-0.983667	-1.55749	0.000750804	0.000750804	0.034024	96	tags=67%, list=0%, signal=66%	ACTN3/TNNC1
BP	GO:0055074	calcium ion homeostasis	57	-0.496898	-1.5575	0.0128231	0.0128231	0.265985	1793	tags=16%, list=8%, signal=15%	CALB1/ATP6V1B1/TMEM38B/TMEM38A/PLN/CAPN3/ATP2A1/CSRP3/DHRS7C
BP	GO:0043415	positive regulation of skeletal muscle tissue regeneration	3	-0.983955	-1.55795	0.00074136	0.00074136	0.034024	158	tags=100%, list=1%, signal=99%	CAPN3/MYOD1
BP	GO:0043416	regulation of skeletal muscle tissue regeneration	3	-0.983955	-1.55795	0.00074136	0.00074136	0.034024	158	tags=100%, list=1%, signal=99%	CAPN3/MYOD1
BP	GO:0034762	regulation of transmembrane transport	88	-0.462253	-1.55895	0.00365862	0.00365862	0.11124	1709	tags=16%, list=7%, signal=15%	CLIC5/KCNMA1/TMEM38B/KCNAB1/KCNQ3/SNTA1/TMEM38A/SCN4B/PLN/CAPN3/CAV3/ATP2A1/DHRS7C/CACNG1
BP	GO:0021510	spinal cord development	5	-0.871027	-1.55991	0.0183758	0.0183758	0.314741	1029	tags=60%, list=4%, signal=57%	ABT1/VIT/DBX1
BP	GO:0008361	regulation of cell size	20	-0.632109	-1.56191	0.0300975	0.0300975	0.412412	1406	tags=35%, list=6%, signal=33%	SPART/AQP1/SCT/KCNMA1/MT3/AQP4/CAV3
BP	GO:2000272	negative regulation of signaling receptor activity	8	-0.788575	-1.56417	0.0265706	0.0265706	0.388178	2663	tags=38%, list=11%, signal=33%	LYNX1/WFIKKN2/LY6H
BP	GO:0006112	energy reserve metabolic process	21	-0.625232	-1.56704	0.0349201	0.0349201	0.455093	3515	tags=48%, list=15%, signal=40%	NR1D1/ACADM/UGP2/PPP1R3B/PPP1CB/PPP1R3C/GYS1/PRKAG3/MT3/PYGM
BP	GO:0009612	response to mechanical stimulus	25	-0.600275	-1.56796	0.0192141	0.0192141	0.321813	372	tags=16%, list=2%, signal=16%	ATP1A2/CAV3/ANKRD1/CSRP3
BP	GO:0050821	protein stabilization	46	-0.518715	-1.56878	0.0189456	0.0189456	0.320173	1361	tags=24%, list=6%, signal=23%	PARK7/PIN1/PFN2/RAB21/PRKRA/TSPAN1/GAPDH/USP2/MT3/USP13/CRYAA
BP	GO:0048643	positive regulation of skeletal muscle tissue development	6	-0.849774	-1.57089	0.0182001	0.0182001	0.314741	96	tags=50%, list=0%, signal=50%	MEF2C/ACTN3/MYOG
BP	GO:0032355	response to estradiol	8	-0.792035	-1.57104	0.0252167	0.0252167	0.376974	1940	tags=50%, list=8%, signal=46%	ESR2/LALBA/MYOG/MYOD1
BP	GO:0006874	intracellular calcium ion homeostasis	53	-0.506472	-1.57185	0.0121714	0.0121714	0.256202	1016	tags=15%, list=4%, signal=14%	CALB1/TMEM38B/TMEM38A/PLN/CAPN3/ATP2A1/CSRP3/DHRS7C
BP	GO:0072659	protein localization to plasma membrane	49	-0.518485	-1.575	0.0118422	0.0118422	0.252257	476	tags=10%, list=2%, signal=10%	ITGA3/RILPL1/PLS1/CAV3/CSRP3
BP	GO:0019932	second-messenger-mediated signaling	43	-0.528552	-1.5763	0.0182775	0.0182775	0.314741	2971	tags=26%, list=13%, signal=22%	RCAN1/PRKG1/PPP3R1/LMCD1/DEFB1/EDN2/TMEM38B/TMEM38A/ADCY1/ACTN3/MYOZ2
BP	GO:0050982	detection of mechanical stimulus	6	-0.852895	-1.57666	0.0163659	0.0163659	0.294706	132	tags=33%, list=1%, signal=33%	CAV3/CSRP3
BP	GO:0000305	response to oxygen radical	5	-0.881781	-1.57917	0.0135118	0.0135118	0.271561	659	tags=60%, list=3%, signal=58%	SOD2/MT3/UCP3
BP	GO:1901099	negative regulation of signal transduction in absence of ligand	6	-0.855003	-1.58055	0.015369	0.015369	0.288514	852	tags=67%, list=4%, signal=64%	IL7/PRDX2/COL2A1/CSF2
BP	GO:2001240	negative regulation of extrinsic apoptotic signaling pathway in absence of ligand	6	-0.855003	-1.58055	0.015369	0.015369	0.288514	852	tags=67%, list=4%, signal=64%	IL7/PRDX2/COL2A1/CSF2
BP	GO:0032769	negative regulation of monooxygenase activity	4	-0.929876	-1.5808	0.00744728	0.00744728	0.183186	132	tags=75%, list=1%, signal=75%	ATP2B4/SNCA/CAV3
BP	GO:0048814	regulation of dendrite morphogenesis	7	-0.834189	-1.58105	0.0178353	0.0178353	0.311014	150	tags=29%, list=1%, signal=28%	SDC2/CAMK2B
BP	GO:0007010	cytoskeleton organization	254	-0.413537	-1.58196	7.39594e-05	7.39594e-05	0.00626431	1203	tags=7%, list=5%, signal=7%	GAPDH/DSTN/TMOD1/BFSP1/ACTA2/ASB2/PLS1/CNN1/NEFM/TCAP/CPNE6/TMOD4/DES/CAPN3/CAV3/MYOZ2/ADPRHL1/CSRP3/ACTA1
BP	GO:0021954	central nervous system neuron development	8	-0.79848	-1.58382	0.021155	0.021155	0.337471	2747	tags=50%, list=12%, signal=44%	NR4A2/SLC4A10/SCN1B/NPY
BP	GO:0060351	cartilage development involved in endochondral bone morphogenesis	8	-0.799138	-1.58513	0.021155	0.021155	0.337471	1873	tags=38%, list=8%, signal=35%	NPPC/COL2A1/COMP
BP	GO:0099622	cardiac muscle cell membrane repolarization	4	-0.933383	-1.58676	0.00623963	0.00623963	0.165073	987	tags=75%, list=4%, signal=72%	SCN1B/SNTA1/CAV3
BP	GO:0140747	regulation of ncRNA transcription	5	-0.886353	-1.58736	0.0120554	0.0120554	0.255271	46	tags=40%, list=0%, signal=40%	PWP1/MYOD1
BP	GO:0048024	regulation of mRNA splicing, via spliceosome	21	-0.633538	-1.58786	0.0310205	0.0310205	0.41932	1606	tags=10%, list=7%, signal=9%	CELF3/MYOD1
BP	GO:0048639	positive regulation of developmental growth	23	-0.617644	-1.5879	0.0155368	0.0155368	0.288616	476	tags=17%, list=2%, signal=17%	PLS1/CAPN3/ACTN3/MYOD1
BP	GO:0051725	protein de-ADP-ribosylation	4	-0.935333	-1.59007	0.00567606	0.00567606	0.152968	1163	tags=50%, list=5%, signal=48%	MACROD1/ADPRHL1
BP	GO:1901863	positive regulation of muscle tissue development	7	-0.841078	-1.5941	0.0145598	0.0145598	0.278466	96	tags=43%, list=0%, signal=43%	MEF2C/ACTN3/MYOG
BP	GO:0061384	heart trabecula morphogenesis	6	-0.862779	-1.59493	0.0115476	0.0115476	0.250482	132	tags=33%, list=1%, signal=33%	FHL2/CAV3
BP	GO:0043484	regulation of RNA splicing	31	-0.581092	-1.59738	0.0252511	0.0252511	0.376974	1606	tags=6%, list=7%, signal=6%	CELF3/MYOD1
BP	GO:0043392	negative regulation of DNA binding	8	-0.80695	-1.60062	0.0184472	0.0184472	0.314741	1327	tags=25%, list=6%, signal=24%	WFIKKN2/HAND1
BP	GO:0019722	calcium-mediated signaling	26	-0.61365	-1.60216	0.0231761	0.0231761	0.356137	2971	tags=35%, list=13%, signal=30%	RCAN1/PPP3R1/LMCD1/DEFB1/EDN2/TMEM38B/TMEM38A/ACTN3/MYOZ2
BP	GO:0090324	negative regulation of oxidative phosphorylation	4	-0.942531	-1.60231	0.00386557	0.00386557	0.113646	96	tags=50%, list=0%, signal=50%	PPIF/ACTN3
BP	GO:0003231	cardiac ventricle development	14	-0.699581	-1.60362	0.020618	0.020618	0.332634	1336	tags=29%, list=6%, signal=27%	MEF2C/CPE/HAND1/TNNC1
BP	GO:1904375	regulation of protein localization to cell periphery	24	-0.620745	-1.60605	0.0138341	0.0138341	0.273405	476	tags=17%, list=2%, signal=16%	RAP1A/ITGA3/PLS1/CSRP3
BP	GO:0003208	cardiac ventricle morphogenesis	11	-0.743449	-1.60657	0.0132922	0.0132922	0.270201	1336	tags=36%, list=6%, signal=34%	MEF2C/CPE/HAND1/TNNC1
BP	GO:0086012	membrane depolarization during cardiac muscle cell action potential	4	-0.946373	-1.60884	0.00298431	0.00298431	0.0972779	987	tags=75%, list=4%, signal=72%	SCN1B/SCN4B/CAV3
BP	GO:1901856	negative regulation of cellular respiration	6	-0.871627	-1.61128	0.00922151	0.00922151	0.210284	96	tags=50%, list=0%, signal=50%	PPIF/FLCN/ACTN3
BP	GO:0002027	regulation of heart rate	13	-0.724674	-1.61135	0.0164145	0.0164145	0.294706	2263	tags=38%, list=10%, signal=35%	SPX/EDN2/SNTA1/SCN4B/CAV3
BP	GO:1901388	regulation of transforming growth factor beta activation	4	-0.951546	-1.61763	0.00226328	0.00226328	0.0801127	74	tags=50%, list=0%, signal=50%	ITGAV/ITGB6
BP	GO:0019693	ribose phosphate metabolic process	102	-0.469709	-1.61918	0.00125231	0.00125231	0.0502712	4253	tags=29%, list=18%, signal=24%	ATP5ME/PDHB/STOML2/ATP5PF/DDIT4/ATP5F1D/PDHA1/PDE5A/ALDOB/OGDH/AASS/PDHX/NDUFS1/GPI/AK5/TIGAR/PGK1/PPARGC1A/NPPC/TPI1/ATP6V1B1/BPGM/GAPDH/AK1/PRKAG3/ADCY1/ATP1A2/ENO3/PGAM2/ACTN3
BP	GO:0034637	cellular carbohydrate biosynthetic process	17	-0.67434	-1.61922	0.0155146	0.0155146	0.288616	3539	tags=53%, list=15%, signal=45%	GOT1/NR1D1/ACADM/UGP2/PPP1R3C/PGP/LALBA/GYS1/PRKAG3
BP	GO:0002082	regulation of oxidative phosphorylation	8	-0.817068	-1.62069	0.0147356	0.0147356	0.281073	96	tags=25%, list=0%, signal=25%	AK4/ACTN3
BP	GO:0086009	membrane repolarization	6	-0.876882	-1.621	0.00731609	0.00731609	0.180736	987	tags=50%, list=4%, signal=48%	SCN1B/SNTA1/CAV3
BP	GO:0086004	regulation of cardiac muscle cell contraction	5	-0.905953	-1.62246	0.00559555	0.00559555	0.15195	132	tags=40%, list=1%, signal=40%	CAV3/ATP2A1
BP	GO:0009259	ribonucleotide metabolic process	101	-0.470576	-1.62483	0.00294044	0.00294044	0.0969188	4253	tags=30%, list=18%, signal=24%	ATP5ME/PDHB/STOML2/ATP5PF/DDIT4/ATP5F1D/PDHA1/PDE5A/ALDOB/OGDH/AASS/PDHX/NDUFS1/GPI/AK5/TIGAR/PGK1/PPARGC1A/NPPC/TPI1/ATP6V1B1/BPGM/GAPDH/AK1/PRKAG3/ADCY1/ATP1A2/ENO3/PGAM2/ACTN3
BP	GO:0042773	ATP synthesis coupled electron transport	26	-0.622558	-1.62542	0.0197845	0.0197845	0.324165	5587	tags=73%, list=24%, signal=56%	NDUFB8/COA6/NDUFS2/PARK7/NDUFB6/NDUFA7/NDUFC2/COQ9/NDUFA8/NDUFB9/NDUFS8/UQCR11/NDUFS7/NDUFAB1/NDUFS3/NDUFS1/COX7B/COX7A1/COX8B
BP	GO:0042775	mitochondrial ATP synthesis coupled electron transport	26	-0.622558	-1.62542	0.0197845	0.0197845	0.324165	5587	tags=73%, list=24%, signal=56%	NDUFB8/COA6/NDUFS2/PARK7/NDUFB6/NDUFA7/NDUFC2/COQ9/NDUFA8/NDUFB9/NDUFS8/UQCR11/NDUFS7/NDUFAB1/NDUFS3/NDUFS1/COX7B/COX7A1/COX8B
BP	GO:0090131	mesenchyme migration	4	-0.957366	-1.62753	0.00152468	0.00152468	0.0580092	1002	tags=100%, list=4%, signal=96%	ACTA2/ACTG2/ACTA1
BP	GO:0045445	myoblast differentiation	19	-0.664449	-1.63172	0.00902524	0.00902524	0.207136	983	tags=26%, list=4%, signal=25%	MEF2C/MSTN/TMEM182/MYOG/MYOD1
BP	GO:0000381	regulation of alternative mRNA splicing, via spliceosome	14	-0.713291	-1.63505	0.0144972	0.0144972	0.278016	46	tags=21%, list=0%, signal=21%	NSRP1/SAP18/MYOD1
BP	GO:0032970	regulation of actin filament-based process	70	-0.502794	-1.63638	0.00309759	0.00309759	0.0988276	985	tags=13%, list=4%, signal=12%	CFL2/CDK5R1/DSTN/TMOD1/TMOD4/CAV3/ATP2A1/MYLK2/TNNC1
BP	GO:0014850	response to muscle activity	5	-0.913823	-1.63655	0.0043879	0.0043879	0.123536	760	tags=100%, list=3%, signal=97%	PRKAG3/CAPN3/PERM1/MYOG
BP	GO:0030900	forebrain development	42	-0.556605	-1.64141	0.0111942	0.0111942	0.244306	2803	tags=26%, list=12%, signal=23%	PRKG1/NR4A2/SCT/MGARP/SLC4A10/CDK5R1/EMX2/INHBA/NPY/ATP1A2/GHRH
BP	GO:0043269	regulation of monoatomic ion transport	95	-0.476896	-1.64283	0.00264462	0.00264462	0.0900275	2507	tags=21%, list=11%, signal=19%	P2RY1/CXCL11/FXYD1/FXYD7/CLDN10/CLIC5/KCNMA1/TMEM38B/SCN1B/KCNAB1/KCNQ3/SNTA1/TMEM38A/SCN4B/PLN/CAPN3/CAV3/ATP2A1/DHRS7C/CACNG1
BP	GO:0014874	response to stimulus involved in regulation of muscle adaptation	4	-0.967415	-1.64461	0.000728847	0.000728847	0.034024	767	tags=100%, list=3%, signal=97%	PRKAG3/ACTN3/MYOG
BP	GO:0035994	response to muscle stretch	6	-0.890836	-1.64679	0.00483609	0.00483609	0.134932	132	tags=67%, list=1%, signal=66%	RAF1/CAV3/ANKRD1/CSRP3
BP	GO:1901861	regulation of muscle tissue development	10	-0.787267	-1.64682	0.0111315	0.0111315	0.243684	96	tags=30%, list=0%, signal=30%	MEF2C/ACTN3/MYOG
BP	GO:0050849	negative regulation of calcium-mediated signaling	7	-0.869917	-1.64876	0.00698696	0.00698696	0.176278	96	tags=43%, list=0%, signal=43%	RCAN1/ACTN3/MYOZ2
BP	GO:0070885	negative regulation of calcineurin-NFAT signaling cascade	7	-0.869917	-1.64876	0.00698696	0.00698696	0.176278	96	tags=43%, list=0%, signal=43%	RCAN1/ACTN3/MYOZ2
BP	GO:0106057	negative regulation of calcineurin-mediated signaling	7	-0.869917	-1.64876	0.00698696	0.00698696	0.176278	96	tags=43%, list=0%, signal=43%	RCAN1/ACTN3/MYOZ2
BP	GO:0048729	tissue morphogenesis	92	-0.482293	-1.65003	0.00171732	0.00171732	0.0633072	1002	tags=14%, list=4%, signal=14%	TMEM59L/FRZB/ACTC1/INHBA/ACTA2/MYF5/ACTG2/TCAP/HAND1/CAV3/ANKRD1/TNNC1/ACTA1
BP	GO:0010830	regulation of myotube differentiation	6	-0.895529	-1.65547	0.0043401	0.0043401	0.123154	132	tags=67%, list=1%, signal=66%	MAMSTR/CAV3/ACTN3/MYOG
BP	GO:0060306	regulation of membrane repolarization	5	-0.925153	-1.65684	0.00282408	0.00282408	0.0943315	987	tags=60%, list=4%, signal=57%	SCN1B/SNTA1/CAV3
BP	GO:0072132	mesenchyme morphogenesis	8	-0.83634	-1.65892	0.00833709	0.00833709	0.195763	1002	tags=50%, list=4%, signal=48%	ACTC1/ACTA2/ACTG2/ACTA1
BP	GO:0048589	developmental growth	105	-0.480001	-1.66071	0.00126477	0.00126477	0.0502712	2047	tags=16%, list=9%, signal=15%	GAMT/NPPC/MUSTN1/EDN2/CHRND/TMEM38B/MSTN/COMP/NPY1R/CSF2/MT3/PLS1/TMEM182/CAPN3/ACTN3/MYOD1/ADPRHL1
BP	GO:0070884	regulation of calcineurin-NFAT signaling cascade	9	-0.810913	-1.66183	0.0103806	0.0103806	0.230079	2971	tags=44%, list=13%, signal=39%	RCAN1/LMCD1/ACTN3/MYOZ2
BP	GO:0106056	regulation of calcineurin-mediated signaling	9	-0.810913	-1.66183	0.0103806	0.0103806	0.230079	2971	tags=44%, list=13%, signal=39%	RCAN1/LMCD1/ACTN3/MYOZ2
BP	GO:0051354	negative regulation of oxidoreductase activity	5	-0.928868	-1.6635	0.00246357	0.00246357	0.0859198	659	tags=60%, list=3%, signal=58%	SNCA/MT3/CAV3
BP	GO:0014819	regulation of skeletal muscle contraction	4	-0.979365	-1.66493	0.000202518	0.000202518	0.0128648	132	tags=75%, list=1%, signal=75%	CAV3/ATP2A1/ACTN3
BP	GO:0009150	purine ribonucleotide metabolic process	95	-0.483856	-1.66681	0.00193939	0.00193939	0.0703994	4253	tags=32%, list=18%, signal=26%	ATP5ME/PDHB/STOML2/ATP5PF/DDIT4/ATP5F1D/PDHA1/PDE5A/ALDOB/OGDH/AASS/PDHX/NDUFS1/GPI/AK5/TIGAR/PGK1/PPARGC1A/NPPC/TPI1/ATP6V1B1/BPGM/GAPDH/AK1/PRKAG3/ADCY1/ATP1A2/ENO3/PGAM2/ACTN3
BP	GO:2001239	regulation of extrinsic apoptotic signaling pathway in absence of ligand	9	-0.817113	-1.67454	0.00760018	0.00760018	0.185819	852	tags=56%, list=4%, signal=54%	IL7/PRDX2/COL2A1/INHBA/CSF2
BP	GO:0014889	muscle atrophy	5	-0.938101	-1.68003	0.00148482	0.00148482	0.0567964	572	tags=60%, list=2%, signal=59%	ASB2/ACTN3/MYOG
BP	GO:0032386	regulation of intracellular transport	69	-0.51976	-1.6814	0.00231205	0.00231205	0.0814338	916	tags=13%, list=4%, signal=13%	CDK5R1/IFNG/CRYAB/CABP1/PLN/CRYAA/ATP2A1/MYLK2/TNNC1
BP	GO:0086010	membrane depolarization during action potential	5	-0.944522	-1.69153	0.00110615	0.00110615	0.0460232	987	tags=60%, list=4%, signal=57%	SCN1B/SCN4B/CAV3
BP	GO:0003300	cardiac muscle hypertrophy	14	-0.738675	-1.69323	0.00662247	0.00662247	0.17259	291	tags=36%, list=1%, signal=35%	CAMK2D/LMCD1/TCAP/CAV3/CSRP3
BP	GO:0046716	muscle cell cellular homeostasis	9	-0.83008	-1.70111	0.0040739	0.0040739	0.116874	2350	tags=44%, list=10%, signal=40%	CFL2/MSTN/CAV3/CSRP3
BP	GO:0033173	calcineurin-NFAT signaling cascade	10	-0.81484	-1.70449	0.00405973	0.00405973	0.116874	2971	tags=50%, list=13%, signal=44%	RCAN1/PPP3R1/LMCD1/ACTN3/MYOZ2
BP	GO:0097720	calcineurin-mediated signaling	10	-0.81484	-1.70449	0.00405973	0.00405973	0.116874	2971	tags=50%, list=13%, signal=44%	RCAN1/PPP3R1/LMCD1/ACTN3/MYOZ2
BP	GO:0070588	calcium ion transmembrane transport	60	-0.537341	-1.70547	0.00360747	0.00360747	0.110444	1229	tags=15%, list=5%, signal=14%	CACNB1/TMEM38B/TMEM38A/PLN/CAPN3/CAV3/ATP2A1/DHRS7C/CACNG1
BP	GO:0042398	cellular modified amino acid biosynthetic process	12	-0.778217	-1.7097	0.00530896	0.00530896	0.145453	30	tags=33%, list=0%, signal=33%	ACADM/GAMT/CKM/CKMT2
BP	GO:0048016	inositol phosphate-mediated signaling	15	-0.725876	-1.71291	0.00894263	0.00894263	0.205904	2971	tags=40%, list=13%, signal=35%	RCAN1/PPP3R1/LMCD1/EDN2/ACTN3/MYOZ2
BP	GO:0048638	regulation of developmental growth	45	-0.569501	-1.71357	0.00722522	0.00722522	0.17974	983	tags=18%, list=4%, signal=17%	MSTN/NPY1R/CSF2/MT3/PLS1/CAPN3/ACTN3/MYOD1
BP	GO:0055117	regulation of cardiac muscle contraction	11	-0.794482	-1.71685	0.00358766	0.00358766	0.110444	1016	tags=36%, list=4%, signal=35%	TMEM38B/TMEM38A/CAV3/ATP2A1
BP	GO:0034765	regulation of monoatomic ion transmembrane transport	73	-0.525226	-1.71794	0.00132662	0.00132662	0.0524363	1709	tags=22%, list=7%, signal=20%	CXCL11/FXYD1/CLIC5/KCNMA1/TMEM38B/KCNAB1/KCNQ3/SNTA1/TMEM38A/SCN4B/PLN/CAPN3/CAV3/ATP2A1/DHRS7C/CACNG1
BP	GO:0019646	aerobic electron transport chain	23	-0.669235	-1.72053	0.00393303	0.00393303	0.114682	5587	tags=78%, list=24%, signal=60%	NDUFB8/NDUFS2/PARK7/NDUFB6/NDUFA7/NDUFC2/COQ9/NDUFA8/NDUFB9/NDUFS8/UQCR11/NDUFS7/NDUFAB1/NDUFS3/NDUFS1/COX7B/COX7A1/COX8B
BP	GO:0051155	positive regulation of striated muscle cell differentiation	10	-0.823077	-1.72172	0.003008	0.003008	0.0972779	132	tags=50%, list=1%, signal=50%	MAMSTR/MEF2C/CAV3/ACTN3/MYOG
BP	GO:0014823	response to activity	8	-0.868458	-1.72263	0.00302247	0.00302247	0.0973034	760	tags=62%, list=3%, signal=60%	PPARGC1A/PRKAG3/CAPN3/PERM1/MYOG
BP	GO:0014896	muscle hypertrophy	15	-0.730942	-1.72487	0.00817823	0.00817823	0.193309	291	tags=33%, list=1%, signal=33%	CAMK2D/LMCD1/TCAP/CAV3/CSRP3
BP	GO:0014897	striated muscle hypertrophy	15	-0.730942	-1.72487	0.00817823	0.00817823	0.193309	291	tags=33%, list=1%, signal=33%	CAMK2D/LMCD1/TCAP/CAV3/CSRP3
BP	GO:0090075	relaxation of muscle	11	-0.801231	-1.73143	0.00295081	0.00295081	0.0969188	2803	tags=45%, list=12%, signal=40%	PRKG1/P2RY1/KCNMA1/ATP2A1/ACTN3
BP	GO:0051924	regulation of calcium ion transport	43	-0.581799	-1.7351	0.00335243	0.00335243	0.104612	1016	tags=19%, list=4%, signal=18%	TMEM38B/TMEM38A/PLN/CAPN3/CAV3/ATP2A1/DHRS7C/CACNG1
BP	GO:0003229	ventricular cardiac muscle tissue development	6	-0.941202	-1.7399	0.000382478	0.000382478	0.021427	134	tags=50%, list=1%, signal=50%	PTCD2/HAND1/TNNC1
BP	GO:0055010	ventricular cardiac muscle tissue morphogenesis	6	-0.941202	-1.7399	0.000382478	0.000382478	0.021427	134	tags=50%, list=1%, signal=50%	PTCD2/HAND1/TNNC1
BP	GO:0051153	regulation of striated muscle cell differentiation	12	-0.792795	-1.74173	0.00348668	0.00348668	0.107856	132	tags=50%, list=1%, signal=50%	YBX1/MAMSTR/MEF2C/CAV3/ACTN3/MYOG
BP	GO:0006120	mitochondrial electron transport, NADH to ubiquinone	14	-0.761626	-1.74584	0.00375667	0.00375667	0.111399	5587	tags=100%, list=24%, signal=76%	NDUFS2/PARK7/NDUFB6/NDUFA7/NDUFC2/COQ9/NDUFA8/NDUFB9/NDUFS8/NDUFS7/NDUFAB1/NDUFS3/NDUFS1
BP	GO:1903076	regulation of protein localization to plasma membrane	18	-0.721792	-1.74697	0.00258658	0.00258658	0.089334	476	tags=17%, list=2%, signal=16%	ITGA3/PLS1/CSRP3
BP	GO:0001508	action potential	13	-0.786426	-1.74866	0.00241199	0.00241199	0.0845353	1406	tags=38%, list=6%, signal=36%	KCNMA1/SCN1B/SNTA1/SCN4B/CAV3
BP	GO:0003254	regulation of membrane depolarization	10	-0.837761	-1.75244	0.00160127	0.00160127	0.059961	1254	tags=30%, list=5%, signal=28%	MLLT11/SCN1B/CAV3
BP	GO:0045214	sarcomere organization	10	-0.838547	-1.75408	0.00158033	0.00158033	0.0594903	291	tags=50%, list=1%, signal=49%	CFL2/TCAP/CAPN3/CAV3/MYOZ2
BP	GO:0021953	central nervous system neuron differentiation	16	-0.741417	-1.75437	0.00295603	0.00295603	0.0969188	2747	tags=38%, list=12%, signal=33%	NR4A2/SLC4A10/SCN1B/INHBA/NPY/DBX1
BP	GO:0086003	cardiac muscle cell contraction	9	-0.8579	-1.75812	0.00144485	0.00144485	0.0555704	665	tags=33%, list=3%, signal=32%	SNTA1/CAV3/ATP2A1
BP	GO:0070296	sarcoplasmic reticulum calcium ion transport	9	-0.858141	-1.75862	0.00142406	0.00142406	0.0555704	1016	tags=67%, list=4%, signal=64%	TMEM38B/TMEM38A/PLN/ATP2A1/DHRS7C/CACNG1
BP	GO:0086001	cardiac muscle cell action potential	8	-0.887143	-1.75969	0.00162826	0.00162826	0.0606525	987	tags=50%, list=4%, signal=48%	SCN1B/SNTA1/SCN4B/CAV3
BP	GO:0042310	vasoconstriction	18	-0.727314	-1.76033	0.00224456	0.00224456	0.0798472	1483	tags=39%, list=6%, signal=36%	ADRA2B/EDN2/COMP/SNTA1/ACTA2/ATP1A2/AVP
BP	GO:0003018	vascular process in circulatory system	47	-0.586978	-1.76415	0.00191515	0.00191515	0.069876	3547	tags=34%, list=15%, signal=29%	DRD1/P2RY2/SLC2A1/ADRA2B/F2RL1/PRKG1/NTS/NPPC/EDN2/KCNMA1/COMP/SNTA1/ACTA2/ATP1A2/AVP/UTS2R
BP	GO:0043501	skeletal muscle adaptation	6	-0.959245	-1.77325	8.84118e-05	8.84118e-05	0.00710805	572	tags=67%, list=2%, signal=65%	ASB2/ACTN3/TNNC1/MYOZ2
BP	GO:0090066	regulation of anatomical structure size	86	-0.528013	-1.77511	0.000297579	0.000297579	0.0177915	2991	tags=26%, list=13%, signal=22%	ADRA2B/F2RL1/PRKG1/SCT/CFL2/NTS/NPPC/EDN2/KCNMA1/DSTN/TMOD1/COMP/SNTA1/MT3/ACTA2/PLS1/ATP1A2/AVP/UTS2R/TMOD4/AQP4/CAV3
BP	GO:0006090	pyruvate metabolic process	31	-0.646801	-1.77801	0.00273594	0.00273594	0.0918185	4158	tags=52%, list=18%, signal=42%	PDHB/DDIT4/PDHA1/ALDOB/OGDH/PDHX/GPI/TIGAR/PGK1/TPI1/BPGM/GAPDH/PRKAG3/ENO3/PGAM2/ACTN3
BP	GO:0048741	skeletal muscle fiber development	10	-0.850734	-1.77958	0.000942498	0.000942498	0.0401534	603	tags=70%, list=3%, signal=68%	ACTN1/PPP3CA/HOMER1/ACTA2/ACTN3/MYOG/ACTA1
BP	GO:1902116	negative regulation of organelle assembly	9	-0.874064	-1.79125	0.000749906	0.000749906	0.034024	132	tags=22%, list=1%, signal=22%	LIMK2/CAV3
BP	GO:0010959	regulation of metal ion transport	66	-0.557389	-1.79199	0.000861033	0.000861033	0.0373538	1016	tags=18%, list=4%, signal=17%	TMEM38B/SCN1B/KCNAB1/SNTA1/TMEM38A/SCN4B/PLN/CAPN3/CAV3/ATP2A1/DHRS7C/CACNG1
BP	GO:0031099	regeneration	20	-0.729256	-1.80196	0.00266645	0.00266645	0.0903385	1493	tags=25%, list=6%, signal=23%	MUSTN1/MSTN/TMEM182/CAPN3/MYOD1
BP	GO:0009141	nucleoside triphosphate metabolic process	67	-0.55648	-1.80239	0.000461	0.000461	0.0243438	4253	tags=34%, list=18%, signal=28%	ATP5ME/STOML2/ATP5PF/DDIT4/ATP5F1D/ALDOB/OGDH/NDUFS1/GPI/AK5/TIGAR/PGK1/PPARGC1A/TPI1/ATP6V1B1/BPGM/GAPDH/AK1/PRKAG3/ATP1A2/ENO3/PGAM2/ACTN3
BP	GO:1903115	regulation of actin filament-based movement	7	-0.951999	-1.80434	8.12824e-05	8.12824e-05	0.00672445	132	tags=57%, list=1%, signal=57%	CAV3/ATP2A1/MYLK2/TNNC1
BP	GO:0016052	carbohydrate catabolic process	42	-0.612511	-1.80628	0.00126091	0.00126091	0.0502712	3819	tags=38%, list=16%, signal=32%	DDIT4/ALDOB/OGDH/GPI/PPP1R3B/TIGAR/PGK1/GPD2/TPI1/BPGM/GAPDH/PRKAG3/ENO3/PGAM2/ACTN3/PYGM
BP	GO:0045333	cellular respiration	76	-0.552155	-1.8161	0.000301009	0.000301009	0.0178467	5799	tags=61%, list=25%, signal=46%	SUCLG2/ATP5F1C/NDUFB8/COA6/SUCLG1/DLST/ATP5PD/BLOC1S1/NDUFS2/ETFDH/TEFM/PARK7/NDUFB6/MRPS36/SDHD/NDUFA7/NDUFC2/SDHC/COQ9/PDHB/NDUFA8/STOML2/NDUFS4/NDUFB9/SDHB/ATP5F1D/PDHA1/NDUFS8/UQCR11/DLAT/COX6B1/NDUFS7/CS/NDUFAB1/NDUFS3/NDUFS1/COX7B/MDH2/PPARGC1A/SUCLA2/ACO2/IDH2/COX7A1/COX8B/COX6B2/ACTN3
BP	GO:0003009	skeletal muscle contraction	8	-0.918831	-1.82254	0.000215875	0.000215875	0.0133867	132	tags=75%, list=1%, signal=75%	CHRNA1/HOMER1/CAV3/JSRP1/ATP2A1/ACTN3
BP	GO:0006096	glycolytic process	27	-0.688975	-1.82296	0.00057022	0.00057022	0.0282929	3819	tags=48%, list=16%, signal=40%	DDIT4/ALDOB/OGDH/GPI/TIGAR/PGK1/TPI1/BPGM/GAPDH/PRKAG3/ENO3/PGAM2/ACTN3
BP	GO:0006757	ATP generation from ADP	27	-0.688975	-1.82296	0.00057022	0.00057022	0.0282929	3819	tags=48%, list=16%, signal=40%	DDIT4/ALDOB/OGDH/GPI/TIGAR/PGK1/TPI1/BPGM/GAPDH/PRKAG3/ENO3/PGAM2/ACTN3
BP	GO:0003008	system process	299	-0.465048	-1.82756	1.55322e-08	1.55322e-08	7.53355e-06	2507	tags=21%, list=11%, signal=19%	P2RY1/CPLX3/RAB3A/SLC4A10/CNGA3/LMCD1/CHRNB1/SPX/MAP2K6/NTS/CHRNE/NPPC/OPN1LW/CALB1/CLIC5/CRYM/PDE6B/ATP6V1B1/TAC1/EDN2/KCNMA1/CHRND/TMEM38B/SCN1B/AQP2/COL2A1/CABP1/FBXO32/PRKAG3/COMP/INHBA/NPY1R/SNTA1/RLBP1/NPY/ACTA2/TMEM38A/ASB2/CHRM3/PLS1/SCN4B/GJA3/ADCY1/ATP1A2/AVP/UTS2R/TCAP/CRYAA/TNNT3/AQP4/CHRNG/CAV3/JSRP1/ATP2A1/ACTN3/MYLK2/MYOG/TNNT1/TNNC1/MYOZ2/CSRP3/MYL1/MYL2
BP	GO:0014902	myotube differentiation	25	-0.702189	-1.83417	0.00114321	0.00114321	0.0472887	603	tags=24%, list=3%, signal=23%	ACTA2/TMEM182/CAV3/ACTN3/MYOG/ACTA1
BP	GO:0050879	multicellular organismal movement	10	-0.877902	-1.83641	0.000246205	0.000246205	0.0148448	1371	tags=60%, list=6%, signal=57%	CHRND/COMP/CAV3/JSRP1/ATP2A1/ACTN3
BP	GO:0050881	musculoskeletal movement	10	-0.877902	-1.83641	0.000246205	0.000246205	0.0148448	1371	tags=60%, list=6%, signal=57%	CHRND/COMP/CAV3/JSRP1/ATP2A1/ACTN3
BP	GO:0097435	supramolecular fiber organization	147	-0.50855	-1.8369	7.32657e-06	7.32657e-06	0.000965307	985	tags=10%, list=4%, signal=10%	DSTN/TMOD1/COMP/BFSP1/ACTA2/NEFM/TCAP/TMOD4/DES/CAPN3/CAV3/MYOZ2/ADPRHL1/CSRP3/ACTA1
BP	GO:1904062	regulation of monoatomic cation transmembrane transport	59	-0.582561	-1.83874	0.000415868	0.000415868	0.0225862	1016	tags=19%, list=4%, signal=18%	TMEM38B/KCNAB1/SNTA1/TMEM38A/SCN4B/PLN/CAPN3/CAV3/ATP2A1/DHRS7C/CACNG1
BP	GO:0006165	nucleoside diphosphate phosphorylation	34	-0.661294	-1.84068	0.000748464	0.000748464	0.034024	3819	tags=44%, list=16%, signal=37%	DDIT4/ALDOB/OGDH/GPI/AK5/TIGAR/PGK1/TPI1/BPGM/GAPDH/AK1/PRKAG3/ENO3/PGAM2/ACTN3
BP	GO:0042246	tissue regeneration	16	-0.778027	-1.841	0.000827905	0.000827905	0.036137	1493	tags=31%, list=6%, signal=29%	MUSTN1/MSTN/TMEM182/CAPN3/MYOD1
BP	GO:0046939	nucleotide phosphorylation	35	-0.653897	-1.8426	0.000814972	0.000814972	0.0359375	3819	tags=43%, list=16%, signal=36%	DDIT4/ALDOB/OGDH/GPI/AK5/TIGAR/PGK1/TPI1/BPGM/GAPDH/AK1/PRKAG3/ENO3/PGAM2/ACTN3
BP	GO:0009144	purine nucleoside triphosphate metabolic process	59	-0.584158	-1.84378	0.000370736	0.000370736	0.0211015	4253	tags=39%, list=18%, signal=32%	ATP5ME/STOML2/ATP5PF/DDIT4/ATP5F1D/ALDOB/OGDH/NDUFS1/GPI/AK5/TIGAR/PGK1/PPARGC1A/TPI1/ATP6V1B1/BPGM/GAPDH/AK1/PRKAG3/ATP1A2/ENO3/PGAM2/ACTN3
BP	GO:0009132	nucleoside diphosphate metabolic process	38	-0.642239	-1.84396	0.000735166	0.000735166	0.034024	3819	tags=39%, list=16%, signal=33%	DDIT4/ALDOB/OGDH/GPI/AK5/TIGAR/PGK1/TPI1/BPGM/GAPDH/AK1/PRKAG3/ENO3/PGAM2/ACTN3
BP	GO:1903169	regulation of calcium ion transmembrane transport	31	-0.671234	-1.84517	0.0011751	0.0011751	0.0483268	1016	tags=26%, list=4%, signal=25%	TMEM38B/TMEM38A/PLN/CAPN3/CAV3/ATP2A1/DHRS7C/CACNG1
BP	GO:0043462	regulation of ATP-dependent activity	19	-0.752825	-1.84875	0.000690019	0.000690019	0.033171	432	tags=37%, list=2%, signal=36%	TOR1AIP1/PFN2/ACTN1/PLN/TPM2/ATP2A1/TNNC1
BP	GO:0009887	animal organ morphogenesis	148	-0.510797	-1.85715	6.38225e-06	6.38225e-06	0.000856755	2047	tags=20%, list=9%, signal=18%	ATF4/SLC4A10/GAMT/NPPC/TMEM59L/FRZB/CALB1/ATP6V1B1/ASPN/CPE/TNFRSF11B/EMX2/ACTC1/COL2A1/COMP/INHBA/NPY1R/ACTA2/MYF5/PLS1/ACTG2/TCAP/HAND1/CAV3/ANKRD1/ACTN3/TNNC1/ADPRHL1/ACTA1
BP	GO:0050905	neuromuscular process	21	-0.741325	-1.85801	0.00124921	0.00124921	0.0502712	1406	tags=62%, list=6%, signal=58%	SPART/PEX5/CHRNA1/HOMER1/GLRB/PENK/KCNMA1/CHRND/COMP/CAV3/JSRP1/ATP2A1/ACTN3
BP	GO:0014904	myotube cell development	11	-0.862572	-1.86399	0.000240668	0.000240668	0.0147611	603	tags=73%, list=3%, signal=71%	ACTN1/PPP3CA/HOMER1/ACTA2/TMEM182/ACTN3/MYOG/ACTA1
BP	GO:0043403	skeletal muscle tissue regeneration	11	-0.865261	-1.8698	0.000209447	0.000209447	0.0131873	983	tags=36%, list=4%, signal=35%	MSTN/TMEM182/CAPN3/MYOD1
BP	GO:0033108	mitochondrial respiratory chain complex assembly	56	-0.598662	-1.87	0.000551623	0.000551623	0.0278344	5611	tags=61%, list=24%, signal=46%	NDUFA2/NDUFB8/NDUFAF2/NDUFA1/NDUFS2/NDUFB6/NDUFB2/NDUFB11/NDUFA13/LYRM7/NDUFC2/NDUFA8/NDUFC1/NDUFB10/NDUFS4/NDUFB9/UQCRFS1/BCS1L/NDUFAF6/NDUFA9/NDUFS8/NDUFA3/NDUFA12/NDUFS7/NDUFAB1/NDUFS3/NDUFB7/NDUFB4/NDUFS1/NDUFB1/DMAC2/NDUFA11/NDUFA5/NDUFB5
BP	GO:0006119	oxidative phosphorylation	42	-0.636839	-1.87802	0.000411318	0.000411318	0.0225862	5634	tags=64%, list=24%, signal=49%	ATP5F1C/NDUFB8/COA6/ATP5PD/NDUFS2/TEFM/PARK7/NDUFB6/NDUFA7/NDUFC2/COQ9/NDUFA8/STOML2/NDUFB9/ATP5F1D/NDUFS8/UQCR11/COX6B1/NDUFS7/NDUFAB1/NDUFS3/NDUFS1/COX7B/COX7A1/COX8B/COX6B2/ACTN3
BP	GO:0006091	generation of precursor metabolites and energy	143	-0.522665	-1.8791	3.72012e-06	3.72012e-06	0.000529353	5852	tags=52%, list=25%, signal=39%	FDX2/POMC/SUCLG2/PPP1CC/ATP5F1C/NDUFB8/COA6/SUCLG1/DLST/ATP5PD/BLOC1S1/NDUFS2/ETFDH/TEFM/PARK7/NDUFB6/PPP1R2/NDUFA13/MRPS36/SDHD/NDUFA7/STK40/NDUFC2/SDHC/COQ9/PDHB/NDUFA8/STOML2/NDUFS4/NDUFB9/NDUFA4/SDHB/DDIT4/ATP5F1D/PDHA1/NDUFS8/UQCR11/DLAT/COX6B1/NDUFS7/CS/NDUFAB1/NR1D1/ALDOB/NDUFS3/OGDH/ACADM/NDUFS1/COX7B/GPI/MDH2/UGP2/PPP1R3B/TIGAR/PPP1CB/PGK1/PPARGC1A/SUCLA2/ACO2/PPP1R3C/TPI1/IDH2/BPGM/COX7…
BP	GO:0009185	ribonucleoside diphosphate metabolic process	33	-0.672622	-1.87946	0.000532822	0.000532822	0.0272726	3819	tags=42%, list=16%, signal=36%	DDIT4/ALDOB/OGDH/GPI/TIGAR/PGK1/TPI1/BPGM/GAPDH/AK1/PRKAG3/ENO3/PGAM2/ACTN3
BP	GO:0070925	organelle assembly	162	-0.50905	-1.88121	2.85557e-06	2.85557e-06	0.000414626	686	tags=7%, list=3%, signal=7%	CSF2/ACTA2/PLS1/PLN/TCAP/CAPN3/CAV3/MYOZ2/ADPRHL1/CSRP3/ACTA1
BP	GO:0009135	purine nucleoside diphosphate metabolic process	32	-0.682519	-1.88504	0.000607818	0.000607818	0.0296196	3819	tags=44%, list=16%, signal=37%	DDIT4/ALDOB/OGDH/GPI/TIGAR/PGK1/TPI1/BPGM/GAPDH/AK1/PRKAG3/ENO3/PGAM2/ACTN3
BP	GO:0009179	purine ribonucleoside diphosphate metabolic process	32	-0.682519	-1.88504	0.000607818	0.000607818	0.0296196	3819	tags=44%, list=16%, signal=37%	DDIT4/ALDOB/OGDH/GPI/TIGAR/PGK1/TPI1/BPGM/GAPDH/AK1/PRKAG3/ENO3/PGAM2/ACTN3
BP	GO:0003206	cardiac chamber morphogenesis	20	-0.764043	-1.88791	0.000461917	0.000461917	0.0243438	1336	tags=25%, list=6%, signal=24%	CPE/HAND1/CAV3/TNNC1/ADPRHL1
BP	GO:0051149	positive regulation of muscle cell differentiation	13	-0.849715	-1.88938	0.000137156	0.000137156	0.0092059	132	tags=46%, list=1%, signal=46%	MAMSTR/MEF2C/CAV3/ACTN3/MYOG/MYOD1
BP	GO:0055006	cardiac cell development	11	-0.875047	-1.89095	0.000105503	0.000105503	0.00788797	572	tags=36%, list=2%, signal=35%	ASB2/CAV3/ADPRHL1/CSRP3
BP	GO:0055013	cardiac muscle cell development	11	-0.875047	-1.89095	0.000105503	0.000105503	0.00788797	572	tags=36%, list=2%, signal=35%	ASB2/CAV3/ADPRHL1/CSRP3
BP	GO:0055007	cardiac muscle cell differentiation	15	-0.802314	-1.89329	0.000767208	0.000767208	0.0345473	572	tags=40%, list=2%, signal=39%	ACADM/MEF2C/ASB2/CAV3/ADPRHL1/CSRP3
BP	GO:0046031	ADP metabolic process	31	-0.691784	-1.90167	0.000400338	0.000400338	0.0222523	3819	tags=45%, list=16%, signal=38%	DDIT4/ALDOB/OGDH/GPI/TIGAR/PGK1/TPI1/BPGM/GAPDH/AK1/PRKAG3/ENO3/PGAM2/ACTN3
BP	GO:0003205	cardiac chamber development	21	-0.761782	-1.90928	0.000497469	0.000497469	0.0258347	1336	tags=24%, list=6%, signal=22%	CPE/HAND1/CAV3/TNNC1/ADPRHL1
BP	GO:0002026	regulation of the force of heart contraction	9	-0.933445	-1.91294	1.65571e-05	1.65571e-05	0.00173234	372	tags=33%, list=2%, signal=33%	ATP1A2/CSRP3/MYL2
BP	GO:0009199	ribonucleoside triphosphate metabolic process	59	-0.606316	-1.91372	0.000104544	0.000104544	0.00788797	4253	tags=39%, list=18%, signal=32%	ATP5ME/STOML2/ATP5PF/DDIT4/ATP5F1D/ALDOB/OGDH/NDUFS1/GPI/AK5/TIGAR/PGK1/PPARGC1A/TPI1/ATP6V1B1/BPGM/GAPDH/AK1/PRKAG3/ATP1A2/ENO3/PGAM2/ACTN3
BP	GO:0035051	cardiocyte differentiation	24	-0.740495	-1.91587	0.000201738	0.000201738	0.0128648	572	tags=25%, list=2%, signal=24%	ACADM/MEF2C/ASB2/CAV3/ADPRHL1/CSRP3
BP	GO:0055008	cardiac muscle tissue morphogenesis	9	-0.935857	-1.91788	1.21606e-05	1.21606e-05	0.00137332	134	tags=44%, list=1%, signal=44%	PTCD2/HAND1/ANKRD1/TNNC1
BP	GO:0009205	purine ribonucleoside triphosphate metabolic process	57	-0.612495	-1.91983	8.89163e-05	8.89163e-05	0.00710805	4253	tags=40%, list=18%, signal=33%	ATP5ME/STOML2/ATP5PF/DDIT4/ATP5F1D/ALDOB/OGDH/NDUFS1/GPI/AK5/TIGAR/PGK1/PPARGC1A/TPI1/ATP6V1B1/BPGM/GAPDH/AK1/PRKAG3/ATP1A2/ENO3/PGAM2/ACTN3
BP	GO:0051899	membrane depolarization	15	-0.814481	-1.922	0.000433653	0.000433653	0.0233124	1254	tags=27%, list=5%, signal=25%	MLLT11/SCN1B/SCN4B/CAV3
BP	GO:0060048	cardiac muscle contraction	20	-0.78123	-1.93038	0.000195284	0.000195284	0.0127467	1016	tags=35%, list=4%, signal=34%	MAP2K6/TMEM38B/SNTA1/TMEM38A/CAV3/ATP2A1/TNNC1
BP	GO:0015980	energy derivation by oxidation of organic compounds	100	-0.562171	-1.93791	1.0203e-05	1.0203e-05	0.00120236	5821	tags=61%, list=25%, signal=46%	POMC/SUCLG2/PPP1CC/ATP5F1C/NDUFB8/COA6/SUCLG1/DLST/ATP5PD/BLOC1S1/NDUFS2/ETFDH/TEFM/PARK7/NDUFB6/PPP1R2/MRPS36/SDHD/NDUFA7/STK40/NDUFC2/SDHC/COQ9/PDHB/NDUFA8/STOML2/NDUFS4/NDUFB9/SDHB/ATP5F1D/PDHA1/NDUFS8/UQCR11/DLAT/COX6B1/NDUFS7/CS/NDUFAB1/NR1D1/NDUFS3/ACADM/NDUFS1/COX7B/MDH2/UGP2/PPP1R3B/TIGAR/PPP1CB/PPARGC1A/SUCLA2/ACO2/PPP1R3C/IDH2/COX7A1/COX8B/GYS1/COX6B2/PRKAG3/MT3/ACTN3/PYGM
BP	GO:0060415	muscle tissue morphogenesis	10	-0.92705	-1.93922	7.58531e-06	7.58531e-06	0.000981228	532	tags=40%, list=2%, signal=39%	MYF5/HAND1/ANKRD1/TNNC1
BP	GO:0035150	regulation of tube size	36	-0.683583	-1.94028	0.000131475	0.000131475	0.00890865	3547	tags=42%, list=15%, signal=35%	DRD1/P2RY2/ADRA2B/F2RL1/PRKG1/NTS/NPPC/EDN2/KCNMA1/COMP/SNTA1/ACTA2/ATP1A2/AVP/UTS2R
BP	GO:0035296	regulation of tube diameter	36	-0.683583	-1.94028	0.000131475	0.000131475	0.00890865	3547	tags=42%, list=15%, signal=35%	DRD1/P2RY2/ADRA2B/F2RL1/PRKG1/NTS/NPPC/EDN2/KCNMA1/COMP/SNTA1/ACTA2/ATP1A2/AVP/UTS2R
BP	GO:0097746	blood vessel diameter maintenance	36	-0.683583	-1.94028	0.000131475	0.000131475	0.00890865	3547	tags=42%, list=15%, signal=35%	DRD1/P2RY2/ADRA2B/F2RL1/PRKG1/NTS/NPPC/EDN2/KCNMA1/COMP/SNTA1/ACTA2/ATP1A2/AVP/UTS2R
BP	GO:0046034	ATP metabolic process	50	-0.639345	-1.94719	0.000108276	0.000108276	0.00788797	4253	tags=46%, list=18%, signal=38%	ATP5ME/STOML2/ATP5PF/DDIT4/ATP5F1D/ALDOB/OGDH/NDUFS1/GPI/AK5/TIGAR/PGK1/PPARGC1A/TPI1/ATP6V1B1/BPGM/GAPDH/AK1/PRKAG3/ATP1A2/ENO3/PGAM2/ACTN3
BP	GO:0070252	actin-mediated cell contraction	14	-0.850738	-1.95011	5.88987e-05	5.88987e-05	0.00511035	665	tags=36%, list=3%, signal=35%	SNTA1/CAV3/ATP2A1/MYLK2/TNNC1
BP	GO:0043502	regulation of muscle adaptation	18	-0.806224	-1.95132	0.000103631	0.000103631	0.00788797	767	tags=39%, list=3%, signal=38%	LMCD1/FBXO32/PRKAG3/CAV3/ACTN3/MYOG/TNNC1
BP	GO:0051147	regulation of muscle cell differentiation	20	-0.795501	-1.96564	9.71622e-05	9.71622e-05	0.00759652	132	tags=30%, list=1%, signal=30%	MAMSTR/MEF2C/CAV3/ACTN3/MYOG/MYOD1
BP	GO:0048644	muscle organ morphogenesis	11	-0.911117	-1.96889	8.2113e-06	8.2113e-06	0.00102493	532	tags=36%, list=2%, signal=36%	MYF5/HAND1/ANKRD1/TNNC1
BP	GO:0014888	striated muscle adaptation	9	-0.960936	-1.96928	6.00975e-07	6.00975e-07	0.000112521	572	tags=67%, list=2%, signal=65%	ASB2/TCAP/ACTN3/MYOG/TNNC1/MYOZ2
BP	GO:0030036	actin cytoskeleton organization	125	-0.555334	-1.97234	9.15557e-07	9.15557e-07	0.000158877	985	tags=12%, list=4%, signal=12%	DSTN/TMOD1/ACTA2/ASB2/PLS1/CNN1/TCAP/CPNE6/TMOD4/CAPN3/CAV3/MYOZ2/ADPRHL1/CSRP3/ACTA1
BP	GO:0030048	actin filament-based movement	15	-0.840699	-1.98387	0.000111207	0.000111207	0.0079121	665	tags=33%, list=3%, signal=32%	SNTA1/CAV3/ATP2A1/MYLK2/TNNC1
BP	GO:0030029	actin filament-based process	137	-0.55761	-1.99308	2.62431e-07	2.62431e-07	6.43837e-05	985	tags=14%, list=4%, signal=13%	DSTN/TMOD1/SNTA1/ACTA2/ASB2/PLS1/CNN1/TCAP/CPNE6/TMOD4/CAPN3/CAV3/ATP2A1/MYLK2/TNNC1/MYOZ2/ADPRHL1/CSRP3/ACTA1
BP	GO:0009060	aerobic respiration	62	-0.626523	-1.9965	2.26546e-05	2.26546e-05	0.00223327	5799	tags=69%, list=25%, signal=52%	SUCLG2/ATP5F1C/NDUFB8/COA6/SUCLG1/DLST/ATP5PD/BLOC1S1/NDUFS2/TEFM/PARK7/NDUFB6/MRPS36/SDHD/NDUFA7/NDUFC2/SDHC/COQ9/PDHB/NDUFA8/STOML2/NDUFB9/SDHB/ATP5F1D/PDHA1/NDUFS8/UQCR11/DLAT/COX6B1/NDUFS7/CS/NDUFAB1/NDUFS3/NDUFS1/COX7B/MDH2/SUCLA2/ACO2/IDH2/COX7A1/COX8B/COX6B2/ACTN3
BP	GO:0006942	regulation of striated muscle contraction	16	-0.850979	-2.01362	2.49169e-05	2.49169e-05	0.00239564	1016	tags=44%, list=4%, signal=42%	TMEM38B/TMEM38A/ATP1A2/TNNT3/CAV3/ATP2A1/ACTN3
BP	GO:0010257	NADH dehydrogenase complex assembly	41	-0.691618	-2.01798	2.03575e-05	2.03575e-05	0.00206912	5611	tags=78%, list=24%, signal=59%	NDUFA2/NDUFB8/NDUFAF2/NDUFA1/NDUFS2/NDUFB6/NDUFB2/NDUFB11/NDUFA13/NDUFC2/NDUFA8/NDUFC1/NDUFB10/NDUFS4/NDUFB9/BCS1L/NDUFAF6/NDUFA9/NDUFS8/NDUFA3/NDUFA12/NDUFS7/NDUFAB1/NDUFS3/NDUFB7/NDUFB4/NDUFS1/NDUFB1/DMAC2/NDUFA11/NDUFA5/NDUFB5
BP	GO:0032981	mitochondrial respiratory chain complex I assembly	41	-0.691618	-2.01798	2.03575e-05	2.03575e-05	0.00206912	5611	tags=78%, list=24%, signal=59%	NDUFA2/NDUFB8/NDUFAF2/NDUFA1/NDUFS2/NDUFB6/NDUFB2/NDUFB11/NDUFA13/NDUFC2/NDUFA8/NDUFC1/NDUFB10/NDUFS4/NDUFB9/BCS1L/NDUFAF6/NDUFA9/NDUFS8/NDUFA3/NDUFA12/NDUFS7/NDUFAB1/NDUFS3/NDUFB7/NDUFB4/NDUFS1/NDUFB1/DMAC2/NDUFA11/NDUFA5/NDUFB5
BP	GO:0003007	heart morphogenesis	40	-0.702348	-2.04205	3.19167e-05	3.19167e-05	0.00287442	1336	tags=20%, list=6%, signal=19%	CPE/COL2A1/NPY1R/HAND1/CAV3/ANKRD1/TNNC1/ADPRHL1
BP	GO:0044057	regulation of system process	93	-0.604768	-2.07913	5.05734e-07	5.05734e-07	0.000105828	1483	tags=24%, list=6%, signal=22%	EDN2/KCNMA1/TMEM38B/SCN1B/FBXO32/PRKAG3/INHBA/SNTA1/TMEM38A/CHRM3/SCN4B/ATP1A2/TNNT3/CAV3/ATP2A1/ACTN3/MYLK2/MYOG/TNNT1/TNNC1/CSRP3/MYL2
BP	GO:0032989	cellular component morphogenesis	98	-0.60838	-2.09345	1.54129e-07	1.54129e-07	4.06143e-05	987	tags=17%, list=4%, signal=17%	RAB3A/CFL2/CDK5R1/EDN2/SCN1B/MT3/ACTA2/ADCY1/PLN/TCAP/CAPN3/CAMK2B/CAV3/MYOZ2/ADPRHL1/CSRP3/ACTA1
BP	GO:0007519	skeletal muscle tissue development	39	-0.725652	-2.09796	8.93736e-06	8.93736e-06	0.00107775	1371	tags=44%, list=6%, signal=41%	ACTN1/PPP3CA/HOMER1/NR4A1/MEF2C/ZBTB18/CFL2/CHRND/MSTN/ACTA2/ANKRD1/ACTN3/MYLK2/MYOG/MYOD1/MYOZ2/ACTA1
BP	GO:0060538	skeletal muscle organ development	39	-0.725652	-2.09796	8.93736e-06	8.93736e-06	0.00107775	1371	tags=44%, list=6%, signal=41%	ACTN1/PPP3CA/HOMER1/NR4A1/MEF2C/ZBTB18/CFL2/CHRND/MSTN/ACTA2/ANKRD1/ACTN3/MYLK2/MYOG/MYOD1/MYOZ2/ACTA1
BP	GO:0030239	myofibril assembly	15	-0.89943	-2.12246	1.29695e-06	1.29695e-06	0.000209715	603	tags=53%, list=3%, signal=52%	ACTA2/TCAP/CAPN3/CAV3/MYOZ2/ADPRHL1/CSRP3/ACTA1
BP	GO:0055002	striated muscle cell development	15	-0.89943	-2.12246	1.29695e-06	1.29695e-06	0.000209715	603	tags=53%, list=3%, signal=52%	ACTA2/TCAP/CAPN3/CAV3/MYOZ2/ADPRHL1/CSRP3/ACTA1
BP	GO:0003013	circulatory system process	99	-0.617349	-2.12877	1.93624e-07	1.93624e-07	4.91993e-05	2263	tags=30%, list=10%, signal=27%	DRD1/P2RY2/SLC2A1/NPR3/ADRA2B/F2RL1/PRKG1/SPX/MAP2K6/NTS/NPPC/EDN2/KCNMA1/TMEM38B/SCN1B/COMP/NPY1R/SNTA1/NPY/ACTA2/TMEM38A/SCN4B/ATP1A2/AVP/UTS2R/CAV3/ATP2A1/TNNC1/CSRP3/MYL2
BP	GO:0006937	regulation of muscle contraction	38	-0.741551	-2.1291	1.7197e-06	1.7197e-06	0.000260324	1483	tags=34%, list=6%, signal=32%	EDN2/KCNMA1/TMEM38B/TMEM38A/CHRM3/ATP1A2/TNNT3/CAV3/ATP2A1/ACTN3/MYLK2/TNNT1/TNNC1
BP	GO:1903522	regulation of blood circulation	43	-0.717032	-2.1384	8.10345e-06	8.10345e-06	0.00102493	1483	tags=26%, list=6%, signal=24%	EDN2/TMEM38B/SCN1B/SNTA1/TMEM38A/SCN4B/ATP1A2/CAV3/ATP2A1/CSRP3/MYL2
BP	GO:0006941	striated muscle contraction	26	-0.823936	-2.1512	1.34176e-06	1.34176e-06	0.000212139	1016	tags=38%, list=4%, signal=37%	TMEM38B/SNTA1/TMEM38A/ATP1A2/TNNT3/CAV3/JSRP1/ATP2A1/ACTN3/TNNC1
BP	GO:0008016	regulation of heart contraction	36	-0.759558	-2.15592	2.25625e-06	2.25625e-06	0.000334429	1483	tags=31%, list=6%, signal=29%	EDN2/TMEM38B/SCN1B/SNTA1/TMEM38A/SCN4B/ATP1A2/CAV3/ATP2A1/CSRP3/MYL2
BP	GO:0043500	muscle adaptation	24	-0.838445	-2.1693	3.06101e-07	3.06101e-07	7.25944e-05	767	tags=38%, list=3%, signal=36%	FBXO32/PRKAG3/ASB2/TCAP/CAV3/ACTN3/MYOG/TNNC1/MYOZ2
BP	GO:0090257	regulation of muscle system process	51	-0.717414	-2.19229	5.23117e-07	5.23117e-07	0.000106338	1483	tags=31%, list=6%, signal=29%	EDN2/KCNMA1/TMEM38B/FBXO32/PRKAG3/TMEM38A/CHRM3/ATP1A2/TNNT3/CAV3/ATP2A1/ACTN3/MYLK2/MYOG/TNNT1/TNNC1
BP	GO:0007507	heart development	75	-0.666946	-2.1949	4.40631e-08	4.40631e-08	1.34016e-05	1336	tags=17%, list=6%, signal=16%	CPE/GYS1/COL2A1/NPY1R/ASB2/TCAP/HAND1/CAV3/ANKRD1/TNNC1/ADPRHL1/CSRP3/MYL2
BP	GO:0014706	striated muscle tissue development	35	-0.781554	-2.20232	5.45079e-07	5.45079e-07	0.000107725	572	tags=20%, list=2%, signal=20%	ASB2/HAND1/CAV3/ANKRD1/TNNC1/ADPRHL1/CSRP3
BP	GO:0008015	blood circulation	92	-0.644764	-2.20588	2.38368e-08	2.38368e-08	9.42183e-06	2263	tags=25%, list=10%, signal=23%	SPX/MAP2K6/NTS/NPPC/EDN2/KCNMA1/TMEM38B/SCN1B/COMP/NPY1R/SNTA1/NPY/ACTA2/TMEM38A/SCN4B/ATP1A2/AVP/UTS2R/CAV3/ATP2A1/TNNC1/CSRP3/MYL2
BP	GO:0048738	cardiac muscle tissue development	31	-0.80335	-2.20835	4.36421e-07	4.36421e-07	9.62726e-05	572	tags=23%, list=2%, signal=22%	ASB2/HAND1/CAV3/ANKRD1/TNNC1/ADPRHL1/CSRP3
BP	GO:0010927	cellular component assembly involved in morphogenesis	23	-0.863566	-2.22014	4.38205e-08	4.38205e-08	1.34016e-05	603	tags=39%, list=3%, signal=38%	ACTA2/PLN/TCAP/CAPN3/CAV3/MYOZ2/ADPRHL1/CSRP3/ACTA1
BP	GO:0003015	heart process	48	-0.740518	-2.22838	7.77128e-08	7.77128e-08	2.12656e-05	2263	tags=29%, list=10%, signal=26%	SPX/MAP2K6/EDN2/TMEM38B/SCN1B/SNTA1/TMEM38A/SCN4B/ATP1A2/CAV3/ATP2A1/TNNC1/CSRP3/MYL2
BP	GO:0140694	non-membrane-bounded organelle assembly	73	-0.689014	-2.25366	1.63123e-08	1.63123e-08	7.53355e-06	686	tags=14%, list=3%, signal=13%	CSF2/ACTA2/PLS1/TCAP/CAPN3/CAV3/MYOZ2/ADPRHL1/CSRP3/ACTA1
BP	GO:0042692	muscle cell differentiation	67	-0.697252	-2.25833	1.4894e-08	1.4894e-08	7.53355e-06	759	tags=21%, list=3%, signal=20%	COMP/ACTA2/ASB2/TMEM182/TCAP/CAPN3/CAV3/ACTN3/MYOG/MYOD1/MYOZ2/ADPRHL1/CSRP3/ACTA1
BP	GO:0031032	actomyosin structure organization	37	-0.802854	-2.2733	4.52074e-08	4.52074e-08	1.34016e-05	603	tags=24%, list=3%, signal=24%	ACTA2/CNN1/TCAP/CAPN3/CAV3/MYOZ2/ADPRHL1/CSRP3/ACTA1
BP	GO:0060047	heart contraction	46	-0.754389	-2.28154	6.68109e-08	6.68109e-08	1.90137e-05	2263	tags=30%, list=10%, signal=28%	SPX/MAP2K6/EDN2/TMEM38B/SCN1B/SNTA1/TMEM38A/SCN4B/ATP1A2/CAV3/ATP2A1/TNNC1/CSRP3/MYL2
BP	GO:0051146	striated muscle cell differentiation	49	-0.753737	-2.28962	1.69419e-08	1.69419e-08	7.53355e-06	603	tags=27%, list=3%, signal=26%	ACTA2/ASB2/TMEM182/TCAP/CAPN3/CAV3/ACTN3/MYOG/MYOD1/MYOZ2/ADPRHL1/CSRP3/ACTA1
BP	GO:0055001	muscle cell development	36	-0.807878	-2.29307	2.69493e-08	2.69493e-08	9.97231e-06	759	tags=39%, list=3%, signal=38%	WFIKKN2/COMP/ACTA2/ASB2/TMEM182/TCAP/CAPN3/CAV3/ACTN3/MYOG/MYOZ2/ADPRHL1/CSRP3/ACTA1
BP	GO:0006936	muscle contraction	57	-0.73254	-2.2961	1.97378e-08	1.97378e-08	8.26053e-06	2284	tags=37%, list=10%, signal=33%	CHRNB1/SPX/MAP2K6/EDN2/KCNMA1/TMEM38B/COMP/SNTA1/ACTA2/TMEM38A/CHRM3/ATP1A2/TNNT3/CAV3/JSRP1/ATP2A1/ACTN3/MYLK2/TNNT1/TNNC1/MYL1
BP	GO:0061061	muscle structure development	117	-0.663194	-2.32514	1e-10	1e-10	7.90526e-08	1371	tags=21%, list=6%, signal=19%	CHRND/WFIKKN2/USP2/MSTN/COMP/ACTA2/ASB2/MYF5/TMEM182/TCAP/CAVIN4/CAPN3/HAND1/CAV3/ANKRD1/ACTN3/MYLK2/MYOG/TNNC1/MYOD1/MYOZ2/ADPRHL1/CSRP3/ACTA1
BP	GO:0007517	muscle organ development	67	-0.723892	-2.34462	8.45521e-10	8.45521e-10	6.01566e-07	1371	tags=25%, list=6%, signal=24%	CHRND/USP2/MSTN/ACTA2/MYF5/TMEM182/CAVIN4/HAND1/ANKRD1/ACTN3/MYLK2/MYOG/TNNC1/MYOD1/MYOZ2/CSRP3/ACTA1
BP	GO:0060537	muscle tissue development	74	-0.733307	-2.39747	1e-10	1e-10	7.90526e-08	983	tags=22%, list=4%, signal=21%	CHRND/MSTN/ACTA2/ASB2/HAND1/CAV3/ANKRD1/ACTN3/MYLK2/MYOG/TNNC1/MYOD1/MYOZ2/ADPRHL1/CSRP3/ACTA1
BP	GO:0003012	muscle system process	78	-0.737626	-2.42851	1e-10	1e-10	7.90526e-08	2507	tags=38%, list=11%, signal=34%	P2RY1/LMCD1/CHRNB1/SPX/MAP2K6/EDN2/KCNMA1/TMEM38B/FBXO32/PRKAG3/COMP/SNTA1/ACTA2/TMEM38A/ASB2/CHRM3/ATP1A2/TCAP/TNNT3/CAV3/JSRP1/ATP2A1/ACTN3/MYLK2/MYOG/TNNT1/TNNC1/MYOZ2/CSRP3/MYL1

## Sheet: VIATvsSCAT_GO
ONTOLOGY	ID	Description	setSize	enrichmentScore	NES	pvalue	p.adjust	qvalue	rank	leading_edge	core_enrichment
BP	GO:0033143	regulation of intracellular steroid hormone receptor signaling pathway	13	0.906116	1.79732	9.78639e-05	9.78639e-05	0.723312	631	tags=23%, list=3%, signal=22%	GH1/SFRP1/TCF21
BP	GO:0050795	regulation of behavior	14	0.852271	1.71898	0.00272241	0.00272241	1	1695	tags=29%, list=7%, signal=27%	GH1/TNF/GPR171/CCL3
BP	GO:0043200	response to amino acid	17	0.818905	1.71472	0.00353091	0.00353091	1	40	tags=6%, list=0%, signal=6%	GH1
BP	GO:0032008	positive regulation of TOR signaling	13	0.855918	1.69775	0.00159698	0.00159698	1	40	tags=8%, list=0%, signal=8%	GH1
BP	GO:0030518	intracellular steroid hormone receptor signaling pathway	18	0.802244	1.69418	0.00266759	0.00266759	1	631	tags=17%, list=3%, signal=16%	GH1/SFRP1/TCF21
BP	GO:0010867	positive regulation of triglyceride biosynthetic process	10	0.88481	1.68113	0.00240646	0.00240646	1	40	tags=10%, list=0%, signal=10%	GH1
BP	GO:0046888	negative regulation of hormone secretion	11	0.870271	1.67771	0.00171379	0.00171379	1	597	tags=27%, list=3%, signal=27%	GH1/SFRP1/CHGA
BP	GO:0070613	regulation of protein processing	12	0.856897	1.66959	0.00307705	0.00307705	1	609	tags=17%, list=3%, signal=16%	GH1/TNF
BP	GO:1903317	regulation of protein maturation	13	0.835931	1.6581	0.00364866	0.00364866	1	609	tags=15%, list=3%, signal=15%	GH1/TNF
BP	GO:0006695	cholesterol biosynthetic process	16	0.796987	1.6496	0.00594422	0.00594422	1	40	tags=6%, list=0%, signal=6%	GH1
BP	GO:1902653	secondary alcohol biosynthetic process	16	0.796987	1.6496	0.00594422	0.00594422	1	40	tags=6%, list=0%, signal=6%	GH1
BP	GO:1903487	regulation of lactation	7	0.916046	1.64887	0.0044146	0.0044146	1	609	tags=29%, list=3%, signal=28%	GH1/TNF
BP	GO:0016126	sterol biosynthetic process	17	0.785595	1.64497	0.00951478	0.00951478	1	40	tags=6%, list=0%, signal=6%	GH1
BP	GO:0006473	protein acetylation	29	0.720669	1.64378	0.00889151	0.00889151	1	40	tags=3%, list=0%, signal=3%	GH1
BP	GO:1903725	regulation of phospholipid metabolic process	8	0.901937	1.6425	0.00588273	0.00588273	1	40	tags=12%, list=0%, signal=12%	GH1
BP	GO:1901983	regulation of protein acetylation	11	0.847392	1.6336	0.00443651	0.00443651	1	40	tags=9%, list=0%, signal=9%	GH1
BP	GO:2000765	regulation of cytoplasmic translation	8	0.89582	1.63136	0.00751353	0.00751353	1	40	tags=12%, list=0%, signal=12%	GH1
BP	GO:0051048	negative regulation of secretion	26	0.732437	1.63023	0.00712043	0.00712043	1	609	tags=15%, list=3%, signal=15%	GH1/SFRP1/CHGA/TNF
BP	GO:0090208	positive regulation of triglyceride metabolic process	13	0.821728	1.62993	0.00601007	0.00601007	1	609	tags=15%, list=3%, signal=15%	GH1/TNF
BP	GO:0032006	regulation of TOR signaling	23	0.741976	1.62922	0.0100163	0.0100163	1	40	tags=4%, list=0%, signal=4%	GH1
BP	GO:0007595	lactation	11	0.84177	1.62276	0.00531829	0.00531829	1	609	tags=18%, list=3%, signal=18%	GH1/TNF
BP	GO:0090181	regulation of cholesterol metabolic process	9	0.87205	1.62143	0.00606822	0.00606822	1	40	tags=11%, list=0%, signal=11%	GH1
BP	GO:0019835	cytolysis	10	0.852478	1.6197	0.00749918	0.00749918	1	1254	tags=40%, list=5%, signal=38%	LYZ1/PLA2G2A/LYZ2/LYZL6
BP	GO:0050810	regulation of steroid biosynthetic process	12	0.819863	1.59743	0.010976	0.010976	1	40	tags=8%, list=0%, signal=8%	GH1
BP	GO:0042100	B cell proliferation	17	0.761665	1.59486	0.0157426	0.0157426	1	2902	tags=47%, list=12%, signal=41%	IKZF3/CD79A/IL10/SASH3/IL4/CD40LG/TLR9/CD40
BP	GO:0031639	plasminogen activation	8	0.874039	1.59169	0.0132283	0.0132283	1	609	tags=25%, list=3%, signal=24%	GH1/TNF
BP	GO:0060259	regulation of feeding behavior	6	0.913679	1.5868	0.0105895	0.0105895	1	1642	tags=50%, list=7%, signal=47%	GH1/TNF/GPR171
BP	GO:0019218	regulation of steroid metabolic process	19	0.738378	1.58429	0.0193475	0.0193475	1	40	tags=5%, list=0%, signal=5%	GH1
BP	GO:1903531	negative regulation of secretion by cell	24	0.712148	1.57803	0.0238033	0.0238033	1	597	tags=12%, list=3%, signal=12%	GH1/SFRP1/CHGA
BP	GO:0045833	negative regulation of lipid metabolic process	18	0.746386	1.57622	0.0141238	0.0141238	1	40	tags=6%, list=0%, signal=6%	GH1
BP	GO:0002250	adaptive immune response	81	0.607279	1.57415	0.00717806	0.00717806	1	3024	tags=27%, list=13%, signal=24%	C4BPA/CD79A/SH2D1A/TREM1/THEMIS/CD3D/CD3G/ZP3/CD3E/TRAT1/PRKCB/LAX1/LTA/BATF/ADCY7/SASH3/IL4/C3/CLEC6A/KLRD1/CD40/IL1B
BP	GO:0010755	regulation of plasminogen activation	5	0.947768	1.57095	0.00420418	0.00420418	1	609	tags=40%, list=3%, signal=39%	GH1/TNF
BP	GO:0031638	zymogen activation	19	0.731652	1.56986	0.0226665	0.0226665	1	609	tags=11%, list=3%, signal=10%	GH1/TNF
BP	GO:0045727	positive regulation of translation	32	0.676377	1.56872	0.0226012	0.0226012	1	40	tags=3%, list=0%, signal=3%	GH1
BP	GO:0045940	positive regulation of steroid metabolic process	6	0.901956	1.56644	0.0155582	0.0155582	1	40	tags=17%, list=0%, signal=17%	GH1
BP	GO:0048630	skeletal muscle tissue growth	5	0.944637	1.56576	0.00471766	0.00471766	1	679	tags=40%, list=3%, signal=39%	CHRND/MSTN
BP	GO:0010800	positive regulation of peptidyl-threonine phosphorylation	8	0.858171	1.5628	0.0214226	0.0214226	1	40	tags=12%, list=0%, signal=12%	GH1
BP	GO:0045723	positive regulation of fatty acid biosynthetic process	7	0.866606	1.55988	0.0192694	0.0192694	1	40	tags=14%, list=0%, signal=14%	GH1
BP	GO:2000767	positive regulation of cytoplasmic translation	5	0.94084	1.55946	0.00600136	0.00600136	1	40	tags=20%, list=0%, signal=20%	GH1
BP	GO:0048520	positive regulation of behavior	4	0.977511	1.55742	0.00132738	0.00132738	1	40	tags=25%, list=0%, signal=25%	GH1
BP	GO:0043401	steroid hormone mediated signaling pathway	22	0.714331	1.55619	0.0184179	0.0184179	1	1445	tags=18%, list=6%, signal=17%	GH1/SFRP1/TCF21/NR5A1
BP	GO:1903489	positive regulation of lactation	4	0.973379	1.55083	0.00197192	0.00197192	1	40	tags=25%, list=0%, signal=25%	GH1
BP	GO:0006651	diacylglycerol biosynthetic process	6	0.892262	1.5496	0.0202879	0.0202879	1	40	tags=17%, list=0%, signal=17%	GH1
BP	GO:0042113	B cell activation	46	0.641843	1.54937	0.0177023	0.0177023	1	2902	tags=28%, list=12%, signal=25%	IKZF3/POU2AF1/CD79A/SFRP1/PRKCB/LAX1/BATF/IL10/SASH3/IL4/CD40LG/TLR9/CD40
BP	GO:0140353	lipid export from cell	6	0.891751	1.54872	0.0202879	0.0202879	1	40	tags=17%, list=0%, signal=17%	GH1
BP	GO:0010866	regulation of triglyceride biosynthetic process	12	0.792606	1.54432	0.0211645	0.0211645	1	40	tags=8%, list=0%, signal=8%	GH1
BP	GO:0050851	antigen receptor-mediated signaling pathway	21	0.714464	1.54137	0.0354372	0.0354372	1	1247	tags=19%, list=5%, signal=18%	CD79A/SH2D1A/THEMIS/PRKCB
BP	GO:0060046	regulation of acrosome reaction	4	0.965707	1.53861	0.00409654	0.00409654	1	710	tags=25%, list=3%, signal=24%	ZP3
BP	GO:0071383	cellular response to steroid hormone stimulus	32	0.663306	1.53841	0.0273179	0.0273179	1	1445	tags=16%, list=6%, signal=15%	GH1/SFRP1/TCF21/MSTN/NR5A1
BP	GO:0090207	regulation of triglyceride metabolic process	16	0.743158	1.53819	0.0309346	0.0309346	1	2139	tags=19%, list=9%, signal=17%	GH1/TNF/C3
BP	GO:0046889	positive regulation of lipid biosynthetic process	23	0.700012	1.53708	0.0297817	0.0297817	1	40	tags=4%, list=0%, signal=4%	GH1
BP	GO:0007589	body fluid secretion	21	0.712266	1.53663	0.0371147	0.0371147	1	609	tags=10%, list=3%, signal=9%	GH1/TNF
BP	GO:1901984	negative regulation of protein acetylation	6	0.884263	1.53571	0.0237728	0.0237728	1	40	tags=17%, list=0%, signal=17%	GH1
BP	GO:0010799	regulation of peptidyl-threonine phosphorylation	11	0.796234	1.53498	0.018367	0.018367	1	40	tags=9%, list=0%, signal=9%	GH1
BP	GO:0031929	TOR signaling	27	0.684059	1.53426	0.027722	0.027722	1	40	tags=4%, list=0%, signal=4%	GH1
BP	GO:0045540	regulation of cholesterol biosynthetic process	5	0.924549	1.53246	0.011804	0.011804	1	40	tags=20%, list=0%, signal=20%	GH1
BP	GO:0106118	regulation of sterol biosynthetic process	5	0.924549	1.53246	0.011804	0.011804	1	40	tags=20%, list=0%, signal=20%	GH1
BP	GO:0043506	regulation of JUN kinase activity	7	0.851257	1.53225	0.0276639	0.0276639	1	609	tags=29%, list=3%, signal=28%	SFRP1/TNF
BP	GO:0045922	negative regulation of fatty acid metabolic process	8	0.839333	1.52849	0.0312928	0.0312928	1	40	tags=12%, list=0%, signal=12%	GH1
BP	GO:0010893	positive regulation of steroid biosynthetic process	5	0.920519	1.52578	0.013094	0.013094	1	40	tags=20%, list=0%, signal=20%	GH1
BP	GO:0043543	protein acylation	44	0.633436	1.52131	0.0203519	0.0203519	1	40	tags=2%, list=0%, signal=2%	GH1
BP	GO:0030521	androgen receptor signaling pathway	6	0.875409	1.52033	0.0272677	0.0272677	1	631	tags=33%, list=3%, signal=32%	SFRP1/TCF21
BP	GO:0098742	cell-cell adhesion via plasma-membrane adhesion molecules	32	0.654094	1.51704	0.0366013	0.0366013	1	4111	tags=44%, list=18%, signal=36%	CLDN1/CDHR1/DSG1/DSC1/IGSF11/CLDN3/DSC3/ITGAL/CLDN16/SELL/CXADR/DSC2/CDH18/CDH1
BP	GO:0070294	renal sodium ion absorption	5	0.912068	1.51177	0.0162054	0.0162054	1	40	tags=20%, list=0%, signal=20%	GH1
BP	GO:0045923	positive regulation of fatty acid metabolic process	9	0.812839	1.51133	0.0268477	0.0268477	1	40	tags=11%, list=0%, signal=11%	GH1
BP	GO:0032370	positive regulation of lipid transport	14	0.749289	1.51127	0.0378457	0.0378457	1	40	tags=7%, list=0%, signal=7%	GH1
BP	GO:0034250	positive regulation of amide metabolic process	36	0.642735	1.51032	0.0324254	0.0324254	1	40	tags=3%, list=0%, signal=3%	GH1
BP	GO:0032729	positive regulation of type II interferon production	16	0.729572	1.51006	0.0374101	0.0374101	1	3630	tags=50%, list=16%, signal=42%	IL12B/ZP3/LTA/IL10/SASH3/TLR9/IL1B/IL12A
BP	GO:0018107	peptidyl-threonine phosphorylation	20	0.697951	1.50894	0.0371901	0.0371901	1	40	tags=5%, list=0%, signal=5%	GH1
BP	GO:0007631	feeding behavior	15	0.736956	1.50312	0.0419075	0.0419075	1	1642	tags=20%, list=7%, signal=19%	GH1/TNF/GPR171
BP	GO:0033144	negative regulation of intracellular steroid hormone receptor signaling pathway	6	0.864172	1.50082	0.0332714	0.0332714	1	631	tags=33%, list=3%, signal=32%	SFRP1/TCF21
BP	GO:0051055	negative regulation of lipid biosynthetic process	9	0.80702	1.50051	0.0403727	0.0403727	1	40	tags=11%, list=0%, signal=11%	GH1
BP	GO:0046651	lymphocyte proliferation	55	0.602859	1.49887	0.0291036	0.0291036	1	4924	tags=38%, list=21%, signal=30%	IKZF3/IL12B/CD79A/ZP3/CD28/RASAL3/IL10/SASH3/CORO1A/IL4/RAC2/CD40LG/TLR9/CD40/IL12A/BMP4/FYN/FKBP1B/MZB1/AIF1/PYCARD
BP	GO:1905953	negative regulation of lipid localization	4	0.940256	1.49806	0.0115804	0.0115804	1	40	tags=25%, list=0%, signal=25%	GH1
BP	GO:0032943	mononuclear cell proliferation	56	0.601359	1.49536	0.0165162	0.0165162	1	4924	tags=38%, list=21%, signal=30%	IKZF3/IL12B/CD79A/ZP3/CD28/RASAL3/IL10/SASH3/CORO1A/IL4/RAC2/CD40LG/TLR9/CD40/IL12A/BMP4/FYN/FKBP1B/MZB1/AIF1/PYCARD
BP	GO:0030183	B cell differentiation	19	0.696842	1.49517	0.04426	0.04426	1	593	tags=21%, list=3%, signal=21%	IKZF3/POU2AF1/CD79A/SFRP1
BP	GO:0030879	mammary gland development	22	0.684431	1.49105	0.0467675	0.0467675	1	1711	tags=18%, list=7%, signal=17%	GH1/TNF/IRF6/CCL11
BP	GO:0045717	negative regulation of fatty acid biosynthetic process	6	0.858539	1.49104	0.0367736	0.0367736	1	40	tags=17%, list=0%, signal=17%	GH1
BP	GO:0035809	regulation of urine volume	5	0.899328	1.49066	0.023206	0.023206	1	40	tags=20%, list=0%, signal=20%	GH1
BP	GO:0048732	gland development	60	0.593781	1.48496	0.0290481	0.0290481	1	2871	tags=20%, list=12%, signal=18%	GH1/SFRP1/TNF/IRF6/TCF21/NR5A1/E2F7/INSM1/CCL11/CELA1/E2F8/PTN
BP	GO:0001906	cell killing	26	0.665783	1.48187	0.0447761	0.0447761	1	2816	tags=27%, list=12%, signal=24%	LAP/SH2D1A/CHGA/CORO1A/C3/VAV1/KLRD1
BP	GO:0018210	peptidyl-threonine modification	22	0.680002	1.4814	0.0495186	0.0495186	1	1060	tags=9%, list=5%, signal=9%	GH1/GALNT6
BP	GO:0062014	negative regulation of small molecule metabolic process	22	0.678007	1.47705	0.0495186	0.0495186	1	40	tags=5%, list=0%, signal=5%	GH1
BP	GO:0060218	hematopoietic stem cell differentiation	9	0.793884	1.47609	0.0465839	0.0465839	1	1560	tags=22%, list=7%, signal=21%	SFRP1/BATF
BP	GO:0042742	defense response to bacterium	38	0.621963	1.47439	0.0406607	0.0406607	1	1545	tags=16%, list=7%, signal=15%	LYZ1/PLA2G2A/CXCL5/CHGA/LYZL6/LTA
BP	GO:0000305	response to oxygen radical	5	0.88735	1.4708	0.0315286	0.0315286	1	121	tags=20%, list=1%, signal=20%	UCP3
BP	GO:1902930	regulation of alcohol biosynthetic process	6	0.842975	1.46401	0.0487811	0.0487811	1	40	tags=17%, list=0%, signal=17%	GH1
BP	GO:0002449	lymphocyte mediated immunity	51	0.596432	1.45924	0.0406699	0.0406699	1	3497	tags=27%, list=15%, signal=23%	C4BPA/SH2D1A/ZP3/LTA/BATF/SASH3/CORO1A/IL4/C3/VAV1/KLRD1/CD40/IL1B/C7
BP	GO:0003096	renal sodium ion transport	6	0.837411	1.45434	0.0432612	0.0432612	1	40	tags=17%, list=0%, signal=17%	GH1
BP	GO:0046649	lymphocyte activation	128	0.540615	1.45296	0.00993677	0.00993677	1	4924	tags=29%, list=21%, signal=23%	IKZF3/POU2AF1/IL12B/CD79A/SFRP1/THEMIS/ZP3/CD28/RIPOR2/GPR18/RASAL3/PRKCB/LAX1/ITGAL/BATF/IL10/SASH3/CORO1A/IL4/VAV1/RAC2/CD40LG/TLR9/CD40/DPP4/IL12A/BMP4/CXADR/TMEM98/SLC25A5/FYN/NFKBIZ/FKBP1B/PGLYRP1/MZB1/AIF1/PYCARD
BP	GO:2000344	positive regulation of acrosome reaction	3	0.969683	1.44962	0.0075281	0.0075281	1	710	tags=33%, list=3%, signal=32%	ZP3
BP	GO:1903576	response to L-arginine	3	0.969315	1.44907	0.00823164	0.00823164	1	40	tags=33%, list=0%, signal=33%	GH1
BP	GO:0044060	regulation of endocrine process	6	0.83416	1.4487	0.0482529	0.0482529	1	40	tags=17%, list=0%, signal=17%	GH1
BP	GO:0050853	B cell receptor signaling pathway	5	0.873458	1.44777	0.037782	0.037782	1	1247	tags=40%, list=5%, signal=38%	CD79A/PRKCB
BP	GO:0036335	intestinal stem cell homeostasis	4	0.90733	1.4456	0.0354234	0.0354234	1	131	tags=25%, list=1%, signal=25%	PLA2G2A
BP	GO:0045861	negative regulation of proteolysis	75	0.561638	1.44512	0.0326209	0.0326209	1	5415	tags=28%, list=23%, signal=22%	GH1/LOC505033/TM4SF20/WFIKKN2/IL10/C3/SNCA/MMP9/LOC404103/BIRC5/MT3/ITIH2/TMEM98/LTF/TNFAIP8/PTI/RPL11/RPL23/A2M/TRIM21/FHIT
BP	GO:0060986	endocrine hormone secretion	5	0.871688	1.44484	0.0403876	0.0403876	1	40	tags=20%, list=0%, signal=20%	GH1
BP	GO:0032369	negative regulation of lipid transport	3	0.96508	1.44274	0.0110458	0.0110458	1	40	tags=33%, list=0%, signal=33%	GH1
BP	GO:0060765	regulation of androgen receptor signaling pathway	4	0.8998	1.4336	0.0413723	0.0413723	1	631	tags=50%, list=3%, signal=49%	SFRP1/TCF21
BP	GO:0002443	leukocyte mediated immunity	72	0.561728	1.43273	0.0397727	0.0397727	1	3024	tags=22%, list=13%, signal=19%	C4BPA/SH2D1A/CHGA/ZP3/LTA/BATF/CCL3/SASH3/CORO1A/IL4/C3/VAV1/RAC2/KLRD1/CD40/IL1B
BP	GO:0000303	response to superoxide	4	0.896933	1.42904	0.0456987	0.0456987	1	121	tags=25%, list=1%, signal=25%	UCP3
BP	GO:0098609	cell-cell adhesion	134	0.530342	1.42893	0.00975705	0.00975705	1	4924	tags=31%, list=21%, signal=24%	CLDN1/CDHR1/DSG1/IL12B/DSC1/IGSF11/ZP3/CD28/RIPOR2/CLDN3/RASAL3/SELE/CLDN2/DSC3/ITGAL/PKP1/SASH3/CORO1A/IL4/CLDN16/RAC2/CD40LG/SELL/CDH2/FERMT3/DPP4/S100A8/ITGB2/IL12A/BMP4/CXADR/DSC2/CDH18/CDH1/DMTN/PTI/NFKBIZ/PRKG1/AIF1/S100A9/PYCARD
BP	GO:0045321	leukocyte activation	163	0.523387	1.42206	0.00771498	0.00771498	1	5009	tags=29%, list=21%, signal=23%	PLA2G2A/IKZF3/POU2AF1/IL12B/CD79A/CXCL5/SFRP1/CHGA/THEMIS/ZP3/CD28/RIPOR2/GPR18/RASAL3/PRKCB/LAX1/ITGAL/BATF/IL10/CCL3/SASH3/CORO1A/IL4/TMEM229B/VAV1/SNCA/RAC2/CD40LG/TLR9/CXCL8/CD40/ENPP3/DPP4/IL12A/BMP4/CXADR/TMEM98/SLC25A5/FYN/NFKBIZ/FKBP1B/PGLYRP1/MZB1/AIF1/ADORA2B/PYCARD/TMEM106A
BP	GO:0014034	neural crest cell fate commitment	3	0.94633	1.41471	0.0196555	0.0196555	1	593	tags=33%, list=3%, signal=32%	SFRP1
BP	GO:0048865	stem cell fate commitment	3	0.94633	1.41471	0.0196555	0.0196555	1	593	tags=33%, list=3%, signal=32%	SFRP1
BP	GO:0010955	negative regulation of protein processing	3	0.941237	1.4071	0.0216351	0.0216351	1	40	tags=33%, list=0%, signal=33%	GH1
BP	GO:1903318	negative regulation of protein maturation	3	0.941237	1.4071	0.0216351	0.0216351	1	40	tags=33%, list=0%, signal=33%	GH1
BP	GO:0002252	immune effector process	119	0.525131	1.40642	0.0229451	0.0229451	1	4924	tags=28%, list=21%, signal=22%	C4BPA/POU2AF1/IL12B/SH2D1A/CHGA/ZP3/ITGAL/LTA/BATF/IL10/CCL3/SASH3/CORO1A/IL4/C3/VAV1/RAC2/KLRD1/TLR9/CD40/IL1B/ENPP3/CFH/C7/IL12A/TMEM98/CFD/C4A/NFKBIZ/PGLYRP1/MZB1/ADORA2B/PYCARD
BP	GO:0002694	regulation of leukocyte activation	90	0.534929	1.40557	0.0459519	0.0459519	1	4924	tags=29%, list=21%, signal=23%	PLA2G2A/IKZF3/IL12B/SFRP1/ZP3/CD28/RIPOR2/RASAL3/IL10/SASH3/CORO1A/IL4/SNCA/RAC2/CD40LG/TLR9/ENPP3/DPP4/IL12A/BMP4/NFKBIZ/PGLYRP1/MZB1/AIF1/ADORA2B/PYCARD
BP	GO:0090205	positive regulation of cholesterol metabolic process	3	0.939422	1.40438	0.0227663	0.0227663	1	40	tags=33%, list=0%, signal=33%	GH1
BP	GO:0048631	regulation of skeletal muscle tissue growth	3	0.936087	1.3994	0.0272913	0.0272913	1	679	tags=33%, list=3%, signal=32%	MSTN
BP	GO:0060766	negative regulation of androgen receptor signaling pathway	3	0.932999	1.39478	0.0292737	0.0292737	1	631	tags=67%, list=3%, signal=65%	SFRP1/TCF21
BP	GO:1902463	protein localization to cell leading edge	3	0.932614	1.3942	0.0298421	0.0298421	1	900	tags=33%, list=4%, signal=32%	RIPOR2
BP	GO:0099590	neurotransmitter receptor internalization	3	0.926121	1.3845	0.0389366	0.0389366	1	926	tags=33%, list=4%, signal=32%	SNAP25
BP	GO:0015701	bicarbonate transport	3	0.920641	1.37631	0.0463259	0.0463259	1	1832	tags=67%, list=8%, signal=61%	CFTR/SLC26A8
BP	GO:0034331	cell junction maintenance	3	0.919164	1.3741	0.0485996	0.0485996	1	1025	tags=67%, list=4%, signal=64%	CLDN1/CLDN3
BP	GO:0009617	response to bacterium	101	0.514495	1.3634	0.0423913	0.0423913	1	2894	tags=17%, list=12%, signal=15%	LYZ1/PLA2G2A/IKZF3/CXCL5/CHGA/LYZL6/LTA/IL10/CCL3/GPM6A/C3/TMEM229B/SNCA/CXCL9/LDOC1/TLR9/TLR6
BP	GO:0001775	cell activation	194	0.489032	1.33392	0.0349794	0.0349794	1	5009	tags=28%, list=21%, signal=22%	PLA2G2A/IKZF3/POU2AF1/IL12B/CD79A/CXCL5/SFRP1/CHGA/THEMIS/ZP3/CD28/RIPOR2/GPR18/RASAL3/PRKCB/LAX1/ITGAL/BATF/IL10/CCL3/SASH3/ZP2/CORO1A/IL4/TMEM229B/VAV1/SNCA/RAC2/CD40LG/TLR9/CXCL8/CD40/FERMT3/CXCL10/ENPP3/DPP4/IL12A/BMP4/CXADR/F2R/TMEM98/SLC25A5/DMTN/FYN/PTI/NFKBIZ/FKBP1B/PGLYRP1/PRKG1/MZB1/CAPN3/AIF1/ADORA2B/PYCARD/TMEM106A
BP	GO:0002684	positive regulation of immune system process	187	0.48659	1.32679	0.0421811	0.0421811	1	6132	tags=34%, list=26%, signal=25%	C4BPA/IL12B/CD79A/SH2D1A/THEMIS/MSTN/ZP3/CD28/RIPOR2/RASAL3/PRKCB/SELE/LTA/TLR10/CCL3/SASH3/CORO1A/IL4/C3/VAV1/CLEC6A/CCL20/RAC2/CD40LG/KLRD1/TLR9/PTN/TLR6/CXCL10/IL1B/ENPP3/DPP4/CFH/C7/TYROBP/IL12A/HMGB2/CXCL17/CFD/TIFA/C4A/LTF/NFKBIZ/MZB1/AIF1/ADORA2B/PYCARD/FOS/CGAS/CLEC7A/ELF1/PRKCA/GATA3/CD14/SLC15A4/C5/GPR183/C2/NOD2/POLR3C/LYVE1/EXOSC3/ESR1
BP	GO:0002682	regulation of immune system process	268	0.471269	1.29972	0.0281124	0.0281124	1	6132	tags=30%, list=26%, signal=23%	C4BPA/PLA2G2A/IKZF3/IL12B/CD79A/SH2D1A/SFRP1/THEMIS/MSTN/ZP3/TNFRSF11B/CD28/RIPOR2/GPR18/RASAL3/PRKCB/SELE/HCST/LTA/TLR10/GPR171/IL10/CCL3/ADCY7/SASH3/CORO1A/IL4/C3/VAV1/SNCA/CLEC6A/CCL20/RAC2/CD40LG/KLRD1/TLR9/PTN/TLR6/SAMHD1/CXCL10/IL1B/ENPP3/DPP4/CFH/C7/TYROBP/IL12A/BMP4/HMGB2/CXCL17/CFD/TIFA/C4A/LTF/NFKBIZ/PGLYRP1/MZB1/ALOX15/AIF1/ORM1/ADORA2B/PYCARD/FOS/CXCR3/CGAS/CLEC7A/ELF1/TRIM21/CNN2/PRK…
BP	GO:0006955	immune response	305	0.462367	1.27162	0.0280561	0.0280561	1	5956	tags=30%, list=25%, signal=22%	C4BPA/POU2AF1/PIGR/IL12B/CD79A/CXCL5/SH2D1A/TREM1/CHGA/TNF/THEMIS/CD3D/CD3G/ZP3/CD3E/CD28/TRAT1/PRKCB/LAX1/HCST/ITGAL/LTA/BATF/TLR10/IL10/CCL3/ADCY7/SASH3/CORO1A/IL4/C3/VAV1/NR1H4/SNCA/CLEC6A/IL1A/RAC2/CXCL9/CD40LG/KLRD1/TLR9/TLR6/CD40/SAMHD1/CXCL10/IL1B/ENPP3/S100A8/CFH/CYBB/C7/TYROBP/IL12A/IRF5/HMGB2/TMEM98/CFD/TIFA/C4A/LTF/FYN/NFKBIZ/PGLYRP1/ALOX15/AIF1/ADORA2B/S100A9/PYCARD/TMEM106A/CGAS/TNFA…
BP	GO:0002376	immune system process	454	0.446832	1.23618	0.026973	0.026973	1	6082	tags=29%, list=26%, signal=22%	C4BPA/PLA2G2A/IKZF3/POU2AF1/PIGR/IL12B/CD79A/CXCL5/SH2D1A/TREM1/IL2RA/SFRP1/CHGA/TNF/THEMIS/TCF21/CD3D/CD3G/MSTN/ZP3/CD3E/TNFRSF11B/CD28/TRAT1/RIPOR2/GPR18/RASAL3/PRKCB/SELE/LAX1/HCST/ITGAL/LTA/BATF/TLR10/GPR171/IL10/CCL3/ADCY7/SASH3/CORO1A/IL4/C3/TMEM229B/VAV1/NR1H4/SNCA/MMP9/CLEC6A/IL1A/CCL20/RAC2/CXCL9/CD40LG/SELL/KLRD1/TLR9/CXCL8/PTN/TLR6/CD40/SAMHD1/CXCL10/IL1B/RPS24/ENPP3/DPP4/S100A8/CFH/RA…
BP	GO:0006888	endoplasmic reticulum to Golgi vesicle-mediated transport	23	-0.489524	-1.3621	0.0429429	0.0429429	1	9043	tags=70%, list=39%, signal=43%	STX17/VAPB/TRAPPC2L/SEC13/MIA3/YKT6/GOLT1B/SAR1A/TRAPPC2/YIPF6/GOLT1A/SCAP/VAMP7/YIPF5/INSIG1/SEC16B
BP	GO:0048738	cardiac muscle tissue development	31	-0.466858	-1.40686	0.0338326	0.0338326	1	5144	tags=39%, list=22%, signal=30%	PI16/FKBP1A/ANKRD1/CDC42/WNT2/ACADM/ASB2/FGF2/CAV3/CSRP3/HAND1/ADPRHL1
BP	GO:0021987	cerebral cortex development	17	-0.56733	-1.44193	0.0450348	0.0450348	1	870	tags=53%, list=4%, signal=51%	AKIRIN2/PSEN1/CTNNB1/EFHC1/COL3A1/CDK5R1/MBOAT7/EMX2/NPY
BP	GO:0051289	protein homotetramerization	22	-0.527583	-1.45112	0.0470583	0.0470583	1	623	tags=27%, list=3%, signal=27%	SHMT1/CRYZ/ALDH9A1/ACACA/AQP4/AQP2
BP	GO:0055006	cardiac cell development	11	-0.629762	-1.464	0.0374018	0.0374018	1	1029	tags=36%, list=4%, signal=35%	ASB2/CAV3/CSRP3/ADPRHL1
BP	GO:0055013	cardiac muscle cell development	11	-0.629762	-1.464	0.0374018	0.0374018	1	1029	tags=36%, list=4%, signal=35%	ASB2/CAV3/CSRP3/ADPRHL1
BP	GO:0006779	porphyrin-containing compound biosynthetic process	11	-0.631094	-1.4671	0.0369485	0.0369485	1	4365	tags=36%, list=19%, signal=30%	HMBS/SLC25A39/PGRMC1/ALAS2
BP	GO:0006783	heme biosynthetic process	11	-0.631094	-1.4671	0.0369485	0.0369485	1	4365	tags=36%, list=19%, signal=30%	HMBS/SLC25A39/PGRMC1/ALAS2
BP	GO:0033014	tetrapyrrole biosynthetic process	11	-0.631094	-1.4671	0.0369485	0.0369485	1	4365	tags=36%, list=19%, signal=30%	HMBS/SLC25A39/PGRMC1/ALAS2
BP	GO:0010831	positive regulation of myotube differentiation	5	-0.816906	-1.48831	0.0325616	0.0325616	1	3194	tags=40%, list=14%, signal=35%	CYP26B1/CAV3
BP	GO:0042398	cellular modified amino acid biosynthetic process	12	-0.629853	-1.48848	0.0490654	0.0490654	1	4986	tags=33%, list=21%, signal=26%	TMLHE/ALDH9A1/ACADM/CKMT2
BP	GO:0030252	growth hormone secretion	4	-0.861546	-1.49276	0.0387666	0.0387666	1	59	tags=75%, list=0%, signal=75%	SELENOT/GHRH/ADCYAP1
BP	GO:0060123	regulation of growth hormone secretion	4	-0.861546	-1.49276	0.0387666	0.0387666	1	59	tags=75%, list=0%, signal=75%	SELENOT/GHRH/ADCYAP1
BP	GO:0060124	positive regulation of growth hormone secretion	4	-0.861546	-1.49276	0.0387666	0.0387666	1	59	tags=75%, list=0%, signal=75%	SELENOT/GHRH/ADCYAP1
BP	GO:0003097	renal water transport	5	-0.819882	-1.49374	0.0311535	0.0311535	1	3003	tags=100%, list=13%, signal=87%	HYAL2/HAS2/AQP3/AQP2
BP	GO:0030104	water homeostasis	11	-0.643195	-1.49523	0.032415	0.032415	1	3003	tags=64%, list=13%, signal=55%	HYAL2/HAS2/SCT/AQP3/ATP6V1B1/AQP4/AQP2
BP	GO:1903350	response to dopamine	11	-0.643999	-1.4971	0.032415	0.032415	1	6731	tags=64%, list=29%, signal=45%	GNB1/GNG2/DTNBP1/CAV2/HTR2A/NSG2/DRD1
BP	GO:1903351	cellular response to dopamine	11	-0.643999	-1.4971	0.032415	0.032415	1	6731	tags=64%, list=29%, signal=45%	GNB1/GNG2/DTNBP1/CAV2/HTR2A/NSG2/DRD1
BP	GO:0009409	response to cold	10	-0.670251	-1.50279	0.0322197	0.0322197	1	4876	tags=60%, list=21%, signal=48%	RNF34/ADRB2/ACADM/TMEM135/HSPA2/UCP1
BP	GO:0003214	cardiac left ventricle morphogenesis	3	-0.909933	-1.50466	0.0317875	0.0317875	1	469	tags=67%, list=2%, signal=65%	CPE/HAND1
BP	GO:0046940	nucleoside monophosphate phosphorylation	7	-0.739631	-1.50561	0.0367073	0.0367073	1	3715	tags=57%, list=16%, signal=48%	AK3/CMPK1/AK6/AK5
BP	GO:0007029	endoplasmic reticulum organization	25	-0.527819	-1.50984	0.0188889	0.0188889	1	9577	tags=80%, list=41%, signal=47%	ZFYVE27/TMEM38A/EMC3/TRAM1/SEC61A1/EMC8/WDR83OS/MIA3/SGTA/LPCAT3/ATL1/EMC2/GET4/EMC4/EMC10/REEP2/REEP5/SPTSSB/CAV2/TMEM38B
BP	GO:0003352	regulation of cilium movement	7	-0.74277	-1.512	0.0347232	0.0347232	1	3243	tags=29%, list=14%, signal=25%	TPPP2/DEFB1
BP	GO:0060295	regulation of cilium movement involved in cell motility	7	-0.74277	-1.512	0.0347232	0.0347232	1	3243	tags=29%, list=14%, signal=25%	TPPP2/DEFB1
BP	GO:1902019	regulation of cilium-dependent cell motility	7	-0.74277	-1.512	0.0347232	0.0347232	1	3243	tags=29%, list=14%, signal=25%	TPPP2/DEFB1
BP	GO:0042310	vasoconstriction	18	-0.588839	-1.51411	0.0310163	0.0310163	1	3255	tags=44%, list=14%, signal=38%	ADRA2B/EDNRB/AGTR1/CAV1/ACTA2/AGT/SNTA1/COMP
BP	GO:0009435	NAD biosynthetic process	5	-0.831506	-1.51491	0.0255213	0.0255213	1	2069	tags=60%, list=9%, signal=55%	NMNAT1/QPRT/HAAO
BP	GO:0019359	nicotinamide nucleotide biosynthetic process	5	-0.831506	-1.51491	0.0255213	0.0255213	1	2069	tags=60%, list=9%, signal=55%	NMNAT1/QPRT/HAAO
BP	GO:0019363	pyridine nucleotide biosynthetic process	5	-0.831506	-1.51491	0.0255213	0.0255213	1	2069	tags=60%, list=9%, signal=55%	NMNAT1/QPRT/HAAO
BP	GO:0007204	positive regulation of cytosolic calcium ion concentration	18	-0.589629	-1.51614	0.0289313	0.0289313	1	3150	tags=39%, list=13%, signal=34%	AGTR1/CD36/CAV1/CCKBR/TAC1/DRD1/ADCYAP1
BP	GO:0071800	podosome assembly	4	-0.879407	-1.5237	0.0216361	0.0216361	1	54	tags=50%, list=0%, signal=50%	RHOA/CSF2
BP	GO:0002042	cell migration involved in sprouting angiogenesis	11	-0.657832	-1.52925	0.0269748	0.0269748	1	4306	tags=45%, list=18%, signal=37%	SRPX2/TBXA2R/NR4A1/FGF2/FGFBP1
BP	GO:0014829	vascular associated smooth muscle contraction	8	-0.72656	-1.53502	0.0311167	0.0311167	1	3255	tags=50%, list=14%, signal=43%	ZDHHC21/EDNRB/ACTA2/COMP
BP	GO:0001832	blastocyst growth	5	-0.843444	-1.53666	0.0176019	0.0176019	1	2266	tags=40%, list=10%, signal=36%	SBDS/CSF2
BP	GO:0009415	response to water	3	-0.929451	-1.53694	0.0169219	0.0169219	1	16	tags=67%, list=0%, signal=67%	PIK3CA/AQP2
BP	GO:2001239	regulation of extrinsic apoptotic signaling pathway in absence of ligand	9	-0.707662	-1.54001	0.0369839	0.0369839	1	2061	tags=22%, list=9%, signal=20%	INHBA/CSF2
BP	GO:0071801	regulation of podosome assembly	3	-0.938521	-1.55194	0.0103078	0.0103078	1	54	tags=67%, list=0%, signal=67%	RHOA/CSF2
BP	GO:0071803	positive regulation of podosome assembly	3	-0.938521	-1.55194	0.0103078	0.0103078	1	54	tags=67%, list=0%, signal=67%	RHOA/CSF2
BP	GO:0016197	endosomal transport	43	-0.48629	-1.55367	0.0106527	0.0106527	1	9737	tags=77%, list=42%, signal=45%	AP5M1/VCP/CCDC22/RAB7A/RNF126/VPS35/VAMP4/RAB11B/SNX17/ARFRP1/VPS4B/MICALL1/VPS29/YKT6/GOLT1B/ATP6AP1/RAB7B/WASHC1/VPS51/VTA1/VAMP3/EHD1/STX5/CLN5/SNX2/GOLT1A/LAPTM4B/AP5B1/LAMTOR1/SNX4/VPS26A/ARL1/UBXN6
BP	GO:0010743	regulation of macrophage derived foam cell differentiation	8	-0.736562	-1.55615	0.0253468	0.0253468	1	3150	tags=62%, list=13%, signal=54%	LPL/AGTR1/AGT/ADIPOQ/CSF2
BP	GO:1902117	positive regulation of organelle assembly	14	-0.6395	-1.55684	0.0391829	0.0391829	1	54	tags=29%, list=0%, signal=29%	PPP1R35/DYNLL1/SNX4/CSF2
BP	GO:0010742	macrophage derived foam cell differentiation	9	-0.71581	-1.55774	0.0340587	0.0340587	1	5002	tags=67%, list=21%, signal=52%	LPL/PPARG/AGTR1/AGT/ADIPOQ/CSF2
BP	GO:0090077	foam cell differentiation	9	-0.71581	-1.55774	0.0340587	0.0340587	1	5002	tags=67%, list=21%, signal=52%	LPL/PPARG/AGTR1/AGT/ADIPOQ/CSF2
BP	GO:0006782	protoporphyrinogen IX biosynthetic process	5	-0.855571	-1.55876	0.0126979	0.0126979	1	511	tags=40%, list=2%, signal=39%	HMBS/ALAS2
BP	GO:0003353	positive regulation of cilium movement	3	-0.943103	-1.55951	0.00786898	0.00786898	1	274	tags=67%, list=1%, signal=66%	IQCF1/DEFB1
BP	GO:1902093	positive regulation of flagellated sperm motility	3	-0.943103	-1.55951	0.00786898	0.00786898	1	274	tags=67%, list=1%, signal=66%	IQCF1/DEFB1
BP	GO:2000155	positive regulation of cilium-dependent cell motility	3	-0.943103	-1.55951	0.00786898	0.00786898	1	274	tags=67%, list=1%, signal=66%	IQCF1/DEFB1
BP	GO:0046501	protoporphyrinogen IX metabolic process	6	-0.81634	-1.56542	0.0182841	0.0182841	1	511	tags=33%, list=2%, signal=33%	HMBS/ALAS2
BP	GO:0035767	endothelial cell chemotaxis	8	-0.746233	-1.57658	0.0212255	0.0212255	1	5352	tags=75%, list=23%, signal=58%	HSPB1/P2RX4/NR4A1/FGF1/FGF2/HRG
BP	GO:0003207	cardiac chamber formation	3	-0.95358	-1.57684	0.00481538	0.00481538	1	469	tags=67%, list=2%, signal=65%	MEF2C/HAND1
BP	GO:0055003	cardiac myofibril assembly	3	-0.956351	-1.58142	0.0043456	0.0043456	1	860	tags=67%, list=4%, signal=64%	CSRP3/ADPRHL1
BP	GO:0050873	brown fat cell differentiation	14	-0.651582	-1.58625	0.0334836	0.0334836	1	3858	tags=57%, list=16%, signal=48%	ADRB2/LEP/ADIG/SLC2A4/ADIPOQ/FABP4/UCP1/DIO2
BP	GO:0003091	renal water homeostasis	6	-0.828736	-1.5892	0.0147573	0.0147573	1	3003	tags=100%, list=13%, signal=87%	HYAL2/HAS2/AQP3/ATP6V1B1/AQP2
BP	GO:0072525	pyridine-containing compound biosynthetic process	7	-0.780924	-1.58967	0.0141172	0.0141172	1	2468	tags=57%, list=11%, signal=51%	PNPO/ACMSD/QPRT/HAAO
BP	GO:0042730	fibrinolysis	7	-0.789972	-1.60809	0.0119454	0.0119454	1	1490	tags=43%, list=6%, signal=40%	PROS1/KLKB1/HRG
BP	GO:0071229	cellular response to acid chemical	14	-0.663157	-1.61443	0.0249348	0.0249348	1	6470	tags=57%, list=28%, signal=41%	PIK3CA/CAPN2/LAMTOR3/LAMTOR1/CASTOR1/COL1A1/COL4A1/AQP2
BP	GO:0090277	positive regulation of peptide hormone secretion	7	-0.796424	-1.62122	0.0103659	0.0103659	1	59	tags=29%, list=0%, signal=29%	GRP/ADCYAP1
BP	GO:0019674	NAD metabolic process	6	-0.845529	-1.6214	0.00937422	0.00937422	1	2267	tags=50%, list=10%, signal=45%	PC/QPRT/HAAO
BP	GO:0010927	cellular component assembly involved in morphogenesis	23	-0.58315	-1.62261	0.00583508	0.00583508	1	2516	tags=26%, list=11%, signal=23%	ACTA2/PLN/CAV3/CSRP3/ADPRHL1/ACTA1
BP	GO:1901099	negative regulation of signal transduction in absence of ligand	6	-0.851433	-1.63272	0.00817359	0.00817359	1	54	tags=33%, list=0%, signal=33%	MAPK7/CSF2
BP	GO:2001240	negative regulation of extrinsic apoptotic signaling pathway in absence of ligand	6	-0.851433	-1.63272	0.00817359	0.00817359	1	54	tags=33%, list=0%, signal=33%	MAPK7/CSF2
BP	GO:0031122	cytoplasmic microtubule organization	13	-0.686512	-1.64858	0.0139995	0.0139995	1	1029	tags=38%, list=4%, signal=37%	TUBG2/CHP1/CRIPT/CAV3/STMN3
BP	GO:0030239	myofibril assembly	15	-0.704444	-1.75836	0.00639161	0.00639161	1	1029	tags=33%, list=4%, signal=32%	ACTA2/CAV3/CSRP3/ADPRHL1/ACTA1
BP	GO:0055002	striated muscle cell development	15	-0.704444	-1.75836	0.00639161	0.00639161	1	1029	tags=33%, list=4%, signal=32%	ACTA2/CAV3/CSRP3/ADPRHL1/ACTA1
